# Supplementary material for: Study on the sustainability of ancient canal towns on the basis of the topological structure analysis of streets and lanes: A case study of the Xixing ancient town
Source: PLoS One. 2023 Jan 6;18(1):e0279979. doi: 10.1371/journal.pone.0279979 (PMC9821790; doi:10.1371/journal.pone.0279979)
Supplement: S1 Data — (CSV) [file pone.0279979.s002.csv]

Ref	x1	y1	x2	y2	Choice	Choice R2	Choice R3	Choice [Norm]	Choice [Norm] R2	Choice [Norm] R3	Connectivity	Control	Controllability	Entropy	Entropy R2	Entropy R3	Harmonic Mean Depth	Harmonic Mean Depth R2	Harmonic Mean Depth R3	Integration [HH]	Integration [HH] R2	Integration [HH] R3	Integration [P-value]	Integration [P-value] R2	Integration [P-value] R3	Integration [Tekl]	Integration [Tekl] R2	Integration [Tekl] R3	Intensity	Intensity R2	Intensity R3	Line Length	Mean Depth	Mean Depth R2	Mean Depth R3	Node Count	Node Count R2	Node Count R3	RA	RA R2	RA R3	RA [Penn]	RA [Penn] R2	RA [Penn] R3	RRA	RRA R2	RRA R3	Relativised Entropy	Relativised Entropy R2
0	82783.0203219	74022.1788293	82801.7847403	74046.6781457	1672	6	30	0.042501271	0.16666667	0.14285715	3	1.6666666	0.33333334	3.0351291	0.96326905	1.3801751	3.318239	6	6.8571429	1.0503473	1.8333334	1.5	1.0503473	1.8333334	1.5	0.67602223	0.7737056	0.67699248	0.57289588	1.9265381	1.0470294	30.85968	6.3202848	1.6666666	2.4285715	282	10	22	0.038002033	0.16666667	0.14285715	0.63492066	0.25	0.23076923	0.952066	0.54545456	0.66666669	2.7431188	1.3585942
1	82946.8635867	73973.3550025	82960.7605781	73967.1867726	0	0	0	0	0	0	1	0.16666667	0.16666667	3.4989247	0.74778414	1.1491318	3.2960312	2.5	3.116883	0.89935237	1.0189475	1.2186118	0.89935237	1.0189475	1.2186118	0.66196752	0.56932342	0.63554442	0.56544226	1.3086222	0.77976805	15.204389	7.2135229	1.8333334	2.6111112	282	7	19	0.044382308	0.33333334	0.18954249	0.64272559	0	0.12121212	1.1119112	0.98140484	0.82060581	2.9112706	1.608973
2	82963.0628179	73978.5330254	82969.7007872	73974.7092911	0	0	0	0	0	0	1	0.16666667	0.16666667	3.4989247	0.74778414	1.1491318	3.2960312	2.5	3.116883	0.89935237	1.0189475	1.2186118	0.89935237	1.0189475	1.2186118	0.66196752	0.56932342	0.63554442	0.56544226	1.3086222	0.77976805	7.660521	7.2135229	1.8333334	2.6111112	282	7	19	0.044382308	0.33333334	0.18954249	0.64272559	0	0.12121212	1.1119112	0.98140484	0.82060581	2.9112706	1.608973
3	82935.0053665	74004.1208973	82942.4161165	74018.3974441	0	0	0	0	0	0	1	0.11111111	0.11111111	3.1636746	0.58973527	1.2596511	3.010262	2.6666667	3.235955	1.0406026	1.375	1.3592209	1.0406026	1.375	1.3592209	0.6751613	0.66666669	0.65684551	0.59161556	0.84247899	0.95733482	16.085365	6.3701067	1.8888888	2.4444444	282	10	19	0.038357906	0.22222222	0.16993465	0.67365915	0	0.21212122	0.96098167	0.72727275	0.73571557	2.7786162	1.928816
4	82899.1317708	74023.6109091	82905.9946723	74046.764562	0	0	0	0	0	0	1	0.11111111	0.11111111	3.1636746	0.58973527	1.2596511	3.010262	2.6666667	3.235955	1.0406026	1.375	1.3592209	1.0406026	1.375	1.3592209	0.6751613	0.66666669	0.65684551	0.59161556	0.84247899	0.95733482	24.149349	6.3701067	1.8888888	2.4444444	282	10	19	0.038357906	0.22222222	0.16993465	0.67365915	0	0.21212122	0.96098167	0.72727275	0.73571557	2.7786162	1.928816
5	82895.5417472	73981.7934642	82903.7128087	73999.3721083	560	2	23	0.014234875	0.030303031	0.019557822	2	1.0909091	0.16666667	3.4259861	0.70661503	0.97159797	3.5315442	5	6.3793101	1.0595609	1.8185065	1.8663555	1.0595609	1.8185065	1.8663555	0.67683089	0.7403627	0.71726137	0.65234846	1.0206662	0.58529997	19.384916	6.2740211	1.8333334	2.7142856	282	13	50	0.037671581	0.15151516	0.071428575	0.67949826	0.090909094	0.11578947	0.94378716	0.54990178	0.53580362	2.7418766	1.831431
6	82896.4237749	74001.3509673	82905.2996643	73996.8266741	0	0	0	0	0	0	1	0.5	0.5	3.4330783	1.0566417	0.86046124	2.9069417	1.5	1.9047619	0.89118576	0.21089678	0.86595547	0.89118576	0.21089678	0.86595547	0.66115963	-1	0.55993938	0.5497604	-1	0.55929977	9.9624615	7.2704625	1.5	2.75	282	3	13	0.04478902	1	0.31818181	0.63945162	0	0	1.1221006	4.7416558	1.1547937	2.9426591	0.52439922
7	82893.4632825	74000.7789317	82901.393837	74015.654991	0	0	0	0	0	0	1	0.5	0.5	3.4577253	1.0566417	1.5	2.6647832	1.5	1.3333334	0.77049524	0.21089678	0.33333334	0.77049524	0.21089678	0.33333334	0.64853299	-1	0	0.47868362	-1	3	16.85796	8.2526693	1.5	2	282	3	4	0.051804777	1	1	0.604195	0	0	1.2978666	4.7416558	3	3.1232369	0.52439922
8	82887.5373105	74014.3921783	82898.5777606	74008.5849478	560	2	4	0.014234875	0.66666669	0.051282052	2	1.5	0.66666669	3.450633	1	1.0197381	3.1345181	2	2.5	0.89321345	1	0.99097741	0.89321345	1	0.99097741	0.66136074	-1	0.58851904	0.55382955	-1	0.71381664	12.474593	7.256228	1.3333334	2.6153846	282	4	14	0.044687342	0.33333334	0.26923078	0.64027011	0.5	0.086956523	1.1195532	1	1.0091047	2.9383707	0.58893567
9	82879.0601127	73989.0911218	82893.9584732	74030.8212366	1116	2	25	0.028368073	0.025641026	0.020408163	2	0.59090906	0.15384616	3.4334896	0.67441899	0.99642634	3.5372036	5.0769229	6.4731612	1.0609927	1.8918658	1.8975395	1.0609927	1.8918658	1.8975395	0.67695612	0.74722171	0.71999192	0.6546613	0.94418663	0.60497314	44.30986	6.2669039	1.8461539	2.7	282	14	51	0.037620742	0.14102565	0.069387756	0.67993081	0.083333336	0.12371134	0.94251353	0.5285787	0.52699828	2.7388129	1.8895046
10	82860.8728119	73998.2927458	82867.1876283	74011.5482228	1116	5	30	0.028368073	0.029239766	0.016949153	4	0.95757574	0.21052632	3.3557739	0.77566373	1.1406763	3.6044352	9.4736843	11.728248	1.1512238	2.5659587	2.1436224	1.1512238	2.5659587	2.1436224	0.6846109	0.81136775	0.73980415	0.69429809	1.1080911	0.7248047	14.682798	5.8540926	1.7894737	2.6166666	282	20	61	0.034672089	0.087719299	0.054802261	0.68715596	0.16666667	0.17094018	0.86864084	0.38971788	0.4665001	2.6092274	1.7972664
11	82862.5618206	74015.0830267	82867.2993352	74009.8114508	560	2	7	0.014234875	0.2	0.040935673	2	1.25	0.40000001	3.3789849	1.0283208	1.1029389	3.4038327	3.5999999	4.4210525	0.95631504	1.1634083	1.241593	0.95631504	1.1634083	1.241593	0.66745847	0.63092977	0.63984644	0.58066654	3.0849626	0.73529255	7.0875635	6.8434162	1.6	2.6315789	282	6	20	0.041738689	0.30000001	0.18128654	0.64489621	0.25	0.11428571	1.0456805	0.85954344	0.80541694	2.823102	1.0562366
12	82862.7662259	74012.1399896	82864.9907774	74018.8712169	0	0	0	0	0	0	1	0.5	0.5	3.3860772	1.0566417	1.3616542	2.8240838	1.5	1.7142857	0.81699753	0.21089678	0.49860358	0.81699753	0.21089678	0.49860358	0.65355945	-1	0.35620719	0.49707121	-1	1.3616542	7.0892911	7.8398576	1.5	2.4000001	282	3	6	0.048856124	1	0.69999999	0.60671169	0	0	1.2239939	4.7416558	2.0056014	3.0256038	0.52439922
13	82845.3260189	74008.2257047	82855.0127182	74022.3209258	560	2	12	0.014234875	0.095238097	0.043478262	2	1.1666666	0.2857143	3.2827566	0.92379493	1.1342416	3.3650765	4.2857141	5.271318	1.026991	1.3791449	1.4166186	1.026991	1.3791449	1.4166186	0.67394894	0.68260622	0.66665918	0.60584903	1.8475899	0.74621159	17.102848	6.4412813	1.7142857	2.625	282	8	25	0.038866293	0.23809524	0.14130434	0.6493119	0.16666667	0.13333334	0.97371835	0.72508693	0.70590633	2.7113812	1.3792429
14	82850.2836573	74023.995696	82857.0830595	74020.0739548	0	0	0	0	0	0	1	0.5	0.5	3.2898488	1.0566417	1.173795	2.7741029	1.5	1.8181819	0.86803168	0.21089678	0.62688404	0.86803168	0.21089678	0.62688404	0.65883917	-1	0.45815691	0.51312906	-1	0.93903595	7.8493266	7.4377222	1.5	2.5714285	282	3	8	0.045983732	1	0.52380955	0.60878026	0	0	1.1520318	4.7416558	1.5951912	2.9358122	0.52439922
15	82855.3408869	74046.0173413	82863.405565	74059.7878901	0	0	0	0	0	0	1	0.33333334	0.33333334	3.0811222	1	0.70898229	2.7742198	2	2.5806451	1.0503473	0.5	1.2326536	1.0503473	0.5	1.2326536	0.67602223	0	0.64154822	0.58157724	4	0.41501403	15.958291	6.3202848	1.6666666	2.826087	282	4	24	0.038002033	0.66666669	0.16600791	0.6571101	0	0.023255814	0.952066	2	0.8112579	2.7342486	0.93488598
16	82810.2550179	74034.8764649	82831.9951766	74061.5117701	0	0	0	0	0	0	1	0.16666667	0.16666667	3.0085433	0.74778414	1.0920829	2.9264278	2.5	3.1460674	1.0461488	1.0189475	1.2639573	1.0461488	1.0189475	1.2639573	0.67565203	0.56932342	0.64386868	0.56560612	1.3086222	0.71667933	34.381302	6.3416371	1.8333334	2.6500001	282	7	21	0.03815455	0.33333334	0.17368421	0.63345546	0	0.10810811	0.95588702	0.98140484	0.79116601	2.7489514	1.608973
17	82801.6637233	74065.4174533	82807.1988388	74061.6079202	0	0	0	0	0	0	1	0.5	0.5	3.0269732	1.0566417	1.173795	2.6413782	1.5	1.8181819	0.88266963	0.21089678	0.62688404	0.88266963	0.21089678	0.62688404	0.66031134	-1	0.45815691	0.48009363	-1	0.93903595	6.7193785	7.3309608	1.5	2.5714285	282	3	8	0.04522115	1	0.52380955	0.59197247	0	0	1.1329267	4.7416558	1.5951912	2.99825	0.52439922
18	82795.9902477	74045.5389862	82811.7757358	74069.8859239	560	2	12	0.014234875	0.095238097	0.063157894	2	1.1666666	0.2857143	3.019881	0.92379493	1.2443329	3.1987207	4.2857141	5.1485147	1.0475445	1.3791449	1.3455029	1.0475445	1.3791449	1.3455029	0.67577523	0.68260622	0.65559119	0.56849563	1.8475899	0.87103307	29.01646	6.3345194	1.7142857	2.55	282	8	21	0.038103711	0.23809524	0.1631579	0.63394386	0.16666667	0.16216215	0.95461333	0.72508693	0.74321657	2.7457268	1.3792429
19	82813.946027	74065.9721776	82819.5807119	74075.3540151	0	0	0	0	0	0	1	0.07692308	0.07692308	3.1862619	0.462576	1.0581053	2.9656746	2.7692308	3.5657144	1.0718561	1.7342104	1.7702218	1.0718561	1.7342104	1.7702218	0.6779021	0.72105706	0.7079879	0.61374718	0.58873308	0.67181289	10.943882	6.2135229	1.9230769	2.6410255	282	14	40	0.037239451	0.15384616	0.086369768	0.64224666	0	0.14666666	0.93296099	0.57663131	0.56490093	2.677249	2.1621654
20	82791.3196929	74087.1154644	82804.9731543	74110.8941017	0	0	0	0	0	0	1	0.07692308	0.07692308	3.1862619	0.462576	1.0581053	2.9656746	2.7692308	3.5657144	1.0718561	1.7342104	1.7702218	1.0718561	1.7342104	1.7702218	0.6779021	0.72105706	0.7079879	0.61374718	0.58873308	0.67181289	27.419712	6.2135229	1.9230769	2.6410255	282	14	40	0.037239451	0.15384616	0.086369768	0.64224666	0	0.14666666	0.93296099	0.57663131	0.56490093	2.677249	2.1621654
21	82739.7113059	74071.5478327	82744.4908714	74068.407678	0	0	0	0	0	0	1	0.25	0.25	2.9594119	0.90656495	1.2038761	2.8837485	2.25	2.7428572	0.90662199	0.70398736	0.95710868	0.90662199	0.70398736	0.95710868	0.66268218	0.36907023	0.5789721	0.48212254	2.2664125	0.86946607	5.7188125	7.1637011	1.75	2.5833333	282	5	13	0.044026434	0.5	0.28787878	0.5770452	0	0.095238097	1.1029955	1.42048	1.0448134	3.0030699	1.2287952
22	82726.7178368	74082.3042462	82732.199388	74095.5502951	0	0	0	0	0	0	1	0.16666667	0.16666667	2.9177003	0.74778414	1.1200639	2.8605618	2.5	3.1325302	1.0559982	1.0189475	1.241593	1.0559982	1.0189475	1.241593	0.6765188	0.56932342	0.63984644	0.5536955	1.3086222	0.74670923	14.335453	6.2918148	1.8333334	2.6315789	282	7	20	0.037798677	0.33333334	0.18128654	0.61164796	0	0.11428571	0.94697136	0.98140484	0.80541694	2.773824	1.608973
23	82703.7950096	74047.6454162	82708.5788996	74062.3853766	0	0	0	0	0	0	1	0.25	0.25	3.2356393	0.90656495	1.3026958	3.8444431	2.25	2.6666667	0.8419674	0.70398736	0.88468331	0.8419674	0.70398736	0.88468331	0.65617204	0.36907023	0.55540973	0.48951197	2.2664125	1.0235467	15.49684	7.6370106	1.75	2.5	282	5	11	0.047407217	0.5	0.33333334	0.54456657	0	0.11764706	1.1876944	1.42048	1.130348	2.9956899	1.2287952
24	83332.4182461	73779.1041537	83355.712754	73820.5439153	3505	6	61	0.089095071	0.039215688	0.12298387	3	0.78333336	0.16666667	3.6448359	0.68970782	1.3563453	3.6824596	7.5	8.484848	0.92641252	2.355983	1.9758738	0.92641252	2.355983	1.9758738	0.66460675	0.79026091	0.72871423	0.60675544	0.93603206	1.0656999	47.53828	7.0320287	1.8333334	2.34375	282	19	33	0.043085918	0.098039217	0.086693548	0.67080986	0.11764706	0.29508197	1.0794327	0.42445129	0.50610518	2.9204152	1.9151289
25	83314.7348028	73779.9105106	83322.4203738	73789.2559429	436	1	6	0.011082867	0.06666667	0.07692308	2	0.69999999	0.33333334	3.7570069	0.97773278	1.4174378	3.6480498	4	4.48	0.70573902	1.2736844	1.1561403	0.70573902	1.2736844	1.1561403	0.64114624	0.66096407	0.61990625	0.47638309	2.2813766	1.1673018	12.099798	8.918149	1.6666666	2.3846154	282	7	14	0.05655821	0.26666668	0.23076923	0.60758376	0.2	0.2173913	1.4169544	0.78512388	0.86494696	3.2285221	1.2335654
26	83317.8010178	73832.3976195	83327.4580187	73853.638493	0	0	0	0	0	0	1	0.083333336	0.083333336	3.5772803	0.48857915	1.2227768	3.2780573	2.75	3.3846154	0.9150753	1.6531878	1.5688319	0.9150753	1.6531878	1.5688319	0.663508	0.71093518	0.68579727	0.5882175	0.63515288	0.91708255	23.333075	7.1067615	1.9166666	2.4347825	282	13	24	0.043619726	0.16666667	0.13043478	0.66673142	0	0.23255815	1.0928062	0.60489196	0.6374169	2.9306304	2.1158357
27	83319.477478	73788.9404364	83344.676685	73775.6300403	1993	15	55	0.050660904	0.1923077	0.16923077	5	1.5833334	0.38461539	3.7358787	0.99185526	1.4782118	3.8348362	9.2307692	9.9521532	0.80650705	2.6013157	1.8344558	0.80650705	2.6013157	1.8344558	0.6524443	0.86165416	0.71624231	0.54137605	1.9837105	1.209446	28.498539	7.9288259	1.6153846	2.3076923	282	14	27	0.04949161	0.1025641	0.10461538	0.64011091	0.33333334	0.30612245	1.2399148	0.38442087	0.54512078	3.0956275	1.3482572
28	83325.9656916	73790.3776072	83337.7709023	73783.9468213	628	2	5	0.015963396	0.13333334	0.02631579	2	0.58333331	0.33333334	3.6814981	0.97773278	1.1687324	3.5853722	4	4.869565	0.79749584	1.2736844	1.3034559	0.79749584	1.2736844	1.3034559	0.65147781	0.66096407	0.64958549	0.52753174	2.2813766	0.79172194	13.44314	8.0071173	1.6666666	2.5999999	282	7	21	0.05005084	0.26666668	0.16842106	0.63604438	0.2	0.13513513	1.2539251	0.78512388	0.76719129	3.0743458	1.2335654
29	83322.5541489	73796.1373058	83329.0277834	73792.6819578	3	1	3	7.6258264e-005	0.06666667	0.045454547	2	0.58333331	0.33333334	3.8510742	0.97773278	1.4535002	3.6687851	4	4.3636365	0.63936043	1.2736844	1.1365665	0.63936043	1.2736844	1.1365665	0.63303345	0.66096407	0.61485791	0.44236371	2.2813766	1.2597001	7.3380771	9.7402134	1.6666666	2.3333333	282	7	13	0.062430095	0.26666668	0.24242425	0.58576488	0.2	0.23809524	1.564063	0.78512388	0.87984288	3.3599834	1.2335654
30	83331.5965147	73804.1249488	83338.8650535	73826.6164932	0	0	0	0	0	0	1	0.083333336	0.083333336	3.5772803	0.48857915	1.2227768	3.2780573	2.75	3.3846154	0.9150753	1.6531878	1.5688319	0.9150753	1.6531878	1.5688319	0.663508	0.71093518	0.68579727	0.5882175	0.63515288	0.91708255	23.636862	7.1067615	1.9166666	2.4347825	282	13	24	0.043619726	0.16666667	0.13043478	0.66673142	0	0.23255815	1.0928062	0.60489196	0.6374169	2.9306304	2.1158357
31	83280.4752819	73769.9592171	83294.9664001	73801.4307253	0	0	0	0	0	0	1	0.16666667	0.16666667	3.8276455	0.74778414	1.3024635	3.553664	2.5	2.9787233	0.67830205	1.0189475	1.0952908	0.67830205	1.0189475	1.0952908	0.63786459	0.56932342	0.60852319	0.4664633	1.3086222	1.0130272	34.647488	9.2384338	1.8333334	2.4615386	282	7	14	0.05884596	0.33333334	0.24358974	0.59171075	0	0.17391305	1.4742694	0.98140484	0.91299957	3.3046949	1.608973
32	83316.8051815	73783.8173706	83324.3752303	73779.4613794	1	0	1	2.541942e-005	0	0.035714287	2	0.75	0.40000001	3.7801704	1.0283208	1.5388472	3.5405812	3.5999999	3.4285715	0.62835902	1.1634083	0.98558021	0.62835902	1.1634083	0.98558021	0.63162911	0.63092977	0.57015699	0.42674461	3.0849626	1.7312031	8.7338591	9.8932381	1.6	2.125	282	6	9	0.063523129	0.30000001	0.32142857	0.57851237	0.25	0.30769232	1.5914468	0.85954344	1.0146308	3.3766985	1.0562366
33	83318.3157782	73786.6250353	83326.5894811	73803.1154742	309	3	11	0.0078546014	0.06666667	0.091666669	3	0.86666667	0.30000001	3.8283565	0.92617673	1.4990152	3.8219531	6.3000002	6.2222223	0.71964675	1.8957499	1.5405476	0.71964675	1.8957499	1.5405476	0.64277369	0.7729429	0.68430793	0.49500072	1.6979907	1.4157366	18.449627	8.7651243	1.7	2.1875	282	11	17	0.055465177	0.15555556	0.15833333	0.61516756	0.22222222	0.34482759	1.3895706	0.52749574	0.64911979	3.2222435	1.452648
34	83288.0316686	73802.004709	83299.5447616	73824.4769892	0	0	0	0	0	0	1	0.16666667	0.16666667	3.8276455	0.74778414	1.3024635	3.553664	2.5	2.9787233	0.67830205	1.0189475	1.0952908	0.67830205	1.0189475	1.0952908	0.63786459	0.56932342	0.60852319	0.4664633	1.3086222	1.0130272	25.249846	9.2384338	1.8333334	2.4615386	282	7	14	0.05884596	0.33333334	0.24358974	0.59171075	0	0.17391305	1.4742694	0.98140484	0.91299957	3.3046949	1.608973
35	83269.8474714	73813.2809463	83319.477478	73788.9404364	1703	26	80	0.043289274	0.33333334	0.46783626	6	3.2333333	0.46153846	3.8138154	1.0238825	1.5722799	4.0449653	9.6923075	8.3999996	0.77163106	2.9729321	2.0257571	0.77163106	2.9729321	2.0257571	0.64865839	0.92078221	0.74622858	0.52875906	2.3890591	1.7469777	55.277462	8.241993	1.5384616	2	282	14	20	0.051728521	0.089743592	0.11111111	0.62384474	0.41666666	0.45714286	1.2959561	0.33636826	0.49364263	3.1937943	1.2263663
36	83269.5817687	73812.7495408	83273.9137357	73821.4134749	0	0	0	0	0	0	2	0.36666667	0.22222222	3.788451	0.82458687	1.402069	3.8412373	4.6666665	5.2093024	0.76785785	1.5714285	1.4028426	0.76785785	1.5714285	1.4028426	0.64824128	0.71241438	0.66319418	0.52267277	1.3743114	1.1471473	9.686573	8.2775803	1.7777778	2.3529413	282	10	18	0.051982716	0.19444445	0.16911764	0.62199628	0.125	0.25806451	1.3023244	0.63636363	0.71283835	3.1681852	1.6026727
37	83242.3349303	73865.7353328	83254.1032759	73894.3085022	0	0	0	0	0	0	1	0.083333336	0.083333336	3.5772803	0.48857915	1.2227768	3.2780573	2.75	3.3846154	0.9150753	1.6531878	1.5688319	0.9150753	1.6531878	1.5688319	0.663508	0.71093518	0.68579727	0.5882175	0.63515288	0.91708255	30.901779	7.1067615	1.9166666	2.4347825	282	13	24	0.043619726	0.16666667	0.13043478	0.66673142	0	0.23255815	1.0928062	0.60489196	0.6374169	2.9306304	2.1158357
38	83252.5840526	73843.0341681	83260.5847159	73861.9894551	0	0	0	0	0	0	1	0.083333336	0.083333336	3.5772803	0.48857915	1.2227768	3.2780573	2.75	3.3846154	0.9150753	1.6531878	1.5688319	0.9150753	1.6531878	1.5688319	0.663508	0.71093518	0.68579727	0.5882175	0.63515288	0.91708255	20.574585	7.1067615	1.9166666	2.4347825	282	13	24	0.043619726	0.16666667	0.13043478	0.66673142	0	0.23255815	1.0928062	0.60489196	0.6374169	2.9306304	2.1158357
39	83209.7825161	73835.3572094	83219.5348061	73845.181912	1116	4	20	0.028368073	0.19047619	0.25641027	3	1.2	0.42857143	3.7629898	1.0306391	1.5164965	3.8572726	5.1428571	5.3333335	0.7652384	1.7239312	1.3006579	0.7652384	1.7239312	1.3006579	0.64795083	0.79248124	0.64624065	0.51738816	2.7483709	1.4153968	13.843119	8.3024912	1.5714285	2.2307692	282	8	14	0.05216065	0.19047619	0.20512821	0.62070239	0.33333334	0.30434781	1.3067822	0.58006954	0.76884174	3.1747539	1.1270282
40	83214.9592308	73839.1850973	83216.9690025	73865.0297431	0	0	0	0	0	0	2	0.83333331	0.66666669	3.772759	1	1.375	3.3478024	2	2.2857144	0.67364621	1	0.76619166	0.67364621	1	0.76619166	0.63729805	-1	0.5	0.45661718	-1	1.375	25.922672	9.2953739	1.3333334	2.2857144	282	4	8	0.059252668	0.33333334	0.42857143	0.58888888	0.5	0.18181819	1.4844588	1	1.3051565	3.309773	0.58893567
41	83215.0762792	73840.6902797	83229.4898834	73857.7305918	0	0	0	0	0	0	2	0.83333331	0.66666669	3.772759	1	1.375	3.3478024	2	2.2857144	0.67364621	1	0.76619166	0.67364621	1	0.76619166	0.63729805	-1	0.5	0.45661718	-1	1.375	22.318697	9.2953739	1.3333334	2.2857144	282	4	8	0.059252668	0.33333334	0.42857143	0.58888888	0.5	0.18181819	1.4844588	1	1.3051565	3.309773	0.58893567
42	83246.9928455	73821.3619665	83257.6270089	73843.9795554	0	0	0	0	0	0	1	0.2	0.2	3.7497439	0.82080209	1.2496867	3.4763308	2.4000001	2.909091	0.76374966	0.87255627	1.0405263	0.76374966	0.87255627	1.0405263	0.64778543	0.5	0.598104	0.51456338	1.6416042	0.92082179	24.992815	8.3167257	1.8	2.5384614	282	6	14	0.052262329	0.40000001	0.25641027	0.61996305	0	0.13043478	1.3093296	1.146058	0.96105218	3.1654654	1.4445759
43	83095.3763028	73877.7032389	83100.2419559	73887.8138791	0	0	0	0	0	0	1	0.06666667	0.06666667	3.571219	0.41856444	1.1350996	3.37293	2.8	3.5744681	0.947658	1.8828143	1.8020762	0.947658	1.8828143	1.8020762	0.66663963	0.73735046	0.71104366	0.60814238	0.51515621	0.76361251	11.2205	6.8967972	1.9333333	2.5555556	282	16	37	0.04211998	0.13333334	0.088888891	0.66093719	0	0.1884058	1.055233	0.53111982	0.55491549	2.9304316	2.2391162
44	83060.1806527	73905.1786742	83073.7604008	73930.5012981	0	0	0	0	0	0	1	0.06666667	0.06666667	3.571219	0.41856444	1.1350996	3.37293	2.8	3.5744681	0.947658	1.8828143	1.8020762	0.947658	1.8828143	1.8020762	0.66663963	0.73735046	0.71104366	0.60814238	0.51515621	0.76361251	28.734035	6.8967972	1.9333333	2.5555556	282	16	37	0.04211998	0.13333334	0.088888891	0.66093719	0	0.1884058	1.055233	0.53111982	0.55491549	2.9304316	2.2391162
45	83038.8341542	73899.3158254	83046.435527	73914.4691902	0	0	0	0	0	0	1	0.06666667	0.06666667	3.571219	0.41856444	1.1350996	3.37293	2.8	3.5744681	0.947658	1.8828143	1.8020762	0.947658	1.8828143	1.8020762	0.66663963	0.73735046	0.71104366	0.60814238	0.51515621	0.76361251	16.953033	6.8967972	1.9333333	2.5555556	282	16	37	0.04211998	0.13333334	0.088888891	0.66093719	0	0.1884058	1.055233	0.53111982	0.55491549	2.9304316	2.2391162
46	83042.5097149	73881.4119467	83058.0342874	73908.6436031	0	0	0	0	0	0	1	0.06666667	0.06666667	3.571219	0.41856444	1.1350996	3.37293	2.8	3.5744681	0.947658	1.8828143	1.8020762	0.947658	1.8828143	1.8020762	0.66663963	0.73735046	0.71104366	0.60814238	0.51515621	0.76361251	31.34606	6.8967972	1.9333333	2.5555556	282	16	37	0.04211998	0.13333334	0.088888891	0.66093719	0	0.1884058	1.055233	0.53111982	0.55491549	2.9304316	2.2391162
47	83049.7439543	73879.4142937	83057.4544891	73875.5167742	0	0	0	0	0	0	1	0.33333334	0.33333334	3.6138093	1	0.8347019	3.2667129	2	2.5531914	0.81403279	0.5	1.104367	0.81403279	0.5	1.104367	0.65324539	0	0.61749256	0.52857584	4	0.51159149	8.6396179	7.8647685	1.6666666	2.7777777	282	4	19	0.049034063	0.66666669	0.20915033	0.62536412	0	0.030303031	1.2284517	2	0.90549612	3.0806065	0.93488598
48	83047.2392499	73857.9933996	83071.2272677	73902.0714857	2030	6	66	0.051601425	0.039215688	0.093883358	3	1.5666667	0.16666667	3.6040404	0.68970782	1.3089353	3.8009708	7.5	8.8888893	0.95225549	2.355983	1.9841999	0.95225549	2.355983	1.9841999	0.66707516	0.79026091	0.72810787	0.61671078	0.93603206	0.94534212	50.182693	6.8683276	1.8333334	2.4473684	282	19	39	0.041916624	0.098039217	0.078236133	0.66257417	0.11764706	0.24657534	1.0501384	0.42445129	0.50398147	2.9242408	1.9151289
49	83018.7564779	73873.7461695	83048.964655	73859.306957	933	2	8	0.023716319	0.2	0.042105265	2	0.83333331	0.40000001	3.6416771	1.0283208	1.0708621	3.6426878	3.5999999	4.4444447	0.81657267	1.1634083	1.2639573	0.81657267	1.1634083	1.2639573	0.6535145	0.63092977	0.64386868	0.53431475	3.0849626	0.70275319	33.481709	7.8434162	1.6	2.6500001	282	6	21	0.048881546	0.30000001	0.17368421	0.6265294	0.25	0.10810811	1.2246307	0.85954344	0.79116601	3.0748904	1.0562366
50	83019.3050955	73864.7529426	83022.660815	73874.1768974	403	2	6	0.010244027	0.33333334	0.2857143	2	1	0.5	3.6786275	1.0575424	1.5306391	3.5099034	3	3	0.71669066	1.055981	0.8619656	0.71669066	1.055981	0.8619656	0.64242977	0.58496249	0.52832085	0.47368628	5.2877126	1.7493018	10.003589	8.7971535	1.5	2.1428571	282	5	8	0.055693951	0.33333334	0.38095239	0.59500927	0.33333334	0.27272728	1.3953021	0.94698668	1.1601391	3.2281194	0.8397066
51	83012.2271037	73870.346302	83021.5705097	73866.5486069	28	2	6	0.00071174378	0.33333334	0.2857143	2	1	0.5	3.7601979	1.0575424	1.5306391	3.5699141	3	3	0.64144987	1.055981	0.8619656	0.64144987	1.055981	0.8619656	0.63329816	0.58496249	0.52832085	0.43333709	5.2877126	1.7493018	10.085719	9.7117434	1.5	2.1428571	282	5	8	0.062226743	0.33333334	0.38095239	0.56825399	0.33333334	0.27272728	1.5589683	0.94698668	1.1601391	3.3599174	0.8397066
52	83011.606919	73865.8217747	83014.3370435	73871.6482251	186	2	8	0.0047280123	0.2	0.14545454	2	0.83333331	0.40000001	3.7283762	1.0283208	1.4308271	3.7065871	3.5999999	4	0.72163111	1.1634083	1.0445806	0.72163111	1.1634083	1.0445806	0.643004	0.63092977	0.59431612	0.48340327	3.0849626	1.2264233	6.4343691	8.7437725	1.6	2.3636363	282	6	12	0.05531266	0.30000001	0.27272728	0.5977819	0.25	0.21052632	1.3857496	0.85954344	0.957322	3.2161932	1.0562366
53	83007.1364547	73834.1379859	83008.8560248	73854.3280005	0	0	0	0	0	0	1	0.5	0.5	3.7393098	1.0566417	1.5	2.7803164	1.5	1.3333334	0.57392883	0.21089678	0.33333334	0.57392883	0.21089678	0.33333334	0.62439787	-1	0	0.38555223	-1	3	20.263109	10.736655	1.5	2	282	3	4	0.069547534	1	1	0.53853941	0	0	1.7423763	4.7416558	3	3.490566	0.52439922
54	83002.9612877	73856.5501628	83009.4655945	73853.7705409	560	2	4	0.014234875	0.66666669	0.40000001	2	1.5	0.66666669	3.7322176	1	1.4874687	3.2248516	2	2	0.63936043	1	0.69804502	0.63936043	1	0.69804502	0.63303345	-1	0.43067655	0.42871094	-1	2.2312031	7.0733519	9.7402134	1.3333334	2	282	4	6	0.062430095	0.33333334	0.5	0.56684303	0.5	0.2857143	1.564063	1	1.4325724	3.3618433	0.58893567
55	83004.2087382	73855.1594739	83009.5262973	73868.7484375	1116	2	8	0.028368073	0.2	0.17777778	2	0.83333331	0.40000001	3.7224483	1.0283208	1.4754353	3.6879063	3.5999999	3.8709676	0.72096843	1.1634083	1.0207884	0.72096843	1.1634083	1.0207884	0.64292717	0.63092977	0.58639652	0.48219129	3.0849626	1.3524823	14.59234	8.7508898	1.6	2.3	282	6	11	0.055363499	0.30000001	0.2888889	0.59741223	0.25	0.23529412	1.3870232	0.85954344	0.97963494	3.2164261	1.0562366
56	82994.8852791	73873.8864268	83012.3414921	73866.6492608	2379	6	30	0.060472801	0.16666667	0.085470088	3	1.2	0.33333334	3.6959522	0.96326905	1.2312597	3.8682272	6	7.1999998	0.82558846	1.8333334	1.5717616	0.82558846	1.8333334	1.5717616	0.65446484	0.7737056	0.68624294	0.54826856	1.9265381	0.84086025	18.896982	7.7686834	1.6666666	2.5555556	282	10	28	0.048347738	0.16666667	0.11965812	0.6306079	0.25	0.17647059	1.2112572	0.54545456	0.6362288	3.074255	1.3585942
57	83129.9572376	73882.9316263	83136.7585956	73894.0532063	0	0	0	0	0	0	1	0.33333334	0.33333334	3.6336448	1	1.4575424	2.9597831	2	1.6	0.71149492	0.5	0.52799052	0.71149492	0.5	0.52799052	0.64182264	0	0.29248124	0.4645004	4	2.4292374	13.036411	8.8540926	1.6666666	2	282	4	5	0.056100659	0.66666669	0.66666669	0.59205174	0	0.2	1.4054915	2	1.8939734	3.2355061	0.93488598
58	82579.6891153	74196.0675061	82581.9146295	74182.5528572	0	0	0	0	0	0	1	0.06666667	0.06666667	3.2860413	0.41856444	1.1153946	3.3738904	2.8	3.5877438	0.97653562	1.8828143	1.8188498	0.97653562	1.8828143	1.8188498	0.66935015	0.73735046	0.71263438	0.57664198	0.51515621	0.73729473	13.696666	6.7224197	1.9333333	2.5789473	282	16	39	0.040874429	0.13333334	0.085348509	0.60732603	0	0.1780822	1.0240282	0.53111982	0.54979801	2.8402824	2.2391162
59	83152.4292431	73904.1499504	83160.4296952	73924.5405002	560	2	24	0.014234875	0.025641026	0.094861656	2	1.0833334	0.15384616	3.5873315	0.67441899	1.3408796	3.5501013	5.0769229	5.7894735	0.91614312	1.8918658	1.6700469	0.91614312	1.8918658	1.6700469	0.66361189	0.74722171	0.69828314	0.59055895	0.94418663	1.0727036	21.903921	7.0996442	1.8461539	2.347826	282	14	24	0.043568887	0.14102565	0.12252964	0.6671198	0.083333336	0.27906978	1.0915326	0.5285787	0.59878558	2.9300323	1.8895046
60	83152.0632515	73926.3614448	83160.4919363	73922.5519117	0	0	0	0	0	0	1	0.5	0.5	3.5944238	1.0566417	0.81727618	2.9668291	1.5	1.9130435	0.7874971	0.21089678	0.90480542	0.7874971	0.21089678	0.90480542	0.65039599	-1	0.57144403	0.5085938	-1	0.5200848	9.249609	8.0960855	1.5	2.7692308	282	3	14	0.050686326	1	0.29487181	0.63142329	0	0	1.269846	4.7416558	1.1052099	3.0969696	0.52439922
61	83116.2412436	73907.6459291	83125.0007635	73925.6960189	0	0	0	0	0	0	1	0.083333336	0.083333336	3.5772803	0.48857915	1.2227768	3.2780573	2.75	3.3846154	0.9150753	1.6531878	1.5688319	0.9150753	1.6531878	1.5688319	0.663508	0.71093518	0.68579727	0.5882175	0.63515288	0.91708255	20.063272	7.1067615	1.9166666	2.4347825	282	13	24	0.043619726	0.16666667	0.13043478	0.66673142	0	0.23255815	1.0928062	0.60489196	0.6374169	2.9306304	2.1158357
62	83104.9445198	73928.5645666	83108.9647291	73938.4869742	0	0	0	0	0	0	1	0.083333336	0.083333336	3.5772803	0.48857915	1.2227768	3.2780573	2.75	3.3846154	0.9150753	1.6531878	1.5688319	0.9150753	1.6531878	1.5688319	0.663508	0.71093518	0.68579727	0.5882175	0.63515288	0.91708255	10.705898	7.1067615	1.9166666	2.4347825	282	13	24	0.043619726	0.16666667	0.13043478	0.66673142	0	0.23255815	1.0928062	0.60489196	0.6374169	2.9306304	2.1158357
63	83103.2896766	73964.0896147	83112.7107106	73952.7030089	0	0	0	0	0	0	1	0.5	0.5	3.5944238	1.0566417	0.81727618	2.9668291	1.5	1.9130435	0.7874971	0.21089678	0.90480542	0.7874971	0.21089678	0.90480542	0.65039599	-1	0.57144403	0.5085938	-1	0.5200848	14.778724	8.0960855	1.5	2.7692308	282	3	14	0.050686326	1	0.29487181	0.63142329	0	0	1.269846	4.7416558	1.1052099	3.0969696	0.52439922
64	83082.7303327	73937.5929327	83091.3286783	73960.4907492	0	0	0	0	0	0	1	0.083333336	0.083333336	3.5772803	0.48857915	1.2227768	3.2780573	2.75	3.3846154	0.9150753	1.6531878	1.5688319	0.9150753	1.6531878	1.5688319	0.663508	0.71093518	0.68579727	0.5882175	0.63515288	0.91708255	24.458977	7.1067615	1.9166666	2.4347825	282	13	24	0.043619726	0.16666667	0.13043478	0.66673142	0	0.23255815	1.0928062	0.60489196	0.6374169	2.9306304	2.1158357
65	83098.0890274	73931.3875717	83107.40971	73959.7949958	560	2	24	0.014234875	0.025641026	0.094861656	2	1.0833334	0.15384616	3.5873315	0.67441899	1.3408796	3.5501013	5.0769229	5.7894735	0.91614312	1.8918658	1.6700469	0.91614312	1.8918658	1.6700469	0.66361189	0.74722171	0.69828314	0.59055895	0.94418663	1.0727036	29.89744	7.0996442	1.8461539	2.347826	282	14	24	0.043568887	0.14102565	0.12252964	0.6671198	0.083333336	0.27906978	1.0915326	0.5285787	0.59878558	2.9300323	1.8895046
66	82972.8492073	73991.4981966	82983.8983709	74009.5382549	0	0	0	0	0	0	1	0.11111111	0.11111111	3.1636746	0.58973527	1.2596511	3.010262	2.6666667	3.235955	1.0406026	1.375	1.3592209	1.0406026	1.375	1.3592209	0.6751613	0.66666669	0.65684551	0.59161556	0.84247899	0.95733482	21.15485	6.3701067	1.8888888	2.4444444	282	10	19	0.038357906	0.22222222	0.16993465	0.67365915	0	0.21212122	0.96098167	0.72727275	0.73571557	2.7786162	1.928816
67	82962.0869663	74000.0185779	82973.9325522	74020.2146973	1116	2	20	0.028368073	0.036363635	0.11695907	2	0.6111111	0.18181819	3.1799598	0.74210519	1.3793654	3.2687967	4.909091	5.4339623	1.0433683	1.7409676	1.5395753	1.0433683	1.7409676	1.5395753	0.67540628	0.73248678	0.68260622	0.59624243	1.1131579	1.1494712	23.413696	6.3558717	1.8181819	2.3157895	282	12	20	0.038256228	0.16363636	0.14619882	0.67452425	0.1	0.2857143	0.95843434	0.57439321	0.64952976	2.775104	1.7655141
68	82973.2198154	74018.0149493	82975.0702372	74029.5661383	560	2	4	0.014234875	0.66666669	0.07272727	2	1.5	0.66666669	3.1960211	1	1.1195489	2.929791	2	2.4615386	0.88068944	1	0.9216888	0.88068944	1	0.9216888	0.66011322	-1	0.56806099	0.50576764	-1	0.83966172	11.698462	7.3451958	1.3333334	2.5454545	282	4	12	0.045322828	0.33333334	0.30909091	0.63515449	0.5	0.10526316	1.1354741	1	1.084965	3.0065663	0.58893567
69	82962.7608054	74030.9664356	82976.5547065	74029.1569965	0	0	0	0	0	0	1	0.5	0.5	3.2031133	1.0566417	1.5	2.5220907	1.5	1.3333334	0.76115817	0.21089678	0.33333334	0.76115817	0.21089678	0.33333334	0.64749694	-1	0	0.43805915	-1	3	13.912073	8.3416367	1.5	2	282	3	4	0.052440263	1	1	0.59933966	0	0	1.3137875	4.7416558	3	3.2142353	0.52439922
70	82945.1805406	74013.1313971	82954.1839599	74034.9386361	0	0	0	0	0	0	1	0.11111111	0.11111111	3.1636746	0.58973527	1.2596511	3.010262	2.6666667	3.235955	1.0406026	1.375	1.3592209	1.0406026	1.375	1.3592209	0.6751613	0.66666669	0.65684551	0.59161556	0.84247899	0.95733482	23.592737	6.3701067	1.8888888	2.4444444	282	10	19	0.038357906	0.22222222	0.16993465	0.67365915	0	0.21212122	0.96098167	0.72727275	0.73571557	2.7786162	1.928816
71	82937.7166892	74017.6783117	82946.4109759	74049.9363689	429	2	11	0.010904931	0.044444446	0.071895428	2	0.6111111	0.2	3.1726439	0.7813015	1.3927734	3.2614489	4.8000002	5.3333335	1.0419836	1.6587812	1.4724894	1.0419836	1.6587812	1.4724894	0.67528367	0.72330832	0.6733889	0.59408075	1.2277595	1.1505519	33.409172	6.3629894	1.8	2.3333333	282	11	19	0.038307067	0.17777778	0.15686275	0.6740917	0.11111111	0.27272728	0.95970803	0.60285228	0.67912209	2.777813	1.69002
72	82914.8528098	74058.8669373	82946.9035402	74047.6135962	2	2	2	5.083884e-005	0.66666669	0.044444446	2	1	0.66666669	3.1880641	1	1.1766211	2.9224858	2	2.4347825	0.87970269	1	0.88468331	0.87970269	1	0.88468331	0.66001439	-1	0.55540973	0.50394285	-1	0.92448801	33.968914	7.352313	1.3333334	2.5	282	4	11	0.045373667	0.33333334	0.33333334	0.63474524	0.5	0.11764706	1.1367477	1	1.130348	3.010834	0.58893567
73	82910.8616935	74038.2338551	82916.7873684	74059.7683985	129	0	5	0.0032791053	0	0.03267974	2	0.6111111	0.2	3.1726439	0.7813015	1.3927734	3.2614489	4.8000002	5.3333335	1.0419836	1.6587812	1.4724894	1.0419836	1.6587812	1.4724894	0.67528367	0.72330832	0.6733889	0.59408075	1.2277595	1.1505519	22.334955	6.3629894	1.8	2.3333333	282	11	19	0.038307067	0.17777778	0.15686275	0.6740917	0.11111111	0.27272728	0.95970803	0.60285228	0.67912209	2.777813	1.69002
74	83129.0297187	73894.5379861	83140.7216507	73888.1599683	1118	6	10	0.028418912	1	0.065359481	3	2.5	0.75	3.6238759	0.90656495	0.96867573	3.3512542	2.25	2.8474576	0.81487769	2.1119621	1.2186118	0.81487769	2.1119621	1.2186118	0.65333498	-1	0.63554442	0.53059864	-1	0.65731567	13.318423	7.8576512	1.25	2.6111112	282	5	19	0.048983224	0.16666667	0.18954249	0.62575257	0.66666669	0.12121212	1.2271781	0.47349334	0.82060581	3.0867901	0.67174447
75	83129.3941642	73893.8889471	83133.3041714	73902.6667435	0	0	0	0	0	0	1	0.33333334	0.33333334	3.6336448	1	1.4575424	2.9597831	2	1.6	0.71149492	0.5	0.52799052	0.71149492	0.5	0.52799052	0.64182264	0	0.29248124	0.4645004	4	2.4292374	9.6092596	8.8540926	1.6666666	2	282	4	5	0.056100659	0.66666669	0.66666669	0.59205174	0	0.2	1.4054915	2	1.8939734	3.2355061	0.93488598
76	83131.6998117	73871.640961	83145.163273	73897.2509693	1668	2	34	0.042399593	0.013071896	0.048364155	2	0.40000001	0.11111111	3.5957122	0.55066818	1.2411981	3.6872826	5.3333335	6.5306125	0.9511019	2.208734	1.9487677	0.9511019	2.208734	1.9487677	0.66696602	0.77186573	0.72484863	0.61453992	0.69751304	0.88012224	28.933325	6.8754449	1.8888888	2.4736843	282	19	39	0.041967463	0.10457516	0.079658605	0.66216493	0.05882353	0.23287672	1.051412	0.45274806	0.51314479	2.9261165	2.1004384
77	83106.9821816	73883.1471148	83120.3369344	73908.7760689	0	0	0	0	0	0	1	0.06666667	0.06666667	3.571219	0.41856444	1.1350996	3.37293	2.8	3.5744681	0.947658	1.8828143	1.8020762	0.947658	1.8828143	1.8020762	0.66663963	0.73735046	0.71104366	0.60814238	0.51515621	0.76361251	28.8997	6.8967972	1.9333333	2.5555556	282	16	37	0.04211998	0.13333334	0.088888891	0.66093719	0	0.1884058	1.055233	0.53111982	0.55491549	2.9304316	2.2391162
78	83106.5149193	73883.8519359	83111.5247467	73897.09893	286	0	6	0.0072699543	0	0.0090090092	2	0.40000001	0.11764706	3.5904322	0.57140923	1.2402999	3.6848111	5.2941175	6.4864864	0.94995117	2.1510253	1.9091762	0.94995117	2.1510253	1.9091762	0.66685706	0.76787406	0.72127062	0.61289459	0.73466903	0.87280363	14.16267	6.8825622	1.8823529	2.4864864	282	18	38	0.042018302	0.11029412	0.082582586	0.66175568	0.0625	0.22535211	1.0526857	0.46489456	0.52378613	2.9258647	2.0662677
79	83095.0401393	73903.4223116	83101.888134	73917.157099	0	0	0	0	0	0	1	0.33333334	0.33333334	3.6276579	1	1.4575424	2.9578071	2	1.6	0.71085072	0.5	0.52799052	0.71085072	0.5	0.52799052	0.64174712	0	0.29248124	0.46331501	4	2.4292374	15.347294	8.8612099	1.6666666	2	282	4	5	0.056151498	0.66666669	0.66666669	0.59168208	0	0.2	1.4067651	2	1.8939734	3.23773	0.93488598
80	83081.0619612	73911.096472	83112.3415017	73896.2805341	561	5	7	0.014260295	0.83333331	0.051470589	3	2	0.75	3.6178887	0.90656495	1.0015622	3.3486006	2.25	2.8363636	0.81403279	2.1119621	1.1950141	0.81403279	2.1119621	1.1950141	0.65324539	-1	0.63092977	0.52917254	-1	0.6933893	34.611004	7.8647685	1.25	2.5882354	282	5	18	0.049034063	0.16666667	0.19852941	0.62536412	0.66666669	0.12903225	1.2284517	0.47349334	0.83681023	3.0883071	0.67174447
81	83075.6392585	73898.6309365	83082.0292977	73911.6627111	826	2	24	0.020996442	0.014705882	0.036036037	2	0.40000001	0.11764706	3.5904322	0.57140923	1.2402999	3.6848111	5.2941175	6.4864864	0.94995117	2.1510253	1.9091762	0.94995117	2.1510253	1.9091762	0.66685706	0.76787406	0.72127062	0.61289459	0.73466903	0.87280363	14.514122	6.8825622	1.8823529	2.4864864	282	18	38	0.042018302	0.11029412	0.082582586	0.66175568	0.0625	0.22535211	1.0526857	0.46489456	0.52378613	2.9258647	2.0662677
82	83052.8572167	73909.5700033	83063.2523916	73933.8173536	0	0	0	0	0	0	1	0.06666667	0.06666667	3.571219	0.41856444	1.1350996	3.37293	2.8	3.5744681	0.947658	1.8828143	1.8020762	0.947658	1.8828143	1.8020762	0.66663963	0.73735046	0.71104366	0.60814238	0.51515621	0.76361251	26.381691	6.8967972	1.9333333	2.5555556	282	16	37	0.04211998	0.13333334	0.088888891	0.66093719	0	0.1884058	1.055233	0.53111982	0.55491549	2.9304316	2.2391162
83	83044.371235	73914.0149098	83049.2924079	73923.604077	560	2	30	0.014234875	0.016666668	0.047619049	2	1.0666667	0.125	3.5846946	0.59390801	1.2378051	3.6819234	5.25	6.4367814	0.94880319	2.0907433	1.8688198	0.94880319	2.0907433	1.8688198	0.66674829	0.76349348	0.71752626	0.61117524	0.77664894	0.86412811	10.778222	6.8896799	1.875	2.5	282	17	37	0.042069141	0.11666667	0.085714288	0.66134644	0.06666667	0.2173913	1.0539594	0.47829881	0.53509706	2.9260583	2.0287027
84	83038.5737911	73928.6089767	83049.4442649	73922.6916977	0	0	0	0	0	0	1	0.5	0.5	3.5917869	1.0566417	0.71155506	3.0294535	1.5	1.9310344	0.81150866	0.21089678	1.0093243	0.81150866	0.21089678	1.0093243	0.65297729	-1	0.59837425	0.52372485	-1	0.4320156	12.376647	7.8861208	1.5	2.8125	282	3	17	0.04918658	1	0.24166666	0.62419885	0	0	1.2322727	4.7416558	0.99076182	3.0886178	0.52439922
85	83019.3844883	73924.8379166	83030.5650487	73947.872108	0	0	0	0	0	0	1	0.06666667	0.06666667	3.571219	0.41856444	1.1350996	3.37293	2.8	3.5744681	0.947658	1.8828143	1.8020762	0.947658	1.8828143	1.8020762	0.66663963	0.73735046	0.71104366	0.60814238	0.51515621	0.76361251	25.604275	6.8967972	1.9333333	2.5555556	282	16	37	0.04211998	0.13333334	0.088888891	0.66093719	0	0.1884058	1.055233	0.53111982	0.55491549	2.9304316	2.2391162
86	83150.3168187	73854.6201429	83169.6626055	73906.6338011	6051	6	116	0.15381292	0.012096774	0.059395801	3	0.34999999	0.09375	3.6208544	0.47831139	1.2309934	3.7912557	8.15625	9.9981461	1.0303605	2.929744	2.443996	1.0303605	2.929744	2.443996	0.67425013	0.81395876	0.76127118	0.67044055	0.5637241	0.87537307	55.494865	6.4234877	1.90625	2.4444444	282	33	64	0.038739197	0.058467742	0.046594981	0.68815225	0.064516127	0.26016259	0.97053421	0.34132674	0.40916601	2.9027863	2.2493558
87	83012.4034849	73890.0380945	83018.6014519	73901.7491378	0	0	0	0	0	0	1	0.5	0.5	3.6708727	1.0566417	1.263447	3.0660717	1.5	1.7777778	0.71636373	0.21089678	0.56608194	0.71636373	0.21089678	0.56608194	0.64239162	-1	0.41702187	0.47247198	-1	1.1055162	13.250031	8.8007116	1.5	2.5	282	3	7	0.055719368	1	0.60000002	0.59482437	0	0	1.395939	4.7416558	1.7665287	3.2206426	0.52439922
88	83007.9766409	73905.0280337	83024.6612651	73896.8430137	560	2	10	0.014234875	0.13333334	0.039525691	2	1.2	0.33333334	3.6637805	0.97773278	1.0819695	3.7002416	4	4.9454546	0.82127053	1.2736844	1.3624066	0.82127053	1.2736844	1.3624066	0.65401065	0.66096407	0.6591996	0.5406521	2.2813766	0.70181811	18.584166	7.8042703	1.6666666	2.652174	282	7	24	0.048601933	0.26666668	0.15019763	0.62866575	0.2	0.11627907	1.2176256	0.78512388	0.73399526	3.0732417	1.2335654
89	83002.6517536	73912.5554319	83013.642016	73909.0373648	0	0	0	0	0	0	1	0.2	0.2	3.6511147	0.82080209	0.93314528	3.4024425	2.4000001	3.0638299	0.82041234	0.87255627	1.2942864	0.82041234	0.87255627	1.2942864	0.65392017	0.5	0.65003353	0.53821975	1.6416042	0.57424325	11.539613	7.811388	1.8	2.7391305	282	6	24	0.048652772	0.40000001	0.15810277	0.62827736	0	0.069767445	1.2188993	1.146058	0.77262658	3.075357	1.4445759
90	82990.8102241	73884.5629152	83000.0497008	73880.8449696	91	2	12	0.0023131673	0.095238097	0.039999999	2	0.69999999	0.2857143	3.6476657	0.92379493	1.1093347	3.7092111	4.2857141	5.2941175	0.85526651	1.3791449	1.4337122	0.85526651	1.3791449	1.4337122	0.65754038	0.68260622	0.66914189	0.56056768	1.8475899	0.72106755	9.9594707	7.5338078	1.7142857	2.6400001	282	8	26	0.046670057	0.23809524	0.13666667	0.64342588	0.16666667	0.12765957	1.1692262	0.72508693	0.69749004	3.014832	1.3792429
91	82989.9447842	73880.1620038	82992.2661984	73884.892465	230	2	6	0.0058464669	0.33333334	0.07692308	2	1	0.5	3.4879885	1.0575424	1.2118778	3.3172631	3	3.5999999	0.89832336	1.055981	1.0405263	0.89832336	1.055981	1.0405263	0.66186601	0.58496249	0.598104	0.56302959	5.2877126	0.89296257	5.2693667	7.2206407	1.5	2.5384614	282	5	14	0.044433147	0.33333334	0.25641027	0.66051662	0.33333334	0.13043478	1.1131849	0.94698668	0.96105218	2.9664953	0.8397066
92	82995.6681224	73871.4906333	83017.9167339	73928.7605515	4902	20	164	0.124606	0.079051383	0.18161683	5	2.4000001	0.2173913	3.6383145	0.78274363	1.401107	3.9046965	11.73913	13.090909	0.9609971	2.8761919	2.2465236	0.9609971	2.8761919	2.2465236	0.66789907	0.82961482	0.74980056	0.62829435	1.1050498	1.0815563	61.439762	6.8149467	1.7826087	2.3488371	282	24	44	0.041535333	0.071146242	0.064230345	0.66564357	0.18181819	0.30120483	1.0405859	0.34768194	0.44513217	2.9300318	1.8063679
93	82960.8711977	73892.796476	82991.0877866	73880.4269683	695	2	14	0.017666496	0.071428575	0.018893387	2	0.66666669	0.25	3.4147	0.87218058	0.91163337	3.3988431	4.5	5.7230768	1.0385379	1.4783703	1.6660911	1.0385379	1.4783703	1.6660911	0.67497814	0.69918031	0.69781578	0.63729012	1.569925	0.54425871	32.650375	6.3807831	1.75	2.7435896	282	9	40	0.038434163	0.21428572	0.091767885	0.69060773	0.14285715	0.093333334	0.96289217	0.67642051	0.60020727	2.7857528	1.5004418
94	82967.8347444	73933.7509558	82983.4201118	73925.5259585	0	0	0	0	0	0	1	0.16666667	0.16666667	3.3910871	0.74778414	0.76272613	3.1177061	2.5	3.2460732	1.0290101	1.0189475	1.5672342	1.0290101	1.0189475	1.5672342	0.67412949	0.56932342	0.68741572	0.62707317	1.3086222	0.43914533	17.622549	6.4306049	1.8333334	2.8108108	282	7	38	0.038790036	0.33333334	0.1006006	0.68774301	0	0.056338027	0.97180784	0.98140484	0.63806671	2.7992504	1.608973
95	82945.0547767	73894.802452	82962.8844946	73885.8216196	560	2	12	0.014234875	0.095238097	0.018018018	2	1.1666666	0.2857143	3.4065955	0.92379493	0.87781471	3.380635	4.2857141	5.4545455	1.0303605	1.3791449	1.6154568	1.0303605	1.3791449	1.6154568	0.67425013	0.68260622	0.69240624	0.63076818	1.8475899	0.5212025	19.963821	6.4234877	1.7142857	2.7567568	282	8	38	0.038739197	0.23809524	0.097597599	0.68815225	0.16666667	0.084507041	0.97053421	0.72508693	0.61901993	2.7920201	1.3792429
96	82944.3907623	73891.6269386	82965.6079835	73932.7857755	0	0	0	0	0	0	1	0.5	0.5	3.4136877	1.0566417	1.173795	2.8316967	1.5	1.8181819	0.8704375	0.21089678	0.62688404	0.8704375	0.21089678	0.62688404	0.65908235	-1	0.45815691	0.53392118	-1	0.93903595	46.305725	7.419929	1.5	2.5714285	282	3	8	0.045856636	1	0.52380955	0.64964068	0	0	1.1488476	4.7416558	1.5951912	2.993526	0.52439922
97	82950.8178729	73922.5759443	82958.6387153	73927.812017	0	0	0	0	0	0	1	0.5	0.5	3.5165341	1.0566417	1.173795	2.9679968	1.5	1.8181819	0.77582473	0.21089678	0.62688404	0.77582473	0.21089678	0.62688404	0.64912021	-1	0.45815691	0.49019408	-1	0.93903595	9.4118032	8.2028465	1.5	2.5714285	282	3	8	0.051448908	1	0.52380955	0.60691398	0	0	1.2889509	4.7416558	1.5951912	3.0897219	0.52439922
98	82941.6655368	73927.2751568	82955.3922407	73921.0049435	560	2	12	0.014234875	0.095238097	0.078431375	2	1.1666666	0.2857143	3.5094419	0.92379493	1.3052267	3.5871356	4.2857141	5.0574713	0.90038377	1.3791449	1.3088794	0.90038377	1.3791449	1.3088794	0.6620692	0.68260622	0.64932406	0.56779265	1.8475899	0.95381951	15.09099	7.2064056	1.7142857	2.5	282	8	19	0.044331469	0.23809524	0.17647059	0.64313483	0.16666667	0.18181819	1.1106375	0.72508693	0.76401234	2.9103808	1.3792429
99	82931.6821443	73940.6528023	82939.9527667	73937.6090075	0	0	0	0	0	0	1	0.33333334	0.33333334	3.5557535	1	1.4575424	2.9034429	2	1.6	0.6839152	0.5	0.52799052	0.6839152	0.5	0.52799052	0.6385439	0	0.29248124	0.43691611	4	2.4292374	8.8129387	9.1708183	1.6666666	2	282	4	5	0.058362991	0.66666669	0.66666669	0.57560074	0	0.2	1.4621696	2	1.8939734	3.2524815	0.93488598
100	82932.3757358	73946.4739556	82935.4409752	73941.9251594	0	0	0	0	0	0	1	0.33333334	0.33333334	3.5557535	1	1.4575424	2.9034429	2	1.6	0.6839152	0.5	0.52799052	0.6839152	0.5	0.52799052	0.6385439	0	0.29248124	0.43691611	4	2.4292374	5.4851837	9.1708183	1.6666666	2	282	4	5	0.058362991	0.66666669	0.66666669	0.57560074	0	0.2	1.4621696	2	1.8939734	3.2524815	0.93488598
101	82927.2715885	73927.9807229	82935.0302638	73945.2105023	1118	6	10	0.028418912	1	0.27777779	3	2.5	0.75	3.5459845	0.90656495	1.3532825	3.2758529	2.25	2.6086957	0.77890342	2.1119621	1	0.77890342	2.1119621	1	0.64945805	-1	0.57812965	0.49626184	-1	1.3532825	18.896093	8.1743774	1.25	2.2222223	282	5	10	0.051245552	0.16666667	0.30555555	0.60846764	0.66666669	0.26666668	1.2838563	0.47349334	1	3.0923486	0.67174447
102	82913.8327783	73934.6529324	82942.5758372	73922.9719792	1668	2	16	0.042399593	0.055555556	0.08421053	2	0.5	0.22222222	3.5272365	0.82458687	1.3400532	3.6231437	4.6666665	5.4513273	0.9024536	1.5714285	1.4382962	0.9024536	1.5714285	1.4382962	0.66227293	0.71241438	0.66857558	0.57198429	1.3743114	1.0050398	31.025927	7.1921706	1.7777778	2.45	282	10	21	0.044229791	0.19444445	0.15263158	0.64395332	0.125	0.21621622	1.1080902	0.63636363	0.69526708	2.9047136	1.6026727
103	82910.1035049	73852.9461642	82967.8047173	73987.096132	4954	30	155	0.12592781	0.19607843	0.11248185	6	4.090909	0.33333334	3.4850945	0.9438616	1.2399038	3.7739069	12	14.358974	1.071125	2.9449787	2.1342585	1.071125	2.9449787	2.1342585	0.67783868	0.86122596	0.7393474	0.67085099	1.6303064	0.82660258	146.03302	6.217082	1.6666666	2.5471699	282	19	54	0.037264869	0.078431375	0.059506532	0.68295848	0.29411766	0.2038835	0.93359786	0.33956105	0.46854681	2.7268658	1.5002049
104	82906.0412251	73912.4159319	82932.3120061	73900.0724738	0	0	0	0	0	0	1	0.16666667	0.16666667	3.4989247	0.74778414	1.1491318	3.2960312	2.5	3.116883	0.89935237	1.0189475	1.2186118	0.89935237	1.0189475	1.2186118	0.66196752	0.56932342	0.63554442	0.56544226	1.3086222	0.77976805	29.026108	7.2135229	1.8333334	2.6111112	282	7	19	0.044382308	0.33333334	0.18954249	0.64272559	0	0.12121212	1.1119112	0.98140484	0.82060581	2.9112706	1.608973
105	82926.7717252	73954.8269999	82931.8982157	73966.9382779	0	0	0	0	0	0	1	0.090909094	0.090909094	3.4094205	0.51794219	0.87816852	3.231638	2.7272727	3.5514019	1.0581329	1.5668709	1.8229519	1.0581329	1.5668709	1.8229519	0.6767059	0.69897002	0.71347237	0.64831865	0.69058961	0.51656973	13.151576	6.2811389	1.9090909	2.7551022	282	12	50	0.03772242	0.18181819	0.073129252	0.67906576	0	0.094736844	0.94506085	0.63821465	0.54856086	2.7504427	2.0627027
106	82908.4451918	73952.6552124	82915.5201236	73950.8122808	0	0	0	0	0	0	1	0.5	0.5	3.4330783	1.0566417	0.86046124	2.9069417	1.5	1.9047619	0.89118576	0.21089678	0.86595547	0.89118576	0.21089678	0.86595547	0.66115963	-1	0.55993938	0.5497604	-1	0.55929977	7.3110232	7.2704625	1.5	2.75	282	3	13	0.04478902	1	0.31818181	0.63945162	0	0	1.1221006	4.7416558	1.1547937	2.9426591	0.52439922
107	82908.6031912	73952.4952504	82917.2525071	73973.9092571	560	2	23	0.014234875	0.030303031	0.019557822	2	1.0909091	0.16666667	3.4259861	0.70661503	0.97159797	3.5315442	5	6.3793101	1.0595609	1.8185065	1.8663555	1.0595609	1.8185065	1.8663555	0.67683089	0.7403627	0.71726137	0.65234846	1.0206662	0.58529997	23.094812	6.2740211	1.8333334	2.7142856	282	13	50	0.037671581	0.15151516	0.071428575	0.67949826	0.090909094	0.11578947	0.94378716	0.54990178	0.53580362	2.7418766	1.831431
108	82901.3289105	73938.1167005	82904.8176383	73947.1808521	0	0	0	0	0	0	1	0.5	0.5	3.5238073	1.0566417	1.173795	2.9710264	1.5	1.8181819	0.77582473	0.21089678	0.62688404	0.77582473	0.21089678	0.62688404	0.64912021	-1	0.45815691	0.49120793	-1	0.93903595	9.7123671	8.2028465	1.5	2.5714285	282	3	8	0.051448908	1	0.52380955	0.60691398	0	0	1.2889509	4.7416558	1.5951912	3.0841701	0.52439922
109	82898.7709267	73971.2987451	82903.2498942	73980.4403285	443	0	5	0.011260803	0	0.0040816325	2	0.42424244	0.15384616	3.4334896	0.67441899	0.99642634	3.5372036	5.0769229	6.4731612	1.0609927	1.8918658	1.8975395	1.0609927	1.8918658	1.8975395	0.67695612	0.74722171	0.71999192	0.6546613	0.94418663	0.60497314	10.179868	6.2669039	1.8461539	2.7	282	14	51	0.037620742	0.14102565	0.069387756	0.67993081	0.083333336	0.12371134	0.94251353	0.5285787	0.52699828	2.7388129	1.8895046
110	82904.5798235	73957.5249501	82908.5834993	73966.5050887	2	1	2	5.083884e-005	0.16666667	0.071428575	2	0.83333331	0.5	3.5400324	1.0575424	1.4843777	3.4281011	3	3.2	0.77736104	1.055981	0.8870222	0.77736104	1.055981	0.8870222	0.64928895	0.58496249	0.54406804	0.49444729	5.2877126	1.4843777	9.8322077	8.188612	1.5	2.25	282	5	9	0.05134723	0.33333334	0.35714287	0.60769081	0.33333334	0.23076923	1.2864035	0.94698668	1.1273675	3.0866168	0.8397066
111	82892.7797467	73974.5949642	82909.2544621	73966.0284193	420	4	10	0.010676157	0.14285715	0.058479533	3	1.1666666	0.375	3.5245552	0.99943024	1.3849179	3.6974225	5.625	6.4077668	0.90141749	1.7740444	1.4255327	0.90141749	1.7740444	1.4255327	0.66217101	0.7783854	0.66666669	0.57089293	2.248718	1.0653214	18.568844	7.1992884	1.625	2.4210527	282	9	20	0.04428063	0.17857143	0.15789473	0.64354408	0.2857143	0.22857143	1.1093639	0.56368375	0.70149219	2.9069571	1.250885
112	82889.749323	73977.2300347	82893.8840432	73975.0552797	0	0	0	0	0	0	1	0.16666667	0.16666667	3.5057712	0.74778414	1.1200639	3.2993205	2.5	3.1325302	0.89935237	1.0189475	1.241593	0.89935237	1.0189475	1.241593	0.66196752	0.56932342	0.63984644	0.56654871	1.3086222	0.74670923	4.6717739	7.2135229	1.8333334	2.6315789	282	7	20	0.044382308	0.33333334	0.18128654	0.64272559	0	0.11428571	1.1119112	0.98140484	0.80541694	2.9064987	1.608973
113	82887.0578237	73965.7769673	82905.1938231	73957.829955	142	1	6	0.0036095576	0.047619049	0.03508772	2	0.66666669	0.2857143	3.516715	0.92379493	1.2743722	3.5917833	4.2857141	5.1063828	0.90038377	1.3791449	1.3272201	0.90038377	1.3791449	1.3272201	0.6620692	0.68260622	0.65251905	0.56896937	1.8475899	0.9102658	19.800745	7.2064056	1.7142857	2.5263157	282	8	20	0.044331469	0.23809524	0.16959064	0.64313483	0.16666667	0.17142858	1.1106375	0.72508693	0.75345457	2.9051819	1.3792429
114	82879.2927029	73948.8460258	82903.2108422	73938.142193	560	2	12	0.014234875	0.095238097	0.070175439	2	1.1666666	0.2857143	3.516715	0.92379493	1.2743722	3.5917833	4.2857141	5.1063828	0.90038377	1.3791449	1.3272201	0.90038377	1.3791449	1.3272201	0.6620692	0.68260622	0.65251905	0.56896937	1.8475899	0.9102658	26.203997	7.2064056	1.7142857	2.5263157	282	8	20	0.044331469	0.23809524	0.16959064	0.64313483	0.16666667	0.17142858	1.1106375	0.72508693	0.75345457	2.9051819	1.3792429
115	82878.4102477	73945.6359581	82898.0578853	73982.9907344	4158	29	154	0.10569395	0.16959064	0.11175617	6	2.9242425	0.31578946	3.491941	0.92505711	1.2670335	3.7784469	12.315789	14.651934	1.071125	2.9607217	2.1606073	1.071125	2.9607217	2.1606073	0.67783868	0.85663468	0.74141181	0.67216885	1.5417619	0.85524762	42.206741	6.217082	1.6842105	2.528302	282	20	54	0.037264869	0.076023392	0.058780842	0.68295848	0.27777779	0.21359223	0.93359786	0.33775547	0.46283284	2.7226329	1.5444078
116	82860.2253322	73955.2387353	82879.5614639	73945.5059216	795	2	14	0.020208439	0.071428575	0.060606062	2	0.66666669	0.25	3.5376587	0.87218058	1.2480704	3.6197989	4.5	5.4193549	0.90453297	1.4783703	1.4221928	0.90453297	1.4783703	1.4221928	0.66247725	0.69918031	0.66679943	0.57499701	1.569925	0.86986727	21.647486	7.1779361	1.75	2.5454545	282	9	23	0.044128112	0.21428572	0.14718615	0.64477181	0.14285715	0.17073171	1.1055429	0.67642051	0.70313954	2.8985324	1.5004418
117	82849.8782434	73952.8748169	82861.7417771	73954.9869476	261	2	8	0.0066344687	0.2	0.1025641	2	0.83333331	0.40000001	3.6061141	1.0283208	1.3386233	3.6074002	3.5999999	4.173913	0.78474224	1.1634083	1.0952908	0.78474224	1.1634083	1.0952908	0.65009618	0.63092977	0.60852319	0.50846207	3.0849626	1.0411515	12.050084	8.1209965	1.6	2.4615386	282	6	14	0.050864261	0.30000001	0.24358974	0.61138088	0.25	0.17391305	1.2743038	0.85954344	0.91299957	3.0590324	1.0562366
118	82825.3651084	73967.2819571	82852.5661854	73951.2950288	53	6	21	0.0013472292	0.2857143	0.38181818	3	1.3333334	0.42857143	3.5662899	1.0306391	1.5566417	3.6599081	5.1428571	4.8000002	0.72866321	1.7239312	1.3057258	0.72866321	1.7239312	1.3057258	0.64381641	0.79248124	0.64768547	0.46689591	2.7483709	1.6981546	31.551235	8.6690388	1.5714285	2.090909	282	8	12	0.054778852	0.19047619	0.21818182	0.58147216	0.33333334	0.36842105	1.3723761	0.58006954	0.76585758	3.1625164	1.1270282
119	82843.7997099	73954.6349202	82852.8508242	73970.4869096	110	2	6	0.0027961363	0.2	0.10909091	2	0.83333331	0.40000001	3.4696918	1.0283208	1.4308271	3.4770601	3.5999999	4	0.8251546	1.1634083	1.0445806	0.8251546	1.1634083	1.0445806	0.6544193	0.63092977	0.59431612	0.5144338	3.0849626	1.2264233	18.253992	7.7722421	1.6	2.3636363	282	6	12	0.048373155	0.30000001	0.27272728	0.61059958	0.25	0.21052632	1.211894	0.85954344	0.957322	2.9894159	1.0562366
120	82846.258204	73973.273335	82853.8582451	73968.3234482	645	2	9	0.016395526	0.095238097	0.035573121	2	0.69999999	0.2857143	3.4147346	0.92379493	1.1601874	3.4915292	4.2857141	5.2459016	0.96158558	1.3791449	1.3992285	0.96158558	1.3791449	1.3992285	0.66795433	0.68260622	0.66406804	0.59004605	1.8475899	0.77345824	9.0698404	6.811388	1.7142857	2.6086957	282	8	24	0.041509915	0.23809524	0.14624506	0.64684254	0.16666667	0.13953489	1.0399491	0.72508693	0.7146796	2.8047442	1.3792429
121	82826.2192169	73965.667462	82840.8693415	73992.6309158	788	6	25	0.020030504	0.21428572	0.32051283	3	1.5833334	0.375	3.4859114	0.99943024	1.5372461	3.6382	5.625	5.4545455	0.82776451	1.7740444	1.3873683	0.82776451	1.7740444	1.3873683	0.65469307	0.7783854	0.6616419	0.51847416	2.248718	1.5372461	30.68638	7.7508898	1.625	2.1538463	282	9	14	0.048220642	0.17857143	0.1923077	0.61182731	0.2857143	0.34782609	1.208073	0.56368375	0.72078913	2.9975507	1.250885
122	82823.9629642	73989.1917897	82835.9707524	73981.3419772	0	0	0	0	0	0	1	0.33333334	0.33333334	3.4956803	1	1.3055289	3.1513124	2	2.3529413	0.72129959	0.5	0.73918515	0.72129959	0.5	0.73918515	0.64296556	0	0.5041489	0.45302474	4	1.0681599	14.345959	8.7473307	1.6666666	2.5	282	4	9	0.055338077	0.66666669	0.42857143	0.57719946	0	0.07692308	1.3863864	2	1.352841	3.1693907	0.93488598
123	82824.4400473	73990.6236695	82831.5703153	73999.8041207	0	0	0	0	0	0	1	0.25	0.25	3.4529915	0.90656495	1.3026958	3.1993289	2.25	2.6666667	0.82342386	0.70398736	0.88468331	0.82342386	0.70398736	0.88468331	0.65423739	0.36907023	0.55540973	0.51088333	2.2664125	1.0235467	11.624173	7.7864771	1.75	2.5	282	5	11	0.048474833	0.5	0.33333334	0.60978103	0	0.11764706	1.2144414	1.42048	1.130348	2.9912581	1.2287952
124	82837.8398247	73992.1649839	82848.1532711	74009.220193	381	0	2	0.0096847992	0	0.0052910051	2	0.41666666	0.22222222	3.3129108	0.82458687	1.1607366	3.4041381	4.6666665	5.7513514	1.0330719	1.5714285	1.5490618	1.0330719	1.5714285	1.5490618	0.674492	0.71241438	0.68371958	0.61503673	1.3743114	0.76503092	19.931065	6.4092526	1.7777778	2.6071429	282	10	29	0.038637519	0.19444445	0.11904762	0.65137613	0.125	0.1509434	0.96798682	0.63636363	0.64555204	2.6954017	1.6026727
125	82830.9696983	73999.3149653	82854.2267304	73982.4365322	1855	11	38	0.047153026	0.24444444	0.13768116	4	2.0333333	0.40000001	3.4414842	1.0076855	1.3855922	3.6764865	7.1999998	8.1951218	0.9651317	2.2117083	1.6249448	0.9651317	2.2117083	1.6249448	0.66828686	0.8394416	0.69259709	0.59686255	2.2169082	1.0496911	28.736233	6.7900357	1.6	2.4166667	282	11	25	0.041357398	0.13333334	0.12318841	0.64814013	0.33333334	0.24444444	1.036128	0.4521392	0.6154055	2.80128	1.2663771
126	82846.9988057	73972.1544264	82861.5825002	73999.6297828	3403	15	87	0.086502291	0.071428575	0.046007402	5	1.2575758	0.23809524	3.3732421	0.81992835	1.1955886	3.6432626	11.428572	13.942615	1.1554594	2.8125	2.2199647	1.1554594	2.8125	2.2199647	0.68495935	0.83048201	0.74542004	0.70048177	1.2025616	0.77651632	31.105938	5.8362989	1.7619047	2.5806451	282	22	63	0.034544993	0.076190479	0.051824432	0.68830276	0.2	0.19008264	0.86545664	0.35555556	0.45045763	2.6035757	1.7394145
127	82779.5498458	74038.2568985	82782.7607685	74042.0078673	0	0	0	0	0	0	1	0.5	0.5	3.0587285	1.0566417	1.4575424	2.5944943	1.5	1.6	0.7648657	0.21089678	0.42239243	0.7648657	0.21089678	0.42239243	0.6479094	-1	0.25192964	0.42035159	-1	1.8219281	4.9375896	8.3060493	1.5	2.25	282	3	5	0.052186072	1	0.83333331	0.55601209	0	0	1.3074191	4.7416558	2.3674667	3.2163572	0.52439922
128	82776.6651034	74042.1601184	82790.4151372	74029.6223187	560	2	6	0.014234875	0.33333334	0.16666667	2	1.3333334	0.5	3.0516362	1.0575424	1.4287713	3.0910842	3	3.3333333	0.88565665	1.055981	0.91666669	0.88565665	1.055981	0.91666669	0.66060954	0.58496249	0.55788589	0.48564416	5.2877126	1.298883	18.608059	7.3096085	1.5	2.3333333	282	5	10	0.045068633	0.33333334	0.33333334	0.59334862	0.33333334	0.2	1.1291057	0.94698668	1.0909091	2.9932928	0.8397066
129	82780.9330289	74028.0104083	82786.5062639	74023.4188694	0	0	0	0	0	0	1	0.33333334	0.33333334	3.0448983	1	1.2387577	2.8617461	2	2.4000001	0.88465875	0.5	0.78571427	0.88465875	0.5	0.78571427	0.66051	0	0.52529907	0.48402554	4	0.95289057	7.2210236	7.3167262	1.6666666	2.5555556	282	4	10	0.045119472	0.66666669	0.3888889	0.5928899	0	0.06666667	1.1303794	2	1.2727273	2.9902384	0.93488598
130	82744.3924038	73986.6161204	82766.7293003	74013.7294205	560	2	4	0.014234875	0.66666669	0.40000001	2	1.5	0.66666669	3.4522548	1	1.4874687	4.3508472	2	2	0.5660668	1	0.69804502	0.5660668	1	0.69804502	0.62331158	-1	0.43067655	0.35107675	-1	2.2312031	35.129303	10.871886	1.3333334	2	282	4	6	0.070513472	0.33333334	0.5	0.40008649	0.5	0.2857143	1.7665761	1	1.4325724	3.6067986	0.58893567
131	82699.3612128	74010.7259081	82751.1581386	73986.2156644	1116	2	8	0.028368073	0.2	0.17777778	2	0.83333331	0.40000001	3.4424858	1.0283208	1.4754353	5.624475	3.5999999	3.8709676	0.62911427	1.1634083	1.0207884	0.62911427	1.1634083	1.0207884	0.63172609	0.63092977	0.58639652	0.38909057	3.0849626	1.3524823	57.303349	9.8825626	1.6	2.3	282	6	11	0.063446872	0.30000001	0.2888889	0.42752293	0.25	0.23529412	1.5895363	0.85954344	0.97963494	3.451782	1.0562366
132	82742.9962483	74028.5870271	82766.9125447	74011.8456196	0	0	0	0	0	0	1	0.5	0.5	3.459347	1.0566417	1.5	3.4089174	1.5	1.3333334	0.51416808	0.21089678	0.33333334	0.51416808	0.21089678	0.33333334	0.61584181	-1	0	0.31953353	-1	3	29.19356	11.868327	1.5	2	282	3	4	0.077630907	1	1	0.37507674	0	0	1.9448894	4.7416558	3	3.7414882	0.52439922
133	82755.7407532	74032.4672799	82762.2838239	74041.3029023	0	0	0	0	0	0	1	0.33333334	0.33333334	2.9824266	1	1.4413203	2.796433	2	2.1818182	0.78200662	0.5	0.63684219	0.78200662	0.5	0.63684219	0.64979762	0	0.44064268	0.41905546	4	1.4413203	10.994544	8.1459074	1.6666666	2.3333333	282	4	7	0.051042195	0.66666669	0.53333336	0.53944951	0	0.11111111	1.2787616	2	1.5702478	3.2338552	0.93488598
134	82754.3377377	74022.9381657	82756.9861703	74032.2861161	0	0	0	0	0	0	1	0.33333334	0.33333334	2.9824266	1	1.4413203	2.796433	2	2.1818182	0.78200662	0.5	0.63684219	0.78200662	0.5	0.63684219	0.64979762	0	0.44064268	0.41905546	4	1.4413203	9.7158823	8.1459074	1.6666666	2.3333333	282	4	7	0.051042195	0.66666669	0.53333336	0.53944951	0	0.11111111	1.2787616	2	1.5702478	3.2338552	0.93488598
135	82732.1941778	74050.5205763	82758.0547933	74030.9534688	1118	6	18	0.028418912	0.40000001	0.27272728	3	2.25	0.5	2.9726577	1.0477649	1.4912097	3.2257423	4.5	4.8000002	0.90872061	1.6982459	1.2123377	0.90872061	1.6982459	1.2123377	0.66288775	0.83404374	0.62951124	0.48540211	3.6671772	1.3846948	32.429047	7.149466	1.5	2.25	282	7	13	0.04392476	0.2	0.22727273	0.578022	0.40000001	0.2857143	1.1004483	0.58884287	0.82485271	3.0089047	0.98500192
136	82768.6618031	74048.7204515	82774.0185946	74043.7070805	0	0	0	0	0	0	1	0.5	0.5	3.0269732	1.0566417	1.173795	2.6413782	1.5	1.8181819	0.88266963	0.21089678	0.62688404	0.88266963	0.21089678	0.62688404	0.66031134	-1	0.45815691	0.48009363	-1	0.93903595	7.336832	7.3309608	1.5	2.5714285	282	3	8	0.04522115	1	0.52380955	0.59197247	0	0	1.1329267	4.7416558	1.5951912	2.99825	0.52439922
137	82768.9033568	74046.7558417	82782.0097529	74061.7759187	560	2	12	0.014234875	0.095238097	0.063157894	2	1.1666666	0.2857143	3.019881	0.92379493	1.2443329	3.1987207	4.2857141	5.1485147	1.0475445	1.3791449	1.3455029	1.0475445	1.3791449	1.3455029	0.67577523	0.68260622	0.65559119	0.56849563	1.8475899	0.87103307	19.934401	6.3345194	1.7142857	2.55	282	8	21	0.038103711	0.23809524	0.1631579	0.63394386	0.16666667	0.16216215	0.95461333	0.72508693	0.74321657	2.7457268	1.3792429
138	82760.6412884	74064.8097649	82765.1857519	74073.3609746	0	0	0	0	0	0	1	0.16666667	0.16666667	2.9177003	0.74778414	1.1200639	2.8605618	2.5	3.1325302	1.0559982	1.0189475	1.241593	1.0559982	1.0189475	1.241593	0.6765188	0.56932342	0.63984644	0.5536955	1.3086222	0.74670923	9.6837664	6.2918148	1.8333334	2.6315789	282	7	20	0.037798677	0.33333334	0.18128654	0.61164796	0	0.11428571	0.94697136	0.98140484	0.80541694	2.773824	1.608973
139	82704.8847688	74079.3325387	82704.8847688	74086.4289484	0	0	0	0	0	0	1	0.2	0.2	3.1543899	0.82080209	1.173795	3.8322046	2.4000001	2.9629629	0.96453887	0.87255627	1.0983083	0.96453887	0.87255627	1.0983083	0.66823131	0.5	0.61229616	0.54673505	1.6416042	0.816553	7.0964098	6.7935944	1.8	2.5999999	282	6	16	0.041382816	0.40000001	0.22857143	0.57482374	0	0.11111111	1.0367649	1.146058	0.91049111	2.8198457	1.4445759
140	82689.9756185	74071.2625348	82702.0712573	74093.6569908	16	2	5	0.00040671072	0.2	0.090909094	2	0.83333331	0.40000001	3.2280807	1.0283208	1.4308271	4.2992778	3.5999999	4	0.82995206	1.1634083	1.0445806	0.82995206	1.1634083	1.0445806	0.65492207	0.63092977	0.59431612	0.48139542	3.0849626	1.2264233	25.452232	7.7330961	1.6	2.3636363	282	6	12	0.048093542	0.30000001	0.27272728	0.53797317	0.25	0.21052632	1.2048889	0.85954344	0.957322	3.0281739	1.0562366
141	82694.7028941	74096.1662406	82701.6782633	74091.9404101	86	2	3	0.0021860702	0.33333334	0.06666667	2	1	0.5	3.1398957	1.0575424	1.3713219	4.2859244	3	3.4285715	0.90401226	1.055981	0.94787496	0.90401226	1.055981	0.94787496	0.66242611	0.58496249	0.56992978	0.5100522	5.2877126	1.1603494	8.1555758	7.1814947	1.5	2.4000001	282	5	11	0.044153534	0.33333334	0.31111112	0.54635674	0.33333334	0.17647059	1.1061797	0.94698668	1.0549915	2.9080451	0.8397066
142	82696.1782722	74093.7144399	82700.8047852	74107.27102	626	2	12	0.015912557	0.071428575	0.034188036	2	0.66666669	0.25	3.0948884	0.87218058	1.1277924	4.6382861	4.5	5.5609756	1.0703949	1.4783703	1.5003179	1.0703949	1.4783703	1.5003179	0.67777526	0.69918031	0.67780679	0.59533322	1.569925	0.73437637	14.324297	6.2206407	1.75	2.6296296	282	9	28	0.03729029	0.21428572	0.12535612	0.58815271	0.14285715	0.13725491	0.93423468	0.67642051	0.66652542	2.6741493	1.5004418
143	82688.8822362	74054.5304675	82717.3467429	74100.7057424	7217	18	87	0.18345195	0.17142858	0.084057972	5	2.0833333	0.33333334	3.1415896	0.94819242	1.2149379	4.7997813	10	12.038835	1.1648881	2.6359401	1.9916406	1.1648881	2.6359401	1.9916406	0.68573183	0.84509802	0.72802395	0.65770477	1.6856754	0.80425465	54.243748	5.797153	1.6666666	2.5652175	282	16	47	0.03426538	0.095238097	0.069565214	0.62156093	0.2857143	0.19101124	0.85845149	0.37937132	0.50209862	2.5734608	1.4704151
144	82670.892043	74075.099672	82681.1031819	74069.7528826	0	0	0	0	0	0	1	0.33333334	0.33333334	3.2501514	1	1.4413203	3.6323459	2	2.1818182	0.72429395	0.5	0.63684219	0.72429395	0.5	0.63684219	0.64331234	0	0.44064268	0.42295465	4	1.4413203	11.526297	8.7153025	1.6666666	2.3333333	282	4	7	0.055109303	0.66666669	0.53333336	0.5027523	0	0.11111111	1.3806549	2	1.5702478	3.2244658	0.93488598
145	82683.3209371	74075.9823307	82700.4812563	74065.1314712	1908	6	32	0.048500255	0.13333334	0.1871345	3	1.0333333	0.30000001	3.2044246	0.92617673	1.4590468	4.6832185	6.3000002	6.810811	0.97170126	1.8957499	1.5395753	0.97170126	1.8957499	1.5395753	0.66890049	0.7729429	0.68260622	0.55953419	1.6979907	1.2158724	20.303144	6.7508898	1.7	2.3157895	282	11	20	0.041077785	0.15555556	0.14619882	0.57795769	0.22222222	0.2857143	1.0291228	0.52749574	0.64952976	2.80638	1.452648
146	82680.4360538	74069.413237	82686.0029811	74079.6256081	900	6	18	0.022877479	0.40000001	0.27272728	3	1.8333334	0.5	3.2403824	1.0477649	1.4912097	4.4868989	4.5	4.8000002	0.8317104	1.6982459	1.2123377	0.8317104	1.6982459	1.2123377	0.65510583	0.83404374	0.62951124	0.48425427	3.6671772	1.3846948	11.631131	7.7188611	1.5	2.25	282	7	13	0.047991864	0.2	0.22727273	0.53894997	0.40000001	0.2857143	1.2023416	0.58884287	0.82485271	3.030571	0.98500192
147	82682.6817527	74081.2039675	82686.0330753	74078.7229463	41	2	8	0.0010421963	0.2	0.2857143	2	0.83333331	0.40000001	3.2625408	1.0283208	1.5388472	4.1474667	3.5999999	3.4285715	0.72630399	1.1634083	0.98558021	0.72630399	1.1634083	0.98558021	0.6435445	0.63092977	0.57015699	0.42574573	3.0849626	1.7312031	4.1697516	8.6939507	1.6	2.125	282	6	9	0.054956786	0.30000001	0.32142857	0.50412846	0.25	0.30769232	1.3768339	0.85954344	1.0146308	3.237766	1.0562366
148	82683.5677701	74079.8399594	82690.6917466	74095.2884817	255	2	6	0.006481952	0.33333334	0.2857143	2	1	0.5	3.1864693	1.0575424	1.5306391	4.1738992	3	3	0.78239626	1.055981	0.8619656	0.78239626	1.055981	0.8619656	0.64984018	0.58496249	0.52832085	0.44794834	5.2877126	1.7493018	17.011992	8.1423483	1.5	2.1428571	282	5	8	0.051016778	0.33333334	0.38095239	0.50989014	0.33333334	0.27272728	1.2781247	0.94698668	1.1601391	3.1209044	0.8397066
149	82677.1672273	74099.919982	82693.3323841	74091.9876811	771	2	6	0.019598372	0.33333334	0.13333334	2	1	0.5	3.1398957	1.0575424	1.3713219	4.2859244	3	3.4285715	0.90401226	1.055981	0.94787496	0.90401226	1.055981	0.94787496	0.66242611	0.58496249	0.56992978	0.5100522	5.2877126	1.1603494	18.006491	7.1814947	1.5	2.4000001	282	5	11	0.044153534	0.33333334	0.31111112	0.54635674	0.33333334	0.17647059	1.1061797	0.94698668	1.0549915	2.9080451	0.8397066
150	82676.847632	74095.6441703	82684.3197023	74112.7629603	1316	2	14	0.033451956	0.071428575	0.037037037	2	0.66666669	0.25	3.0992236	0.87218058	1.106039	4.6413693	4.5	5.5813951	1.0718561	1.4783703	1.5153866	1.0718561	1.4783703	1.5153866	0.6779021	0.69918031	0.67979461	0.59698159	1.569925	0.71278071	18.678459	6.2135229	1.75	2.6428571	282	9	29	0.037239451	0.21428572	0.12169312	0.58871418	0.14285715	0.13207547	0.93296099	0.67642051	0.65989763	2.6715391	1.5004418
151	82653.8841281	74039.3473979	82666.5830435	74059.6075234	0	0	0	0	0	0	1	0.5	0.5	3.5423505	1.0566417	1.5	4.2952847	1.5	1.3333334	0.56525171	0.21089678	0.33333334	0.56525171	0.21089678	0.33333334	0.62319827	-1	0	0.35972014	-1	3	23.910984	10.886121	1.5	2	282	3	4	0.07061515	1	1	0.39922145	0	0	1.7691233	4.7416558	3	3.5396476	0.52439922
152	82647.4627724	74042.797932	82655.081766	74040.8756659	560	2	4	0.014234875	0.66666669	0.26666668	2	1.5	0.66666669	3.5352583	1	1.4413203	6.1570978	2	2.1818182	0.62861061	1	0.72781962	0.62861061	1	0.72781962	0.63166142	-1	0.4708803	0.39925626	-1	1.6815404	7.8577456	9.8896799	1.3333334	2.1666667	282	4	7	0.063497715	0.33333334	0.46666667	0.42706421	0.5	0.22222222	1.5908099	1	1.3739668	3.3981524	0.58893567
153	82641.5778382	74052.2689713	82648.6140398	74042.0773647	1116	2	10	0.028368073	0.13333334	0.12820514	2	0.75	0.33333334	3.5237508	0.97773278	1.4174378	9.2385178	4	4.48	0.7073285	1.2736844	1.1561403	0.7073285	1.2736844	1.1561403	0.64133346	0.66096407	0.61990625	0.4478133	2.2813766	1.1673018	12.384546	8.9003563	1.6666666	2.3846154	282	7	14	0.056431115	0.26666668	0.23076923	0.45787546	0.2	0.2173913	1.4137703	0.78512388	0.86494696	3.239042	1.2335654
154	82667.4060986	73998.2914248	82673.3157302	74014.4638974	0	0	0	0	0	0	1	0.2	0.2	3.6091275	0.82080209	1.4005014	5.4449577	2.4000001	2.5263157	0.58745575	0.87255627	0.8870222	0.58745575	0.87255627	0.8870222	0.62624121	0.5	0.54406804	0.38090342	1.6416042	1.4005014	17.21838	10.512456	1.8	2.25	282	6	9	0.067946114	0.40000001	0.35714287	0.42192906	0	0.23076923	1.7022558	1.146058	1.1273675	3.5281427	1.4445759
155	82646.2988947	74002.9885677	82660.989862	74031.580466	0	0	0	0	0	0	1	0.2	0.2	3.6091275	0.82080209	1.4005014	5.4449577	2.4000001	2.5263157	0.58745575	0.87255627	0.8870222	0.58745575	0.87255627	0.8870222	0.62624121	0.5	0.54406804	0.38090342	1.6416042	1.4005014	32.145313	10.512456	1.8	2.25	282	6	9	0.067946114	0.40000001	0.35714287	0.42192906	0	0.23076923	1.7022558	1.146058	1.1273675	3.5281427	1.4445759
156	82558.7888339	74120.5761248	82563.9582631	74130.0254816	0	0	0	0	0	0	1	0.33333334	0.33333334	3.4761505	1	1.375	4.8817639	2	2.2857144	0.65048438	0.5	0.68957245	0.65048438	0.5	0.68957245	0.63443536	0	0.47712126	0.4062472	4	1.2222222	10.770949	9.5907469	1.6666666	2.4285715	282	4	8	0.061362483	0.66666669	0.47619048	0.44633028	0	0.090909094	1.537316	2	1.4501739	3.3835387	0.93488598
157	82549.2501703	74100.5607555	82555.0809895	74097.6720562	0	0	0	0	0	0	1	0.25	0.25	3.4543812	0.90656495	1.3532825	5.4429555	2.25	2.6086957	0.73377067	0.70398736	0.84615386	0.73377067	0.70398736	0.84615386	0.6444028	0.36907023	0.54047632	0.45541632	2.2664125	1.1277354	6.5071526	8.6156588	1.75	2.4444444	282	5	10	0.054397561	0.5	0.3611111	0.47741148	0	0.13333334	1.3628236	1.42048	1.1818181	3.2112701	1.2287952
158	82551.2329072	74131.9638139	82554.6370994	74130.3156233	0	0	0	0	0	0	1	0.5	0.5	3.487658	1.0566417	1.4575424	3.98279	1.5	1.6	0.58330953	0.21089678	0.42239243	0.58330953	0.21089678	0.42239243	0.62567961	-1	0.25192964	0.3654848	-1	1.8219281	3.7822027	10.580071	1.5	2.25	282	3	5	0.068429083	1	0.83333331	0.41782007	0	0	1.7143557	4.7416558	2.3674667	3.538137	0.52439922
159	82549.4107912	74127.5629999	82566.8127412	74118.5804957	1672	6	22	0.042501271	0.2857143	0.48888889	3	1.75	0.42857143	3.4663815	1.0306391	1.5531402	6.744626	5.1428571	4.3636365	0.73583376	1.7239312	1.3270249	0.73583376	1.7239312	1.3270249	0.64463884	0.79248124	0.65321249	0.4582839	2.7483709	1.8982824	19.583494	8.594306	1.5714285	2	282	8	11	0.054245044	0.19047619	0.22222222	0.47887668	0.33333334	0.41176471	1.3590026	0.58006954	0.75356531	3.2307243	1.1270282
160	82551.711829	74124.8154624	82553.9429548	74131.1599974	560	2	6	0.014234875	0.33333334	0.2857143	2	1.3333334	0.5	3.4805658	1.0575424	1.5306391	5.5037031	3	3	0.65102375	1.055981	0.8619656	0.65102375	1.055981	0.8619656	0.63450283	0.58496249	0.52832085	0.40710062	5.2877126	1.7493018	6.7254033	9.5836296	1.5	2.1428571	282	5	8	0.061311644	0.33333334	0.38095239	0.446789	0.33333334	0.27272728	1.5360423	0.94698668	1.1601391	3.3920181	0.8397066
161	82556.004411	74144.4649002	82562.599742	74139.2299177	0	0	0	0	0	0	1	0.5	0.5	3.3511603	1.0566417	1.0944028	5.1175961	1.5	1.8461539	0.792265	0.21089678	0.68232477	0.792265	0.21089678	0.68232477	0.65091312	-1	0.48841625	0.47704554	-1	0.82080209	8.4204178	8.053381	1.5	2.625	282	3	9	0.050381292	1	0.4642857	0.48237139	0	0	1.2622039	4.7416558	1.4655777	3.1028812	0.52439922
162	82556.6537488	74143.0649569	82565.0247472	74162.734459	560	2	14	0.014234875	0.071428575	0.055335969	2	1.1428572	0.25	3.3440683	0.87218058	1.2225418	9.2224379	4.5	5.4545455	0.92260242	1.4783703	1.4380959	0.92260242	1.4783703	1.4380959	0.66423857	0.69918031	0.66914541	0.55439579	1.569925	0.83831441	21.376692	7.0569396	1.75	2.5652175	282	9	24	0.043263853	0.21428572	0.14229248	0.52217853	0.14285715	0.1627907	1.0838906	0.67642051	0.69536388	2.9091554	1.5004418
163	82535.931727	74161.4839461	82545.0027903	74151.3209639	0	0	0	0	0	0	1	0.5	0.5	3.3511603	1.0566417	1.0944028	5.1175961	1.5	1.8461539	0.792265	0.21089678	0.68232477	0.792265	0.21089678	0.68232477	0.65091312	-1	0.48841625	0.47704554	-1	0.82080209	13.622422	8.053381	1.5	2.625	282	3	9	0.050381292	1	0.4642857	0.48237139	0	0	1.2622039	4.7416558	1.4655777	3.1028812	0.52439922
164	82536.5082511	74160.3864699	82538.9472927	74169.4014625	560	2	14	0.014234875	0.071428575	0.055335969	2	1.1428572	0.25	3.3440683	0.87218058	1.2225418	9.2224379	4.5	5.4545455	0.92260242	1.4783703	1.4380959	0.92260242	1.4783703	1.4380959	0.66423857	0.69918031	0.66914541	0.55439579	1.569925	0.83831441	9.3391123	7.0569396	1.75	2.5652175	282	9	24	0.043263853	0.21428572	0.14229248	0.52217853	0.14285715	0.1627907	1.0838906	0.67642051	0.69536388	2.9091554	1.5004418
165	82517.0531477	74165.5858431	82519.9187212	74175.1049327	0	0	0	0	0	0	1	0.14285715	0.14285715	3.3320234	0.6862781	1.0810151	7.0677996	2.5714285	3.2542372	0.92151952	1.1492875	1.3624066	0.92151952	1.1492875	1.3624066	0.66413373	0.6131472	0.6591996	0.55175018	1.098045	0.701199	9.9410553	7.0640569	1.8571428	2.652174	282	8	24	0.043314692	0.2857143	0.15019763	0.52161705	0	0.11627907	1.0851642	0.87010431	0.73399526	2.9118176	1.7382877
166	82641.0182707	74083.5809537	82659.6024502	74072.5598511	9770	6	22	0.24834774	0.2857143	0.095238097	3	1.75	0.42857143	3.3472352	1.0306391	1.2243528	10.872258	5.1428571	6.1538463	0.9009003	1.7239312	1.4221928	0.9009003	1.7239312	1.4221928	0.66212004	0.79248124	0.66679943	0.5418601	2.7483709	0.85333687	21.606398	7.202847	1.5714285	2.5454545	282	8	23	0.044306051	0.19047619	0.14718615	0.51066816	0.33333334	0.17073171	1.1100007	0.58006954	0.70313954	2.8988123	1.1270282
167	82643.31482	74081.7259882	82648.7298145	74089.7569998	0	0	0	0	0	0	1	0.33333334	0.33333334	3.3570044	1	1.375	6.283566	2	2.2857144	0.77620822	0.5	0.68957245	0.77620822	0.5	0.68957245	0.64916235	0	0.47712126	0.46818754	4	1.2222222	9.6860371	8.1992884	1.6666666	2.4285715	282	4	8	0.051423486	0.66666669	0.47619048	0.47166362	0	0.090909094	1.2883141	2	1.4501739	3.0915935	0.93488598
168	82636.6893071	74073.2190106	82651.0019461	74062.9112399	4579	2	12	0.11639553	0.095238097	0.1	2	0.58333331	0.2857143	3.5462251	0.92379493	1.3682612	9.6395626	4.2857141	4.9315066	0.71181744	1.3791449	1.2726263	0.71181744	1.3791449	1.2726263	0.64186043	0.68260622	0.64261097	0.45353082	1.8475899	1.0572927	17.638077	8.8505335	1.7142857	2.4375	282	8	17	0.056075241	0.23809524	0.19166666	0.46129426	0.16666667	0.20689656	1.4048547	0.72508693	0.78577662	3.2425127	1.3792429
169	82611.9643243	74025.7833875	82628.0101855	74048.6089203	1351	6	24	0.034341637	0.21428572	0.26373628	3	1.2	0.375	3.6490035	0.99943024	1.5214777	10.342096	5.625	5.7142859	0.64434522	1.7740444	1.3845592	0.64434522	1.7740444	1.3845592	0.63366389	0.7783854	0.66066402	0.4224216	2.248718	1.4263853	27.901157	9.6725979	1.625	2.2142856	282	9	15	0.061947126	0.17857143	0.18681319	0.44105506	0.2857143	0.31999999	1.5519631	0.56368375	0.72225159	3.4264619	1.250885
170	82617.7061962	74055.1784222	82628.1166322	74047.8201735	185	2	5	0.0047025927	0.2	0.11111111	2	0.66666669	0.40000001	3.6887286	1.0283208	1.4754353	8.4742842	3.5999999	3.8709676	0.58179671	1.1634083	1.0207884	0.58179671	1.1634083	1.0207884	0.62547398	0.63092977	0.58639652	0.38555279	3.0849626	1.3524823	12.748373	10.604982	1.6	2.3	282	6	11	0.068607017	0.30000001	0.2888889	0.41630623	0.25	0.23529412	1.7188135	0.85954344	0.97963494	3.5607805	1.0562366
171	82611.5026312	74046.4439646	82625.1467599	74037.0404572	96	0	1	0.0024402644	0	0.022222223	2	0.66666669	0.40000001	3.6887286	1.0283208	1.4754353	8.4742842	3.5999999	3.8709676	0.58179671	1.1634083	1.0207884	0.58179671	1.1634083	1.0207884	0.62547398	0.63092977	0.58639652	0.38555279	3.0849626	1.3524823	16.570704	10.604982	1.6	2.3	282	6	11	0.068607017	0.30000001	0.2888889	0.41630623	0.25	0.23529412	1.7188135	0.85954344	0.97963494	3.5607805	1.0562366
172	82608.4537806	74041.8919656	82629.2488616	74067.0896914	55	4	10	0.0013980682	0.40000001	0.35714287	3	1.5	0.60000002	3.7262671	1.0283208	1.5388472	7.6505933	3.5999999	3.4285715	0.53067565	1.7451125	1.1087778	0.53067565	1.7451125	1.1087778	0.61827672	1	0.60245162	0.35524249	6.1699252	1.9785179	32.670486	11.530249	1.4	2	282	6	9	0.075216062	0.2	0.2857143	0.39451605	0.5	0.38461539	1.8843902	0.57302898	0.90189397	3.7216465	0.82634777
173	82623.666763	74068.4014569	82633.9098513	74064.5612115	330	2	10	0.0083884085	0.13333334	0.27777779	2	0.66666669	0.33333334	3.6160462	0.97773278	1.5142466	7.6314197	4	3.6923077	0.57350957	1.2736844	1.1	0.57350957	1.2736844	1.1	0.62434024	0.66096407	0.60206002	0.37257034	2.2813766	1.6824962	10.939302	10.743773	1.6666666	2.1111112	282	7	10	0.069598377	0.26666668	0.27777779	0.40787196	0.2	0.33333334	1.74365	0.78512388	0.90909094	3.5819938	1.2335654
174	82631.3098392	74064.3359363	82638.4516985	74073.7129307	4111	6	18	0.10449924	0.40000001	0.27272728	3	1.5	0.5	3.5925951	1.0477649	1.4912097	9.1284838	4.5	4.8000002	0.63676775	1.6982459	1.2123377	0.63676775	1.6982459	1.2123377	0.63270414	0.83404374	0.62951124	0.4109987	3.6671772	1.3846948	11.787034	9.7758007	1.5	2.25	282	7	13	0.06268429	0.2	0.22727273	0.43440366	0.40000001	0.2857143	1.5704314	0.58884287	0.82485271	3.4259329	0.98500192
175	82628.2067832	74080.7817006	82639.4588344	74072.4809418	2760	2	8	0.070157602	0.2	0.2857143	2	0.83333331	0.40000001	3.6174402	1.0283208	1.5388472	7.5217237	3.5999999	3.4285715	0.57392883	1.1634083	0.98558021	0.57392883	1.1634083	0.98558021	0.62439787	0.63092977	0.57015699	0.37298653	3.0849626	1.7312031	13.982533	10.736655	1.6	2.125	282	6	9	0.069547534	0.30000001	0.32142857	0.40830451	0.25	0.30769232	1.7423763	0.85954344	1.0146308	3.5801284	1.0562366
176	82627.2627713	74071.7989734	82634.3337407	74085.8485058	2216	2	6	0.056329437	0.33333334	0.2857143	2	1	0.5	3.6395984	1.0575424	1.5306391	6.4994001	3	3	0.52203101	1.055981	0.8619656	0.52203101	1.055981	0.8619656	0.61700881	0.58496249	0.52832085	0.34132582	5.2877126	1.7493018	15.728572	11.704626	1.5	2.1428571	282	5	8	0.076461613	0.33333334	0.38095239	0.38448948	0.33333334	0.27272728	1.9155951	0.94698668	1.1601391	3.7272694	0.8397066
177	82625.2428714	74087.8348554	82636.3994384	74081.1489986	1668	2	6	0.042399593	0.33333334	0.40000001	2	1	0.5	3.6520445	1.0575424	1.5491613	5.3701015	3	2.6666667	0.4784489	1.055981	0.84912294	0.4784489	1.055981	0.84912294	0.61036503	0.58496249	0.51139158	0.31389105	5.2877126	2.1688259	13.006524	12.679715	1.5	2	282	5	7	0.083426535	0.33333334	0.40000001	0.36259466	0.33333334	0.33333334	2.0900874	0.94698668	1.1776857	3.8709033	0.8397066
178	82625.4755782	74084.1581582	82634.5603035	74106.2155079	1116	2	6	0.028368073	0.33333334	0.60000002	2	1	0.5	3.6591368	1.0575424	1.4874687	4.0661373	3	2	0.44133481	1.055981	0.87255627	0.44133481	1.055981	0.87255627	0.60433781	0.58496249	0.5	0.29009742	5.2877126	2.9749374	23.854956	13.661922	1.5	1.8	282	5	6	0.0904423	0.33333334	0.40000001	0.34232903	0.33333334	0.42857143	2.2658534	0.94698668	1.146058	4.003861	0.8397066
179	82638.1053826	74101.8884849	82639.6589051	74106.9461829	0	0	0	0	0	0	1	0.5	0.5	3.673321	1.0566417	1.5	2.8535621	1.5	1.3333334	0.3815037	0.21089678	0.33333334	0.3815037	0.21089678	0.33333334	0.59375924	-1	0	0.25173184	-1	3	5.2909112	15.647687	1.5	2	282	3	4	0.10462634	1	1	0.30578512	0	0	2.6212065	4.7416558	3	4.2106547	0.52439922
180	82632.5027852	74105.8289974	82640.1622904	74102.0874232	560	2	4	0.014234875	0.66666669	0.66666669	2	1.5	0.66666669	3.6662288	1	1.4575424	3.328249	2	1.6	0.40935069	1	0.70398736	0.40935069	1	0.70398736	0.59882832	-1	0.36907023	0.26958972	-1	3.6438563	8.5245171	14.651245	1.3333334	1.75	282	4	5	0.0975089	0.33333334	0.5	0.32345679	0.5	0.40000001	2.442893	1	1.42048	4.118113	0.58893567
181	82656.4135378	74074.1819391	82676.3172604	74116.0829609	10118	2	24	0.25719368	0.025641026	0.051612902	2	0.43333334	0.15384616	3.2325182	0.67441899	1.2464876	10.610379	5.0769229	6.1875	1.0249799	1.8918658	1.7251066	1.0249799	1.8918658	1.7251066	0.67376882	0.74722171	0.7033627	0.59540832	0.94418663	0.86712182	46.388077	6.4519572	1.8461539	2.516129	282	14	32	0.038942553	0.14102565	0.10107527	0.53491199	0.083333336	0.20338982	0.97562885	0.5285787	0.5796743	2.7394855	1.8895046
182	82623.2016325	74022.3874671	82659.1729738	74076.4159464	9537	12	60	0.24242501	0.18181819	0.31578946	4	1.5333333	0.33333334	3.5000026	0.95425206	1.5164927	12.266104	8	8	0.80775166	2.273133	1.7379411	0.80775166	2.273133	1.7379411	0.65257716	0.81981057	0.70838696	0.50797772	1.7721823	1.3846239	64.907738	7.9181495	1.6666666	2.2	282	13	21	0.049415354	0.12121212	0.12631579	0.49229565	0.27272728	0.35135135	1.2380042	0.43992144	0.57539344	3.0752285	1.4271461
183	82601.2005791	74030.6543817	82608.1082346	74038.8244363	0	0	0	0	0	0	1	0.2	0.2	3.6302035	0.82080209	1.2887533	7.4592395	2.4000001	2.8717949	0.64223689	0.87255627	1.0102814	0.64223689	0.87255627	1.0102814	0.6333977	0.5	0.58980238	0.41886964	1.6416042	0.9855172	10.698854	9.7010679	1.8	2.5	282	6	13	0.062150482	0.40000001	0.27272728	0.43922019	0	0.14285715	1.5570579	1.146058	0.98982322	3.4029219	1.4445759
184	82571.7797504	74051.760447	82581.0737323	74063.1798959	1145	2	14	0.029105237	0.071428575	0.09150327	2	0.53333336	0.25	3.6578183	0.87218058	1.3544021	7.3521886	4.5	5.2173915	0.68871456	1.4783703	1.3592209	0.68871456	1.4783703	1.3592209	0.63912141	0.69918031	0.65684551	0.45261288	1.569925	1.0293455	14.723516	9.1138792	1.75	2.4444444	282	9	19	0.057956278	0.21428572	0.16993465	0.47706422	0.14285715	0.21212122	1.4519802	0.67642051	0.73571557	3.3721719	1.5004418
185	82571.1877552	74078.3524817	82578.7929612	74092.6328745	0	0	0	0	0	0	1	0.5	0.5	3.58621	1.0566417	1.5	3.6610146	1.5	1.3333334	0.54091257	0.21089678	0.33333334	0.54091257	0.21089678	0.33333334	0.61975825	-1	0	0.34848768	-1	3	16.17927	11.330961	1.5	2	282	3	4	0.073792577	1	1	0.40597504	0	0	1.8487275	4.7416558	3	3.6320498	0.52439922
186	82564.4350228	74084.1567908	82573.4126463	74079.2400953	560	2	4	0.014234875	0.66666669	0.40000001	2	1.5	0.66666669	3.579118	1	1.4874687	4.7943883	2	2	0.59865391	1	0.69804502	0.59865391	1	0.69804502	0.62774336	-1	0.43067655	0.38493946	-1	2.2312031	10.235801	10.334519	1.3333334	2	282	4	6	0.066675141	0.33333334	0.5	0.43274221	0.5	0.2857143	1.6704142	1	1.4325724	3.5006599	0.58893567
187	82561.155296	74072.5769816	82566.2997688	74084.3124382	1116	2	8	0.028368073	0.2	0.22222222	2	0.83333331	0.40000001	3.5693488	1.0283208	1.5142466	6.437078	3.5999999	3.6923077	0.66962445	1.1634083	1	0.66962445	1.1634083	1	0.63680625	0.63092977	0.57812965	0.42941824	3.0849626	1.5142466	12.81353	9.3451958	1.6	2.2222223	282	6	10	0.059608541	0.30000001	0.30555555	0.46215597	0.25	0.26666668	1.4933745	0.85954344	1	3.3506627	1.0562366
188	82571.8104543	74096.5442873	82572.7347787	74110.0917674	0	0	0	0	0	0	1	0.5	0.5	3.2816255	1.0566417	1.3616542	5.1699896	1.5	1.7142857	0.73445708	0.21089678	0.49860358	0.73445708	0.21089678	0.49860358	0.64448142	-1	0.35620719	0.43304557	-1	1.3616542	13.578976	8.6085405	1.5	2.4000001	282	3	6	0.054346722	1	0.69999999	0.44162968	0	0	1.36155	4.7416558	2.0056014	3.1867728	0.52439922
189	82572.3992965	74109.3329556	82584.6905421	74103.9169637	560	2	8	0.014234875	0.2	0.08791209	2	1.25	0.40000001	3.2745333	1.0283208	1.2941504	9.4056625	3.5999999	4.2352943	0.84513956	1.1634083	1.1208336	0.84513956	1.1634083	1.1208336	0.65649986	0.63092977	0.61480981	0.49726352	3.0849626	0.97061276	13.431593	7.6120996	1.6	2.5	282	6	15	0.047229283	0.30000001	0.23076923	0.47838295	0.25	0.16	1.1832366	0.85954344	0.89219314	2.9894025	1.0562366
190	82580.7452161	74121.8395096	82596.7337845	74113.9889646	0	0	0	0	0	0	1	0.25	0.25	3.2649944	0.90656495	1.11482	7.1988268	2.25	2.7906976	0.84423077	0.70398736	1.0233698	0.84423077	0.70398736	1.0233698	0.65640604	0.36907023	0.59697199	0.49528155	2.2664125	0.76010454	17.811945	7.6192169	1.75	2.6428571	282	5	15	0.047280122	0.5	0.25274727	0.47782144	0	0.079999998	1.1845102	1.42048	0.97716391	2.9886787	1.2287952
191	82575.2298358	74106.0849137	82595.7597609	74150.2064746	1672	10	52	0.042501271	0.10989011	0.13756613	4	1.9333333	0.2857143	3.2534869	0.89847916	1.4310765	13.995249	8.5714283	9.4915257	0.99384129	2.3537505	1.8344153	0.99384129	2.3537505	1.8344153	0.6709466	0.81291336	0.7154991	0.58105338	1.4974653	1.1216545	48.664051	6.622776	1.7142857	2.3571429	282	15	29	0.040162683	0.10989011	0.1005291	0.52034003	0.23076923	0.28301886	1.0061969	0.42485386	0.54513282	2.7773004	1.5580945
192	82628.0567387	74116.4299298	82630.7052441	74121.751948	0	0	0	0	0	0	1	0.5	0.5	3.2588797	1.0566417	1.5	4.2615252	1.5	1.3333334	0.7327435	0.21089678	0.33333334	0.7327435	0.21089678	0.33333334	0.64428514	-1	0	0.42904016	-1	3	5.9446158	8.6263342	1.5	2	282	3	4	0.054473817	1	1	0.44032383	0	0	1.3647341	4.7416558	3	3.1972122	0.52439922
193	82629.5958989	74120.5702953	82634.9867285	74118.3729237	560	2	4	0.014234875	0.66666669	0.060606062	2	1.5	0.66666669	3.2517874	1	1.0673809	6.6532884	2	2.4827585	0.84287131	1	0.95710868	0.84287131	1	0.95710868	0.65626556	-1	0.5789721	0.49248338	-1	0.77088618	5.8214679	7.6298933	1.3333334	2.5833333	282	4	13	0.047356382	0.33333334	0.28787878	0.47697923	0.5	0.095238097	1.1864207	1	1.0448134	2.9972138	0.58893567
194	82633.809725	74117.5348996	82639.2139192	74132.0412341	1116	2	22	0.028368073	0.030303031	0.062678061	2	0.60000002	0.16666667	3.2351563	0.70661503	1.2848551	11.259332	5	6	0.99070615	1.8185065	1.6503496	0.99070615	1.8185065	1.6503496	0.67065889	0.7403627	0.69531935	0.57595587	1.0206662	0.92246008	15.48028	6.6405692	1.8333334	2.4814816	282	13	28	0.040289782	0.15151516	0.11396012	0.51882207	0.090909094	0.21568628	1.0093811	0.54990178	0.60593218	2.7765203	1.831431
195	82654.0331753	74124.2398444	82662.1162063	74143.4102764	0	0	0	0	0	0	1	0.1	0.1	3.2186985	0.55136281	1.1517686	8.0074072	2.7	3.4082839	0.98821223	1.4744722	1.5212561	0.98821223	1.4744722	1.5212561	0.67042953	0.68453515	0.68013453	0.5715825	0.75812387	0.77744377	20.804827	6.6548042	1.9	2.5769231	282	11	27	0.04039146	0.2	0.12615384	0.51760775	0	0.1632653	1.0119283	0.67820883	0.65735149	2.7791717	2.0011108
196	82664.6749571	74119.1454065	82671.0107786	74131.2770811	0	0	0	0	0	0	1	0.1	0.1	3.2186985	0.55136281	1.1517686	8.0074072	2.7	3.4082839	0.98821223	1.4744722	1.5212561	0.98821223	1.4744722	1.5212561	0.67042953	0.68453515	0.68013453	0.5715825	0.75812387	0.77744377	13.686496	6.6548042	1.9	2.5769231	282	11	27	0.04039146	0.2	0.12615384	0.51760775	0	0.1632653	1.0119283	0.67820883	0.65735149	2.7791717	2.0011108
197	82672.3432911	74115.0394894	82677.4723034	74125.5810025	0	0	0	0	0	0	1	0.1	0.1	3.2186985	0.55136281	1.1517686	8.0074072	2.7	3.4082839	0.98821223	1.4744722	1.5212561	0.98821223	1.4744722	1.5212561	0.67042953	0.68453515	0.68013453	0.5715825	0.75812387	0.77744377	11.723065	6.6548042	1.9	2.5769231	282	11	27	0.04039146	0.2	0.12615384	0.51760775	0	0.1632653	1.0119283	0.67820883	0.65735149	2.7791717	2.0011108
198	82635.7451706	74131.1290821	82640.8427477	74145.38153	0	0	0	0	0	0	1	0.1	0.1	3.2186985	0.55136281	1.1517686	8.0074072	2.7	3.4082839	0.98821223	1.4744722	1.5212561	0.98821223	1.4744722	1.5212561	0.67042953	0.68453515	0.68013453	0.5715825	0.75812387	0.77744377	15.13663	6.6548042	1.9	2.5769231	282	11	27	0.04039146	0.2	0.12615384	0.51760775	0	0.1632653	1.0119283	0.67820883	0.65735149	2.7791717	2.0011108
199	82694.9809733	73993.2657231	82708.9852713	74030.1143428	2250	5	21	0.057193696	0.1388889	0.31818181	3	1.0333333	0.33333334	3.4259787	0.96326905	1.4912097	6.7991877	6	4.8000002	0.7073285	1.8333334	1.5154221	0.7073285	1.8333334	1.5154221	0.64133346	0.7737056	0.68604112	0.435388	1.9265381	1.7623388	39.420059	8.9003563	1.6666666	2	282	10	13	0.056431115	0.16666667	0.18181819	0.45787546	0.25	0.42857143	1.4137703	0.54545456	0.65988213	3.2844157	1.3585942
200	82682.4867103	73994.7180342	82702.0067082	74029.4029383	904	1	7	0.022979155	0.047619049	0.15555556	2	0.53333336	0.2857143	3.4165485	0.92379493	1.4754353	6.3554592	4.2857141	3.8709676	0.70542192	1.3791449	1.2063863	0.70542192	1.3791449	1.2063863	0.64110887	0.68260622	0.627249	0.43301871	1.8475899	1.6229788	39.800415	8.9217081	1.7142857	2.0999999	282	8	11	0.056583628	0.23809524	0.24444444	0.45641026	0.16666667	0.35294119	1.4175912	0.72508693	0.82892185	3.2673554	1.3792429
201	82698.3137105	74029.6717998	82709.38083	74022.2939947	3795	4	13	0.096466698	0.26666668	0.16666667	3	1.3333334	0.5	3.3082583	1.0477649	1.4524539	6.7413578	4.5	4.9411764	0.77736104	1.6982459	1.2241485	0.77736104	1.6982459	1.2241485	0.64928895	0.83404374	0.63241249	0.4620747	3.6671772	1.2708972	13.30087	8.188612	1.5	2.3076923	282	7	14	0.05134723	0.2	0.21794872	0.47244713	0.40000001	0.26086956	1.2864035	0.58884287	0.81689435	3.1370552	0.98500192
202	82698.7778315	74028.3519147	82710.3128292	74050.9715811	4206	2	12	0.10691408	0.095238097	0.13186814	2	0.58333331	0.2857143	3.2618198	0.92379493	1.4290229	5.7978425	4.2857141	4.7457628	0.86563909	1.3791449	1.238816	0.86563909	1.3791449	1.238816	0.65859681	0.68260622	0.63570756	0.5073542	1.8475899	1.1908524	25.39105	7.4555159	1.7142857	2.3571429	282	8	15	0.046110827	0.23809524	0.20879121	0.52624708	0.16666667	0.23999999	1.1552159	0.72508693	0.80722237	2.96016	1.3792429
203	82688.4397262	74057.4034482	82719.9467806	74042.1699682	5445	12	47	0.13840875	0.26666668	0.22380953	4	2.2	0.40000001	3.2241318	1.0076855	1.4583882	4.7923799	7.1999998	7.8805971	0.99070615	2.2117083	1.6071428	0.99070615	2.2117083	1.6071428	0.67065889	0.8394416	0.69100952	0.57399321	2.2169082	1.1883163	34.996475	6.6405692	1.6	2.3333333	282	11	22	0.040289782	0.13333334	0.13333334	0.58605379	0.33333334	0.2820513	1.0093811	0.4521392	0.62222224	2.7793014	1.2663771
204	82714.4767841	74041.512936	82732.0241879	74048.0340491	1429	2	11	0.036324352	0.071428575	0.064327486	2	0.5	0.25	3.0631995	0.87218058	1.3276556	3.2549479	4.5	5.2800002	0.9651317	1.4783703	1.3746208	0.9651317	1.4783703	1.3746208	0.66828686	0.69918031	0.65939069	0.53125602	1.569925	0.98344857	18.719944	6.7900357	1.75	2.4736843	282	9	20	0.041357398	0.21428572	0.16374269	0.60268623	0.14285715	0.2	1.036128	0.67642051	0.72747338	2.8605783	1.5004418
205	82730.6857168	74046.3410044	82751.8687727	74083.8709256	3776	12	56	0.095983729	0.18181819	0.20289855	4	2	0.33333334	2.9479043	0.95425206	1.45732	3.3251789	8	8.727273	1.0814526	2.273133	1.7265038	1.0814526	2.273133	1.7265038	0.67873204	0.81981057	0.70471239	0.57292145	1.7721823	1.175258	43.09544	6.1672597	1.6666666	2.3333333	282	13	25	0.036908999	0.12121212	0.11594203	0.62078869	0.27272728	0.2888889	0.9246822	0.43992144	0.57920516	2.7500072	1.4271461
206	82755.1237968	74074.9660085	82764.7647582	74093.6025122	0	0	0	0	0	0	1	0.16666667	0.16666667	2.9177003	0.74778414	1.1200639	2.8605618	2.5	3.1325302	1.0559982	1.0189475	1.241593	1.0559982	1.0189475	1.241593	0.6765188	0.56932342	0.63984644	0.5536955	1.3086222	0.74670923	20.98255	6.2918148	1.8333334	2.6315789	282	7	20	0.037798677	0.33333334	0.18128654	0.61164796	0	0.11428571	0.94697136	0.98140484	0.80541694	2.773824	1.608973
207	82728.503274	74105.8501689	82735.0864509	74120.6883644	0	0	0	0	0	0	1	0.07692308	0.07692308	3.1862619	0.462576	1.0581053	2.9656746	2.7692308	3.5657144	1.0718561	1.7342104	1.7702218	1.0718561	1.7342104	1.7702218	0.6779021	0.72105706	0.7079879	0.61374718	0.58873308	0.67181289	16.233	6.2135229	1.9230769	2.6410255	282	14	40	0.037239451	0.15384616	0.086369768	0.64224666	0	0.14666666	0.93296099	0.57663131	0.56490093	2.677249	2.1621654
208	82773.0192182	74084.6999674	82780.7457032	74099.1250171	0	0	0	0	0	0	1	0.07692308	0.07692308	3.1862619	0.462576	1.0581053	2.9656746	2.7692308	3.5657144	1.0718561	1.7342104	1.7702218	1.0718561	1.7342104	1.7702218	0.6779021	0.72105706	0.7079879	0.61374718	0.58873308	0.67181289	16.364004	6.2135229	1.9230769	2.6410255	282	14	40	0.037239451	0.15384616	0.086369768	0.64224666	0	0.14666666	0.93296099	0.57663131	0.56490093	2.677249	2.1621654
209	82706.3342723	74117.6309266	82712.6527395	74131.4869544	0	0	0	0	0	0	1	0.07692308	0.07692308	3.1862619	0.462576	1.0581053	2.9656746	2.7692308	3.5657144	1.0718561	1.7342104	1.7702218	1.0718561	1.7342104	1.7702218	0.6779021	0.72105706	0.7079879	0.61374718	0.58873308	0.67181289	15.228675	6.2135229	1.9230769	2.6410255	282	14	40	0.037239451	0.15384616	0.086369768	0.64224666	0	0.14666666	0.93296099	0.57663131	0.56490093	2.677249	2.1621654
210	82678.7152642	74129.7439167	82686.7697158	74146.445018	0	0	0	0	0	0	1	0.07692308	0.07692308	3.1862619	0.462576	1.0581053	2.9656746	2.7692308	3.5657144	1.0718561	1.7342104	1.7702218	1.0718561	1.7342104	1.7702218	0.6779021	0.72105706	0.7079879	0.61374718	0.58873308	0.67181289	18.54187	6.2135229	1.9230769	2.6410255	282	14	40	0.037239451	0.15384616	0.086369768	0.64224666	0	0.14666666	0.93296099	0.57663131	0.56490093	2.677249	2.1621654
211	82700.3043827	74166.2189743	82710.1153069	74160.6764419	58	2	8	0.0014743264	0.2	0.05882353	2	0.83333331	0.40000001	3.3381455	1.0283208	1.173016	3.6813233	3.5999999	4.3636365	0.8330341	1.1634083	1.1950141	0.8330341	1.1634083	1.1950141	0.65524399	0.63092977	0.63092977	0.49965873	3.0849626	0.81208795	11.26827	7.7081852	1.6	2.5882354	282	6	18	0.047915608	0.30000001	0.19852941	0.56766057	0.25	0.12903225	1.2004311	0.85954344	0.83681023	3.0255578	1.0562366
212	82699.3242184	74150.0770056	82703.4128228	74166.0389991	385	2	6	0.0097864773	0.33333334	0.039215688	2	1	0.5	3.2553487	1.0575424	1.0084066	3.1450477	3	3.7333333	0.91347831	1.055981	1.1779915	0.91347831	1.055981	1.1779915	0.66335243	0.58496249	0.62920964	0.53434712	5.2877126	0.66068023	16.477316	7.1174378	1.5	2.6666667	282	5	19	0.043695983	0.33333334	0.19607843	0.60573393	0.33333334	0.090909094	1.0947167	0.94698668	0.84890258	2.8906136	0.8397066
213	82690.7562956	74140.3469865	82701.0905819	74154.2133145	883	2	28	0.022445349	0.01904762	0.034146342	2	0.57692307	0.13333334	3.2061644	0.61839271	1.1611396	3.2516789	5.1999998	6.5	1.0755268	2.0276461	1.872734	1.0755268	2.0276461	1.872734	0.67822021	0.75865442	0.717646	0.61969727	0.82452363	0.76199788	17.293713	6.1957297	1.8666667	2.5853658	282	16	42	0.037112355	0.12380952	0.079268292	0.64346766	0.071428575	0.17721519	0.92977685	0.49318269	0.5339787	2.670943	1.9871963
214	82732.3352796	74156.2749956	82757.3623548	74192.8637257	140	2	24	0.0035587188	0.025641026	0.073846154	2	0.59090906	0.15384616	3.3740323	0.67441899	1.3136152	4.597508	5.0769229	5.9895287	0.87382817	1.8918658	1.6857162	0.87382817	1.8918658	1.6857162	0.6594243	0.74722171	0.69946998	0.52977568	0.94418663	0.98521143	44.32933	7.3950176	1.8461539	2.4230769	282	14	27	0.045678698	0.14102565	0.11384615	0.56117219	0.083333336	0.24489796	1.1443897	0.5285787	0.59321964	3.0117269	1.8895046
215	82709.2387652	74167.5229145	82716.5947341	74162.8126494	357	2	6	0.0090747327	0.13333334	0.014778325	2	0.66666669	0.33333334	3.2901449	0.97773278	0.94193006	3.289185	4	5.0410957	0.93412805	1.2736844	1.4690225	0.93412805	1.2736844	1.4690225	0.66534895	0.66096407	0.67460167	0.55227435	2.2813766	0.57669187	8.734808	6.9822063	1.6666666	2.724138	282	7	30	0.042730045	0.26666668	0.12315271	0.61444956	0.2	0.090909094	1.0705171	0.78512388	0.68072474	2.8735499	1.2335654
216	82715.8058696	74166.1681474	82733.1248742	74157.0561463	330	2	7	0.0083884085	0.2	0.019943019	2	0.83333331	0.40000001	3.278372	1.0283208	0.89057857	3.2401865	3.5999999	4.551724	0.93246394	1.1634083	1.4045529	0.93246394	1.1634083	1.4045529	0.66518927	0.63092977	0.66619509	0.54931724	3.0849626	0.54209131	19.569784	6.9928827	1.6	2.7407408	282	6	28	0.042806305	0.30000001	0.13390313	0.61376148	0.25	0.078431375	1.0724275	0.85954344	0.71197033	2.877486	1.0562366
217	82709.5518209	74159.4839234	82722.9380845	74200.6423622	356	6	51	0.0090493141	0.057142857	0.13492064	3	1.0909091	0.2	3.3906062	0.76409763	1.3842522	4.8211083	7.1999998	8.1038961	0.8762663	2.1966166	1.8344153	0.8762663	2.1966166	1.8344153	0.65966958	0.78309184	0.7154991	0.53386426	1.1114148	1.0849544	43.280586	7.377224	1.8	2.3571429	282	16	29	0.045551602	0.11428571	0.1005291	0.56239319	0.14285715	0.28301886	1.1412055	0.45524555	0.54513282	3.0138676	1.7844526
218	82703.7290553	74133.8419968	82717.0345069	74166.6731561	1524	6	59	0.038739197	0.044117648	0.065337762	3	1.0769231	0.17647059	3.2280173	0.71282601	1.2383243	3.362042	7.4117646	9.0247936	1.0836917	2.3046701	1.9742178	1.0836917	2.3046701	1.9742178	0.67892492	0.78794861	0.72667623	0.6286608	0.98698992	0.83825034	35.42485	6.1565838	1.8235294	2.5348837	282	18	44	0.036832739	0.10294118	0.073089704	0.64615387	0.125	0.20481928	0.92277169	0.43390158	0.50652975	2.662199	1.8754672
219	82749.989191	74133.0316007	82760.950211	74129.0586858	0	0	0	0	0	0	1	0.25	0.25	3.2338314	0.90656495	1.0367628	2.9651086	2.25	2.8235295	0.90297252	0.70398736	1.084089	0.90297252	0.70398736	1.084089	0.66232395	0.36907023	0.61134791	0.52470684	2.2664125	0.67788339	11.658817	7.188612	1.75	2.6875	282	5	17	0.044204373	0.5	0.22499999	0.60114682	0	0.068965517	1.1074533	1.42048	0.92243344	2.8918641	1.2287952
220	82758.6301253	74138.0663587	82772.7918088	74131.3031228	0	0	0	0	0	0	1	0.25	0.25	3.2338314	0.90656495	1.0367628	2.9651086	2.25	2.8235295	0.90297252	0.70398736	1.084089	0.90297252	0.70398736	1.084089	0.66232395	0.36907023	0.61134791	0.52470684	2.2664125	0.67788339	15.693777	7.188612	1.75	2.6875	282	5	17	0.044204373	0.5	0.22499999	0.60114682	0	0.068965517	1.1074533	1.42048	0.92243344	2.8918641	1.2287952
221	82749.5072469	74108.6909563	82762.9808795	74143.4063567	1674	12	84	0.04255211	0.1	0.11336032	4	3.0769231	0.25	3.2223239	0.84587383	1.312343	3.4086781	9	10.615385	1.076264	2.4392004	1.9533483	1.076264	2.4392004	1.9533483	0.67828399	0.81085664	0.72515213	0.62324786	1.3072596	0.92094249	37.238392	6.1921706	1.75	2.4871795	282	17	40	0.037086934	0.1	0.078272603	0.64371186	0.2	0.22666667	0.92914003	0.4099704	0.51194149	2.6647584	1.6663145
222	82758.0522284	74144.1109933	82763.0148096	74141.3879644	0	0	0	0	0	0	1	0.25	0.25	3.2338314	0.90656495	1.0367628	2.9651086	2.25	2.8235295	0.90297252	0.70398736	1.084089	0.90297252	0.70398736	1.084089	0.66232395	0.36907023	0.61134791	0.52470684	2.2664125	0.67788339	5.660574	7.188612	1.75	2.6875	282	5	17	0.044204373	0.5	0.22499999	0.60114682	0	0.068965517	1.1074533	1.42048	0.92243344	2.8918641	1.2287952
223	82753.5539705	74174.5022096	82772.3579438	74172.7134965	0	0	0	0	0	0	1	0.33333334	0.33333334	3.3150136	1	0.9362781	3.2427521	2	2.5263157	0.8317104	0.5	1.013823	0.8317104	0.5	1.013823	0.65510583	0	0.59725368	0.49540743	4	0.59921801	18.888857	7.7188611	1.6666666	2.7333333	282	4	16	0.047991864	0.66666669	0.24761905	0.56697249	0	0.037037037	1.2023416	2	0.98636538	3.0308955	0.93488598
224	82737.1797346	74141.0334434	82747.7935481	74134.2595529	560	2	6	0.014234875	0.33333334	0.039215688	2	1.3333334	0.5	3.2548189	1.0575424	1.0084066	3.1449118	3	3.7333333	0.91401005	1.055981	1.1779915	0.91401005	1.055981	1.1779915	0.66340423	0.58496249	0.62920964	0.53457135	5.2877126	0.66068023	12.591212	7.1138792	1.5	2.6666667	282	5	19	0.043670565	0.33333334	0.19607843	0.60596329	0.33333334	0.090909094	1.0940799	0.94698668	0.84890258	2.8922296	0.8397066
225	82731.1332063	74130.998967	82739.0703628	74141.0911666	0	0	0	0	0	0	1	0.5	0.5	3.2619112	1.0566417	1.4575424	2.6302924	1.5	1.6	0.78592056	0.21089678	0.42239243	0.78592056	0.21089678	0.42239243	0.65022451	-1	0.25192964	0.4606204	-1	1.8219281	12.839429	8.1103201	1.5	2.25	282	3	5	0.050788	1	0.83333331	0.56790656	0	0	1.2723932	4.7416558	2.3674667	3.100549	0.52439922
226	82738.5933499	74116.0476329	82751.1043146	74145.482685	2857	6	64	0.072623283	0.039215688	0.054421768	3	0.91025639	0.16666667	3.2333465	0.68970782	1.1922125	3.3649356	7.5	9.2537317	1.0904647	2.355983	2.0360241	1.0904647	2.355983	2.0360241	0.67950654	0.79026091	0.73162895	0.63363701	0.93603206	0.78435028	31.983536	6.1245551	1.8333334	2.5714285	282	19	50	0.036603965	0.098039217	0.065476194	0.64835167	0.11764706	0.18947369	0.91704017	0.42445129	0.4911533	2.6682954	1.9151289
227	82751.1043146	74145.482685	82759.6796392	74196.8814665	1666	6	49	0.042348754	0.057142857	0.069701277	3	1.4242424	0.2	3.3052444	0.76409763	1.2571518	3.8775835	7.1999998	8.6929131	0.97653562	2.1966166	1.8815688	0.97653562	2.1966166	1.8815688	0.66935015	0.78309184	0.71858436	0.58001179	1.1114148	0.86015654	52.109222	6.7224197	1.8	2.5263157	282	16	39	0.040874429	0.11428571	0.082503557	0.60732603	0.14285715	0.20547946	1.0240282	0.45524555	0.53147137	2.8313873	1.7844526
228	82716.3678712	74098.2056215	82726.6989066	74124.5919576	9609	4	66	0.24425521	0.017316017	0.029850746	3	0.44358975	0.13636364	3.1146667	0.61099362	1.106781	4.3690228	7.7727275	9.799427	1.2432853	2.5449765	2.22031	1.2432853	2.5449765	2.22031	0.69198608	0.79858178	0.74530983	0.69598734	0.78071404	0.69686216	28.336708	5.4946618	1.8636364	2.6268656	282	23	68	0.032104727	0.082251079	0.049298961	0.64542395	0.095238097	0.16793893	0.80432063	0.39293092	0.45038754	2.5256155	2.0449286
229	82594.988495	74148.3456655	82601.5017211	74164.0599228	503	4	28	0.012785968	0.043956045	0.068965517	3	0.85000002	0.21428572	3.2780795	0.79252219	1.3629278	13.196462	7.0714288	8.1481485	1.0046508	2.1397731	1.7914909	1.0046508	2.1397731	1.7914909	0.67193347	0.78060216	0.71065199	0.59181714	1.1887833	1.0221958	17.010586	6.5622778	1.7857143	2.4137931	282	15	30	0.039730553	0.12087912	0.10098522	0.52550089	0.15384616	0.25454545	0.99537069	0.46733925	0.55819434	2.7536311	1.7318686
230	82595.684257	74165.948944	82602.3357289	74162.342035	248	2	8	0.0063040163	0.2	0.019704433	2	0.83333331	0.40000001	3.3032207	1.0283208	0.85019463	7.5556121	3.5999999	4.5714288	0.94594532	1.1634083	1.4402181	0.94594532	1.1634083	1.4402181	0.66647702	0.63092977	0.67120409	0.56148779	3.0849626	0.51011682	7.5664964	6.9074731	1.6	2.7586207	282	6	30	0.042196237	0.30000001	0.12561576	0.5339697	0.25	0.07272727	1.0571436	0.85954344	0.69433928	2.8649271	1.0562366
231	82597.0126285	74163.6521443	82602.9178101	74180.894967	368	2	32	0.0093543464	0.014705882	0.03902439	2	0.56666666	0.11764706	3.2664866	0.57140923	1.2010132	4.4614697	5.2941175	6.5753427	1.0033669	2.1510253	1.9321858	1.0033669	2.1510253	1.9321858	0.67181671	0.76787406	0.72305936	0.58897012	0.73466903	0.81358963	18.225973	6.5693951	1.8823529	2.5365853	282	18	42	0.039781392	0.11029412	0.07682927	0.59127712	0.0625	0.20253165	0.99664438	0.46489456	0.51754856	2.8228176	2.0662677
232	82618.5589109	74171.0798087	82622.800857	74184.5194009	0	0	0	0	0	0	1	0.06666667	0.06666667	3.2860413	0.41856444	1.1153946	3.3738904	2.8	3.5877438	0.97653562	1.8828143	1.8188498	0.97653562	1.8828143	1.8188498	0.66935015	0.73735046	0.71263438	0.57664198	0.51515621	0.73729473	14.093145	6.7224197	1.9333333	2.5789473	282	16	39	0.040874429	0.13333334	0.085348509	0.60732603	0	0.1780822	1.0240282	0.53111982	0.54979801	2.8402824	2.2391162
233	82601.4957127	74204.6732453	82618.0389143	74201.4732061	0	0	0	0	0	0	1	0.2	0.2	3.3501539	0.82080209	0.84611028	3.403338	2.4000001	3.0877192	0.84650636	0.87255627	1.3752913	0.84650636	0.87255627	1.3752913	0.65664083	0.5	0.66257197	0.5095703	1.6416042	0.50406569	16.849859	7.6014233	1.8	2.7777777	282	6	28	0.047153026	0.40000001	0.13675214	0.57454127	0	0.05882353	1.181326	1.146058	0.72711861	3.058274	1.4445759
234	82598.2616881	74189.4058908	82610.859764	74184.9079792	0	0	0	0	0	0	1	0.2	0.2	3.3501539	0.82080209	0.84611028	3.403338	2.4000001	3.0877192	0.84650636	0.87255627	1.3752913	0.84650636	0.87255627	1.3752913	0.65664083	0.5	0.66257197	0.5095703	1.6416042	0.50406569	13.376947	7.6014233	1.8	2.7777777	282	6	28	0.047153026	0.40000001	0.13675214	0.57454127	0	0.05882353	1.181326	1.146058	0.72711861	3.058274	1.4445759
235	82595.4976303	74195.9422835	82600.5990781	74193.9793086	0	0	0	0	0	0	1	0.2	0.2	3.3501539	0.82080209	0.84611028	3.403338	2.4000001	3.0877192	0.84650636	0.87255627	1.3752913	0.84650636	0.87255627	1.3752913	0.65664083	0.5	0.66257197	0.5095703	1.6416042	0.50406569	5.4660807	7.6014233	1.8	2.7777777	282	6	28	0.047153026	0.40000001	0.13675214	0.57454127	0	0.05882353	1.181326	1.146058	0.72711861	3.058274	1.4445759
236	82593.2438027	74204.3113475	82599.0676825	74222.8311963	0	0	0	0	0	0	1	0.090909094	0.090909094	3.4700828	0.51794219	1.2051021	5.1768937	2.7272727	3.3986928	0.80526626	1.5668709	1.5346701	0.80526626	1.5668709	1.5346701	0.65231168	0.69897002	0.68154991	0.50208485	0.69058961	0.86078715	19.413973	7.9395018	1.9090909	2.5	282	12	25	0.049567871	0.18181819	0.13043478	0.52380955	0	0.2	1.2418252	0.63821465	0.65160584	3.1317608	2.0627027
237	82575.9088119	74208.7619117	82586.2828253	74209.4909026	0	0	0	0	0	0	1	0.5	0.5	3.4881189	1.0566417	0.86046124	4.1955767	1.5	1.9047619	0.70478874	0.21089678	0.86595547	0.70478874	0.21089678	0.86595547	0.64103419	-1	0.55993938	0.44169265	-1	0.55929977	10.399595	8.9288254	1.5	2.75	282	3	13	0.056634467	1	0.31818181	0.48899081	0	0	1.418865	4.7416558	1.1547937	3.2870791	0.52439922
238	82584.3150266	74204.9604108	82590.0369477	74225.4001296	560	2	22	0.014234875	0.030303031	0.079710148	2	1.0909091	0.16666667	3.4810266	0.70661503	1.3285487	6.0926814	5	5.8536587	0.80609304	1.8185065	1.6249448	0.80609304	1.8185065	1.6249448	0.65240008	0.7403627	0.69259709	0.50418568	1.0206662	1.0064763	21.225515	7.9323845	1.8333334	2.4166667	282	13	25	0.049517032	0.15151516	0.12318841	0.52429795	0.090909094	0.24444444	1.2405516	0.54990178	0.6154055	3.1315553	1.831431
239	82595.7188114	74178.4284956	82607.6490982	74222.2814122	2011	19	165	0.051118456	0.054131053	0.12941177	5	3.1575758	0.18518518	3.3373537	0.71719456	1.3647344	4.0104504	12.222222	13.931398	0.99699634	3.0006359	2.3690872	0.99699634	3.0006359	2.3690872	0.67123544	0.82980072	0.75765079	0.59792489	0.95625937	1.0284956	45.446781	6.6049824	1.8148148	2.3725491	282	28	52	0.040035587	0.062678061	0.054901961	0.61538464	0.15384616	0.29292929	1.0030127	0.33326271	0.42210352	2.8770766	1.9176614
240	82557.5783356	74186.1015354	82560.448784	74196.5718883	0	0	0	0	0	0	1	0.06666667	0.06666667	3.2860413	0.41856444	1.1153946	3.3738904	2.8	3.5877438	0.97653562	1.8828143	1.8188498	0.97653562	1.8828143	1.8188498	0.66935015	0.73735046	0.71263438	0.57664198	0.51515621	0.73729473	10.856692	6.7224197	1.9333333	2.5789473	282	16	39	0.040874429	0.13333334	0.085348509	0.60732603	0	0.1780822	1.0240282	0.53111982	0.54979801	2.8402824	2.2391162
241	82549.3199848	74195.3217168	82551.0629217	74202.0367809	560	2	30	0.014234875	0.016666668	0.042674255	2	1.0666667	0.125	3.299993	0.59390801	1.2162775	3.7439411	5.25	6.4842105	0.97775173	2.0907433	1.8815688	0.97775173	2.0907433	1.8815688	0.66946298	0.76349348	0.71858436	0.57981187	0.77664894	0.8321898	6.9375725	6.7153025	1.875	2.5263157	282	17	39	0.04082359	0.11666667	0.082503557	0.60781443	0.06666667	0.20547946	1.0227545	0.47829881	0.53147137	2.8351321	2.0287027
242	82545.4062574	74203.1764252	82552.6187929	74199.6984718	0	0	0	0	0	0	1	0.5	0.5	3.3070853	1.0566417	0.71155506	2.9798019	1.5	1.9310344	0.83259243	0.21089678	1.0093243	0.83259243	0.21089678	1.0093243	0.65519792	-1	0.59837425	0.49474698	-1	0.4320156	8.0072985	7.7117438	1.5	2.8125	282	3	17	0.047941025	1	0.24166666	0.56743121	0	0	1.2010679	4.7416558	0.99076182	3.0378098	0.52439922
243	82531.2972421	74200.865879	82534.0932194	74214.9269147	0	0	0	0	0	0	1	0.06666667	0.06666667	3.2860413	0.41856444	1.1153946	3.3738904	2.8	3.5877438	0.97653562	1.8828143	1.8188498	0.97653562	1.8828143	1.8188498	0.66935015	0.73735046	0.71263438	0.57664198	0.51515621	0.73729473	14.336325	6.7224197	1.9333333	2.5789473	282	16	39	0.040874429	0.13333334	0.085348509	0.60732603	0	0.1780822	1.0240282	0.53111982	0.54979801	2.8402824	2.2391162
244	82540.2217443	74217.8459418	82542.4407777	74234.2230155	0	0	0	0	0	0	1	0.090909094	0.090909094	3.4700828	0.51794219	1.2051021	5.1768937	2.7272727	3.3986928	0.80526626	1.5668709	1.5346701	0.80526626	1.5668709	1.5346701	0.65231168	0.69897002	0.68154991	0.50208485	0.69058961	0.86078715	16.526726	7.9395018	1.9090909	2.5	282	12	25	0.049567871	0.18181819	0.13043478	0.52380955	0	0.2	1.2418252	0.63821465	0.65160584	3.1317608	2.0627027
245	82531.3169486	74225.9774621	82537.2999769	74225.2744536	0	0	0	0	0	0	1	0.5	0.5	3.4881189	1.0566417	0.86046124	4.1955767	1.5	1.9047619	0.70478874	0.21089678	0.86595547	0.70478874	0.21089678	0.86595547	0.64103419	-1	0.55993938	0.44169265	-1	0.55929977	6.0241885	8.9288254	1.5	2.75	282	3	13	0.056634467	1	0.31818181	0.48899081	0	0	1.418865	4.7416558	1.1547937	3.2870791	0.52439922
246	82532.1156155	74224.1985034	82534.203211	74236.6042817	560	2	22	0.014234875	0.030303031	0.079710148	2	1.0909091	0.16666667	3.4810266	0.70661503	1.3285487	6.0926814	5	5.8536587	0.80609304	1.8185065	1.6249448	0.80609304	1.8185065	1.6249448	0.65240008	0.7403627	0.69259709	0.50418568	1.0206662	1.0064763	12.580198	7.9323845	1.8333334	2.4166667	282	13	25	0.049517032	0.15151516	0.12318841	0.52429795	0.090909094	0.24444444	1.2405516	0.54990178	0.6154055	3.1315553	1.831431
247	82507.1101	74209.6349624	82512.5417496	74217.6958973	396	2	27	0.01006609	0.014705882	0.038406827	2	0.56666666	0.11764706	3.3020089	0.57140923	1.2308528	3.7460837	5.2941175	6.5116277	0.97836089	2.1510253	1.9145788	0.97836089	2.1510253	1.9145788	0.66951948	0.76787406	0.7216754	0.58052772	0.73466903	0.85720104	9.7201586	6.7117438	1.8823529	2.5	282	18	39	0.040798169	0.11029412	0.081081077	0.60805863	0.0625	0.21917808	1.0221177	0.46489456	0.52230811	2.8364751	2.0662677
248	82520.91048	74205.4587969	82523.1288524	74221.923809	0	0	0	0	0	0	2	0.40000001	0.125	3.3004289	0.59390801	1.2052575	3.7441962	5.25	6.5050507	0.97836089	2.0907433	1.8882366	0.97836089	2.0907433	1.8882366	0.66951948	0.76349348	0.7191478	0.58024997	0.77664894	0.81712377	16.613783	6.7117438	1.875	2.5384614	282	17	40	0.040798169	0.11666667	0.080971658	0.60805863	0.06666667	0.2	1.0221177	0.47829881	0.52959466	2.8365834	2.0287027
249	82519.634734	74184.6749329	82520.795413	74188.7234773	0	0	0	0	0	0	1	0.5	0.5	3.3399029	1.0566417	1.4575424	2.9017241	1.5	1.6	0.72664011	0.21089678	0.42239243	0.72664011	0.21089678	0.42239243	0.6435833	-1	0.25192964	0.43604288	-1	1.8219281	4.211637	8.6903915	1.5	2.25	282	3	5	0.054931369	1	0.83333331	0.53265572	0	0	1.3761971	4.7416558	2.3674667	3.2165818	0.52439922
250	82517.233046	74190.26746	82521.1596791	74187.9707598	560	2	6	0.014234875	0.33333334	0.044117648	2	1.3333334	0.5	3.3328106	1.0575424	1.0435004	3.5658879	3	3.7142856	0.83480555	1.055981	1.152335	0.83480555	1.055981	1.152335	0.65542859	0.58496249	0.62404382	0.49992159	5.2877126	0.69566697	4.5489864	7.6939502	1.5	2.6470587	282	5	18	0.04781393	0.33333334	0.20588236	0.568578	0.33333334	0.096774191	1.1978837	0.94698668	0.86780316	3.030874	0.8397066
251	82517.0892506	74188.9849704	82521.2248061	74206.8138987	1116	4	34	0.028368073	0.029411765	0.045883942	3	1.0666667	0.17647059	3.3117039	0.71282601	1.2847461	3.8851194	7.4117646	8.8846149	0.97958159	2.3046701	1.9533483	0.97958159	2.3046701	1.9533483	0.66963261	0.78794861	0.72515213	0.58295912	0.98698992	0.90157622	18.302282	6.7046266	1.8235294	2.4871795	282	18	40	0.04074733	0.10294118	0.078272603	0.60854703	0.125	0.22666667	1.020844	0.43390158	0.51194149	2.8340912	1.8754672
252	82487.5645454	74205.0201986	82503.8508466	74202.1888488	26	1	2	0.00066090492	0.16666667	0.0086580086	2	0.83333331	0.5	3.3074379	1.0575424	0.88955271	5.20087	3	3.7894738	0.90141749	1.055981	1.2724882	0.90141749	1.055981	1.2724882	0.66217101	0.58496249	0.64641088	0.53572518	5.2877126	0.55296522	16.530582	7.1992884	1.5	2.7272727	282	5	23	0.04428063	0.33333334	0.16450216	0.54505092	0.33333334	0.073170729	1.1093639	0.94698668	0.78586185	2.9379172	0.8397066
253	82495.6927412	74180.2259654	82506.5284007	74211.7493305	2473	3	32	0.062862225	0.012987013	0.021548821	3	0.7095238	0.13636364	3.2847185	0.61099362	1.204893	6.232296	7.7727275	9.6091957	1.0725883	2.5449765	2.1681063	1.0725883	2.5449765	2.1681063	0.67796564	0.79858178	0.7418626	0.63314468	0.78071404	0.80326194	33.333679	6.2099643	1.8636364	2.5454545	282	23	56	0.037214033	0.082251079	0.057239056	0.58899492	0.095238097	0.20560747	0.93232417	0.39293092	0.46123201	2.7316215	2.0449286
254	82506.207811	74215.4713456	82517.1644073	74217.2473395	11	2	3	0.00027961363	0.2	0.0092307692	2	0.83333331	0.40000001	3.3327854	1.0283208	0.91235268	4.3450089	3.5999999	4.5405407	0.8709203	1.1634083	1.3860333	0.8709203	1.1634083	1.3860333	0.65913111	0.63092977	0.6635021	0.52155685	3.0849626	0.55985278	11.099602	7.4163699	1.6	2.7307692	282	6	27	0.045831215	0.30000001	0.13846155	0.55970699	0.25	0.081632651	1.1482108	0.85954344	0.72148335	3.0241542	1.0562366
255	82517.1644073	74217.2473395	82518.9003208	74238.241565	171	4	22	0.0043467209	0.03809524	0.026829269	3	0.84090906	0.2	3.3981197	0.76409763	1.2166463	6.3841534	7.1999998	8.7887325	0.92860395	2.1966166	1.9019953	0.92860395	2.1966166	1.9019953	0.66481799	0.78309184	0.72032136	0.56702352	1.1114148	0.8110975	21.06587	7.0177937	1.8	2.5609756	282	16	42	0.04298424	0.11428571	0.078048781	0.55837035	0.14285715	0.18987341	1.0768853	0.45524555	0.52576363	2.9527879	1.7844526
256	82568.0025884	74123.1718352	82588.8917178	74153.6422299	5668	2	20	0.14407727	0.036363635	0.045977011	2	0.39285713	0.18181819	3.3777444	0.74210519	1.2059981	9.5738487	4.909091	6.0264316	0.947658	1.7409676	1.6434549	0.947658	1.7409676	1.6434549	0.66663963	0.73248678	0.69455743	0.57519561	1.1131579	0.81273788	36.943211	6.8967972	1.8181819	2.5666666	282	12	31	0.04211998	0.16363636	0.10804598	0.53481191	0.1	0.1754386	1.055233	0.57439321	0.60847425	2.8775833	1.7655141
257	82529.11073	74052.703491	82568.0025884	74123.1718352	5604	12	42	0.14245044	0.33333334	0.27450982	4	2.1666667	0.44444445	3.4428737	1.0287713	1.4907227	7.8432536	6.6666665	7.1287127	0.84423077	2.2	1.5365106	0.84423077	2.2	1.5365106	0.65640604	0.8613531	0.68252915	0.52226484	2.571928	1.2874422	80.488289	7.6192169	1.5555556	2.2777777	282	10	19	0.047280122	0.1388889	0.1503268	0.51423347	0.375	0.30303031	1.1845102	0.45454547	0.65082532	3.0463064	1.1722869
258	82627.9371101	74007.7183355	82628.1077621	74022.2555909	899	2	18	0.022852059	0.044444446	0.11764706	2	0.40000001	0.2	3.6764524	0.7813015	1.3927734	10.03948	4.8000002	5.3333335	0.65237612	1.6587812	1.4724894	0.65237612	1.6587812	1.4724894	0.63467193	0.72330832	0.6733889	0.43090588	1.2277595	1.1505519	14.538257	9.565836	1.8	2.3333333	282	11	19	0.061184544	0.17777778	0.15686275	0.44793579	0.11111111	0.27272728	1.5328581	0.60285228	0.67912209	3.4380138	1.69002
259	82575.943523	74061.2009404	82630.9082418	74017.2528615	4009	20	76	0.10190646	0.30303031	0.30039525	5	2.5833333	0.41666666	3.6174035	1.0110886	1.5058028	12.471438	8.75	9.2215567	0.72529757	2.5978665	1.7852225	0.72529757	2.5978665	1.7852225	0.64342833	0.87606722	0.71211302	0.47139916	2.1906919	1.290688	70.374382	8.7046261	1.5833334	2.2608695	282	13	24	0.055033047	0.10606061	0.11462451	0.47130647	0.36363637	0.3255814	1.3787445	0.38493127	0.56015426	3.2800722	1.278946
260	82510.170748	74102.8519759	82581.694648	74061.8677814	2966	6	26	0.075394005	0.21428572	0.21666667	3	1.25	0.375	3.5482206	0.99943024	1.4726398	7.6286459	5.625	6.0759492	0.75895083	1.7740444	1.3938289	0.75895083	1.7740444	1.3938289	0.64725059	0.7783854	0.66181248	0.48384827	2.248718	1.2517439	82.434052	8.3629894	1.625	2.3125	282	9	17	0.05259278	0.17857143	0.175	0.4947497	0.2857143	0.27586207	1.3176085	0.56368375	0.71744823	3.1954792	1.250885
261	82626.1857696	74011.3676711	82743.9120783	73982.5426597	1728	20	41	0.04392476	0.71428573	0.45054945	5	3.3333333	0.625	3.5963275	0.99943024	1.5214777	7.3786612	5.625	5.7142859	0.65619278	2.9567406	1.569167	0.65619278	2.9567406	1.569167	0.63514781	1.140314	0.69119924	0.42398176	4.497436	1.6301546	121.20382	9.5160141	1.375	2.0714285	282	9	15	0.060828675	0.10714286	0.16483517	0.45114678	0.5714286	0.40000001	1.5239425	0.33821025	0.63728082	3.4079981	0.94405317
262	82989.715805	73940.6904809	83157.51466	73859.7087944	19272	209	805	0.48988307	0.33174604	0.24845679	15	9.9575758	0.41666666	3.5524232	0.99184585	1.4266622	3.8580241	26.25	29.302326	1.1403553	4.8055367	2.8216496	1.1403553	4.8055367	2.8216496	0.68371236	0.94011492	0.78327972	0.72804022	1.8349148	1.0635118	186.31825	5.9003558	1.5833334	2.3703704	282	37	82	0.035002541	0.033333335	0.03425926	0.7022059	0.40000001	0.3018868	0.87691969	0.2080933	0.35440263	2.7775357	1.4219744
263	82860.8728119	73998.2927458	82989.715805	73940.6904809	33659	116	887	0.85559225	0.098639458	0.19865622	11	3.9333334	0.22448979	3.392277	0.78147918	1.3959645	3.6958857	25.591837	28.784431	1.3042103	4.125628	2.9835057	1.3042103	4.125628	2.9835057	0.69665313	0.87367105	0.79098517	0.79519713	1.0560529	1.0388573	141.13306	5.2846975	1.7755102	2.3684211	282	50	96	0.030604983	0.032312926	0.029115342	0.72385323	0.20833333	0.30481285	0.76674747	0.24238734	0.33517617	2.5463033	1.8593526
264	82819.7239454	74027.905267	82861.7213979	73997.6820662	20533	23	159	0.52193695	0.083333336	0.067774937	6	1.7075758	0.25	3.2562604	0.83536494	1.2174102	3.5324972	13.5	16.363636	1.2552112	3.0693402	2.3328462	1.2552112	3.0693402	2.3328462	0.6929124	0.84499407	0.75315285	0.73461235	1.2284778	0.79643655	51.741936	5.4519572	1.75	2.5652175	282	25	70	0.031799696	0.065217391	0.046035804	0.69450551	0.2173913	0.2	0.79667866	0.32580292	0.42866096	2.4741039	1.7270672
265	82776.6097201	74064.855036	82819.7239454	74027.905267	22150	30	170	0.56304014	0.15789473	0.19744483	6	2.6666667	0.30000001	2.9947131	0.90636212	1.4182066	3.3502264	12.6	14.106871	1.2860519	2.9793277	2.1723499	1.2860519	2.9793277	2.1723499	0.69527882	0.85306662	0.74386585	0.69222057	1.4641234	1.0698751	56.781353	5.3451958	1.7	2.3809524	282	21	43	0.031037113	0.073684208	0.06736353	0.68111777	0.2631579	0.28395063	0.77757365	0.33564618	0.46033099	2.4695525	1.58574
266	82720.6078026	74099.5909671	82776.6097201	74064.855036	22119	30	157	0.56225216	0.1754386	0.15858586	6	3.5833333	0.31578946	2.9038701	0.92505711	1.3637688	3.2894928	12.315789	14.181818	1.3009688	2.9607217	2.1384616	1.3009688	2.9607217	2.1384616	0.69640881	0.85663468	0.7404781	0.67901438	1.5417619	0.98020881	65.899925	5.2953734	1.6842105	2.4444444	282	20	46	0.030681241	0.076023392	0.065656565	0.66114545	0.27777779	0.25287357	0.76865798	0.33775547	0.46762589	2.4845836	1.5444078
267	82678.0150343	74114.1510693	82720.6078026	74099.5909671	24823	28	218	0.63098627	0.086153843	0.11528292	6	1.8	0.23076923	3.0582914	0.80291623	1.309932	5.1272135	13.846154	16.363636	1.318446	3.1185749	2.3647449	1.318446	3.1185749	2.3647449	0.69772094	0.84310895	0.75583512	0.72473794	1.1409862	0.90687603	45.012669	5.2384343	1.7692307	2.483871	282	27	63	0.030274529	0.061538462	0.048651509	0.63843352	0.2	0.23966943	0.75846863	0.32065928	0.42287859	2.4084945	1.7860292
268	82589.5653695	74152.9216962	82678.0150343	74114.1510693	21830	88	370	0.55490595	0.27076924	0.31462586	10	5.8928571	0.38461539	3.2020674	0.97806644	1.5057549	17.632614	18.461538	19.419525	1.1995945	3.8982186	2.5286107	1.1995945	3.8982186	2.5286107	0.68853694	0.91096407	0.77003884	0.69035399	1.7605196	1.2342254	96.57383	5.6583629	1.6153846	2.2653062	282	27	50	0.033274021	0.049230769	0.052721087	0.56727272	0.36000001	0.34736842	0.83361501	0.25652742	0.39547408	2.546083	1.4487169
269	82425.7681815	74200.9359837	82589.5653695	74152.9216962	11908	41	228	0.30269447	0.16205534	0.14285715	7	3.1833334	0.30434781	3.3173366	0.90844387	1.3324085	12.744748	14.608696	17.038031	1.1027172	3.2357159	2.3056171	1.1027172	3.2357159	2.3056171	0.68055218	0.86485791	0.75205195	0.65740609	1.4535102	0.9310807	170.68945	6.0676155	1.6956521	2.4736843	282	24	58	0.036197256	0.063241109	0.052631579	0.56769884	0.27272728	0.24324325	0.90685081	0.30905062	0.43372339	2.7113156	1.5947087
270	82483.7341453	74184.4890586	82491.5796994	74218.2551798	264	2	22	0.0067107268	0.016666668	0.031294454	2	0.56666666	0.125	3.299993	0.59390801	1.2162775	3.7439411	5.25	6.4842105	0.97775173	2.0907433	1.8815688	0.97775173	2.0907433	1.8815688	0.66946298	0.76349348	0.71858436	0.57981187	0.77664894	0.8321898	34.665596	6.7153025	1.875	2.5263157	282	17	39	0.04082359	0.11666667	0.082503557	0.60781443	0.06666667	0.20547946	1.0227545	0.47829881	0.53147137	2.8351321	2.0287027
271	82653.1306366	74158.4256194	82665.277582	74211.7411556	392	1	13	0.009964413	0.0036231885	0.010196079	2	0.15757576	0.083333336	3.3063848	0.45380211	1.1967878	3.7492042	5.5	6.8670521	0.9932127	2.5112784	2.182054	0.9932127	2.5112784	2.182054	0.67088896	0.79013699	0.74326348	0.59012693	0.54024065	0.82977289	54.681759	6.6263347	1.9166666	2.490196	282	25	52	0.040188104	0.079710148	0.059607845	0.61391944	0.043478262	0.23232323	1.0068337	0.39820355	0.45828381	2.8821876	2.2547894
272	82904.4270485	74044.7029168	83004.7135695	73969.5450352	21838	70	212	0.55510932	0.45751634	0.14814815	9	6	0.5	3.1476133	1.0212655	1.2548631	3.3976021	13.5	16	1.2776804	3.9266381	2.2177286	1.2776804	3.9266381	2.2177286	0.69464058	0.97398609	0.74574643	0.7228232	2.4255056	0.8627184	125.32395	5.3736653	1.5	2.5	282	19	55	0.031240467	0.05882353	0.056603774	0.71811926	0.47058824	0.22857143	0.78266829	0.25467077	0.45091182	2.5294344	1.2254767
273	82822.784795	74072.4379091	82904.4270485	74044.7029168	19570	6	86	0.49745807	0.023715414	0.060097832	3	1.1880342	0.13043478	3.071353	0.59419537	1.2258161	3.1945014	7.826087	9.6248379	1.2924027	2.5885727	2.1906831	1.2924027	2.5885727	2.1906831	0.69576102	0.80043709	0.74366999	0.71344441	0.75056255	0.83234429	86.224632	5.3238435	1.8695652	2.5185184	282	24	55	0.030884596	0.079051383	0.057302587	0.70329672	0.090909094	0.21904762	0.77375263	0.38631329	0.45647863	2.4583144	2.0717142
274	82658.9641118	74159.0519715	82822.784795	74072.4379091	26703	156	777	0.67877477	0.21052632	0.32173914	13	8.1499996	0.33333334	3.1682258	0.93095118	1.5011981	3.385639	26	27.092438	1.3251218	4.3574691	2.919832	1.3251218	4.3574691	2.919832	0.69821882	0.9037298	0.79086286	0.75459433	1.4895219	1.2251157	185.30843	5.217082	1.6666666	2.2571428	282	40	71	0.030122014	0.03508772	0.036438923	0.69051969	0.31578946	0.35766423	0.75464767	0.22949101	0.34248546	2.4286635	1.5844007
275	82474.5082604	74221.0569357	82658.9641118	74159.0519715	14217	202	812	0.36138791	0.28733999	0.41577062	15	8.1935902	0.39473686	3.2672455	0.97948718	1.5509111	3.9663537	27.236841	26.640926	1.1824317	4.7448258	3.0466249	1.1824317	4.7448258	3.0466249	0.68715721	0.93056166	0.80037749	0.69432044	1.7363636	1.3785876	194.5985	5.7259789	1.6052631	2.1587303	282	39	64	0.03375699	0.032716926	0.037378393	0.65317315	0.37837839	0.40650406	0.84571481	0.2107559	0.32823205	2.6357782	1.4640967
276	82518.3937681	74238.3418995	82790.8533445	74184.3749573	4669	106	338	0.11868327	0.38405797	0.35729387	11	5.4499998	0.45833334	3.4529393	1.0117234	1.5343002	7.0337968	17.875	18.362761	0.94028097	4.249856	2.5402489	0.94028097	4.249856	2.5402489	0.6659376	0.95220089	0.77275246	0.58342052	2.1077571	1.3277599	277.75287	6.9430604	1.5416666	2.2045455	282	25	45	0.042450432	0.047101449	0.056025371	0.56385481	0.43478259	0.3764706	1.0635118	0.23530211	0.39366221	2.9828711	1.31873
277	83147.9614325	73858.5038944	83269.8474714	73813.2809463	4568	18	72	0.11611591	0.23076923	0.087804876	5	2.3333333	0.38461539	3.7369437	0.99185526	1.211177	3.978394	9.2307692	11.089108	0.88416064	2.6013157	1.9019953	0.88416064	2.6013157	1.9019953	0.66046029	0.86165416	0.72032136	0.59370035	1.9837105	0.80745137	130.00508	7.3202848	1.6153846	2.5609756	282	14	42	0.04514489	0.1025641	0.078048781	0.65507865	0.33333334	0.18987341	1.1310163	0.38442087	0.52576363	3.0367832	1.3482572
278	83311.9926014	73761.6359974	83336.4632344	73808.5440036	372	8	14	0.0094560245	0.2857143	0.17948718	4	1.7	0.5	3.7642477	1.0399333	1.5632838	3.7631621	6	5.7142859	0.70701003	2.2175555	1.4864661	0.70701003	2.2175555	1.4864661	0.64129597	0.90367746	0.67893922	0.47816119	3.1198001	1.6835364	52.907211	8.9039145	1.5	2.0769231	282	9	14	0.056456532	0.14285715	0.17948718	0.60828924	0.42857143	0.39130434	1.4144071	0.45094699	0.67273653	3.2454121	1.0681212
279	82430.6334729	74192.022715	82523.0497057	74240.3999166	5361	7	97	0.13627352	0.015053763	0.042581212	4	0.63376623	0.12903225	3.2914286	0.58181369	1.24997	6.4479795	10.451612	12.736255	1.0927413	3.0029633	2.4452488	1.0927413	3.0029633	2.4452488	0.67970151	0.82165784	0.76087838	0.64636689	0.71607834	0.86247927	104.31258	6.1138792	1.8709677	2.4852941	282	32	69	0.036527708	0.058064517	0.044337139	0.59657496	0.1	0.24060151	0.91512966	0.33300439	0.40895632	2.7744038	2.1142528
280	83000.6552979	73977.3591635	83365.5856446	73812.9831079	11472	132	368	0.29161158	0.52173913	0.19460604	12	8.833333	0.52173913	3.5596709	1.0158683	1.3236091	3.7046247	17.217392	20.011662	1.0935023	4.7064958	2.4444554	1.0935023	4.7064958	2.4444554	0.6797666	1	0.76141757	0.69953114	2.4380839	0.94758373	400.24197	6.1103201	1.4782609	2.4354839	282	24	63	0.036502287	0.043478262	0.047065046	0.70615917	0.5	0.2644628	0.91449285	0.2124723	0.40908906	2.7679777	1.2278284
281	82934.4073173	73834.2811719	83013.1699733	73996.1539214	23300	30	341	0.59227252	0.045045044	0.11067835	6	2.2853534	0.16216215	3.3772569	0.66009098	1.2983141	3.5305223	15.081081	17.95862	1.2602482	3.387248	2.6331058	1.2602482	3.387248	2.6331058	0.69330174	0.84169555	0.77209991	0.76496905	0.83611524	0.91109759	180.01762	5.4341636	1.8378378	2.4556961	282	38	80	0.031672597	0.046546545	0.037325542	0.73053634	0.1388889	0.25806451	0.79349446	0.29522491	0.37977967	2.5881016	2.0210924
[truncated: 5 more columns]
