# Supplementary material for: Study on the sustainability of ancient canal towns on the basis of the topological structure analysis of streets and lanes: A case study of the Xixing ancient town
Source: PLoS One. 2023 Jan 6;18(1):e0279979. doi: 10.1371/journal.pone.0279979 (PMC9821790; doi:10.1371/journal.pone.0279979)
Supplement: S2 Data — (CSV) [file pone.0279979.s003.csv]

Ref	x1	y1	x2	y2	Choice	Choice R2	Choice R3	Choice [Norm]	Choice [Norm] R2	Choice [Norm] R3	Connectivity	Control	Controllability	Entropy	Entropy R2	Entropy R3	Harmonic Mean Depth	Harmonic Mean Depth R2	Harmonic Mean Depth R3	Integration [HH]	Integration [HH] R2	Integration [HH] R3	Integration [P-value]	Integration [P-value] R2	Integration [P-value] R3	Integration [Tekl]	Integration [Tekl] R2	Integration [Tekl] R3	Intensity	Intensity R2	Intensity R3	Line Length	Mean Depth	Mean Depth R2	Mean Depth R3	Node Count	Node Count R2	Node Count R3	RA	RA R2	RA R3	RA [Penn]	RA [Penn] R2	RA [Penn] R3	RRA	RRA R2	RRA R3	Relativised Entropy	Relativised Entropy R2
0	86117.0219296	74016.6350547	86143.6457878	74009.7308863	0	0	0	0	0	0	1	0.2	0.2	3.2133753	0.82080209	0.80869091	3.0908737	2.4000001	3.0967741	1.01386	0.87255627	1.4125216	1.01386	0.87255627	1.4125216	0.67824197	0.5	0.66790545	0.54969615	1.6416042	0.47570053	27.504498	6.8646407	1.8	2.7931035	363	6	30	0.032491084	0.40000001	0.12807882	0.62464637	0	0.054545455	0.98632944	1.146058	0.70795375	2.8214138	1.4445759
1	85881.1938184	74003.8100372	85895.0908097	73997.6418072	0	0	0	0	0	0	1	0.125	0.125	2.8960791	0.63421285	1.0709978	3.6517036	2.625	3.3377483	1.2327749	1.2671746	1.4505	1.2327749	1.2671746	1.4505	0.69600445	0.64379281	0.67152202	0.60245085	0.95131928	0.68849856	15.204389	5.8232045	1.875	2.6538463	363	9	27	0.026721355	0.25	0.13230769	0.64819664	0	0.12244898	0.81117815	0.78915727	0.68941742	2.6512775	1.8426973
2	85897.3930495	74008.9880601	85904.0310188	74005.1643258	0	0	0	0	0	0	1	0.125	0.125	2.8960791	0.63421285	1.0709978	3.6517036	2.625	3.3377483	1.2327749	1.2671746	1.4505	1.2327749	1.2671746	1.4505	0.69600445	0.64379281	0.67152202	0.60245085	0.95131928	0.68849856	7.660521	5.8232045	1.875	2.6538463	363	9	27	0.026721355	0.25	0.13230769	0.64819664	0	0.12244898	0.81117815	0.78915727	0.68941742	2.6512775	1.8426973
3	85869.3355981	74034.575932	85876.7463481	74048.8524788	227	0	3	0.0034740821	0	0.0018796993	2	0.31111112	0.15384616	2.9520435	0.67441899	0.92476171	3.1171815	5.0769229	6.5185184	1.3327708	1.8918658	1.9562811	1.3327708	1.8918658	1.9562811	0.70335281	0.74722171	0.72516161	0.66393542	0.94418663	0.54730791	16.085365	5.4613261	1.8461539	2.7368422	363	14	58	0.024716487	0.14102565	0.062030077	0.69585687	0.083333336	0.10810811	0.75031656	0.5285787	0.51117396	2.5273154	1.8895046
4	85833.4620025	74054.0659438	85840.3249039	74077.2195967	1117	2	33	0.017094932	0.0072463769	0.025882352	2	0.17777778	0.083333336	2.8238831	0.45380211	1.1967878	3.1076756	5.5	6.8670521	1.429233	2.5112784	2.182054	1.429233	2.5112784	2.182054	0.71006972	0.79013699	0.74326348	0.68110937	0.54024065	0.82977289	24.149349	5.1602211	1.9166666	2.490196	363	25	52	0.023048315	0.079710148	0.059607845	0.69655448	0.043478262	0.23232323	0.69967598	0.39820355	0.45828381	2.4831219	2.2547894
5	85829.8719788	74012.2484989	85838.0430403	74029.827143	722	2	23	0.011049724	0.030303031	0.012568306	2	1.0909091	0.16666667	3.0580001	0.70661503	0.85267597	3.3005748	5	6.4473686	1.3100578	1.8185065	1.9697437	1.3100578	1.8185065	1.9697437	0.70172	0.7403627	0.72642076	0.67603779	1.0206662	0.49407393	19.384916	5.5386739	1.8333334	2.7704918	363	13	62	0.025145009	0.15151516	0.059016392	0.69058383	0.090909094	0.092436977	0.76332515	0.54990178	0.50768024	2.5162501	1.831431
6	85830.7540065	74031.8060019	85839.6298959	74027.2817088	0	0	0	0	0	0	1	0.5	0.5	3.0635097	1.0566417	0.86046124	2.7065153	1.5	1.9047619	1.0740643	0.21089678	0.86595547	1.0740643	0.21089678	0.86595547	0.68338799	-1	0.55993938	0.5551942	-1	0.55929977	9.9624615	6.5359116	1.5	2.75	363	3	13	0.03066987	1	0.31818181	0.64568597	0	0	0.93104297	4.7416558	1.1547937	2.7926393	0.52439922
7	85827.7935141	74031.2339664	85835.7240686	74046.1100257	0	0	0	0	0	0	1	0.5	0.5	2.886797	1.0566417	1.4575424	2.5141072	1.5	1.6	1.0225296	0.21089678	0.42239243	1.0225296	0.21089678	0.42239243	0.67899668	-1	0.25192964	0.4980548	-1	1.8219281	16.85796	6.8149171	1.5	2.25	363	3	5	0.032215606	1	0.83333331	0.62782884	0	0	0.97796679	4.7416558	2.3674667	2.9499393	0.52439922
8	85821.8675421	74044.847213	85832.9079922	74039.0399825	722	2	6	0.011049724	0.33333334	0.015873017	2	1.3333334	0.5	2.8812873	1.0575424	0.75808167	3.0037465	3	3.8399999	1.2341886	1.055981	1.3941556	1.2341886	1.055981	1.3941556	0.69611132	0.58496249	0.66530532	0.60006154	5.2877126	0.44866058	12.474593	5.8176794	1.5	2.7857144	363	5	29	0.026690746	0.33333334	0.13227513	0.67156309	0.33333334	0.056603774	0.81024897	0.94698668	0.71728003	2.6676486	0.8397066
9	85813.3903443	74019.5461565	85828.2887048	74061.2762713	8752	6	97	0.13394347	0.015873017	0.026538989	3	0.65757579	0.10714286	2.8625209	0.52317846	1.0744706	3.2055998	8.0357141	10.241319	1.5540973	2.7883112	2.4077806	1.5540973	2.7883112	2.4077806	0.7182917	0.80857104	0.7576654	0.75079125	0.63217396	0.66770679	44.30986	4.8259668	1.8928572	2.639535	363	29	87	0.021196492	0.066137567	0.038577292	0.72093493	0.074074075	0.16568047	0.64346033	0.35864002	0.41532022	2.3493061	2.1819491
10	85795.2030435	74028.7477805	85801.5178599	74042.0032575	1440	5	32	0.022038231	0.02631579	0.01217656	4	0.93376625	0.2	3.1135981	0.75458801	1.0501393	3.4930639	9.6000004	12.071175	1.3486371	2.6069119	2.2299953	1.3486371	2.6069119	2.2299953	0.70448142	0.81198186	0.74594158	0.70861197	1.0564232	0.64223397	14.682798	5.4088397	1.8	2.6712329	363	21	74	0.024425706	0.08421053	0.046423137	0.69943506	0.15789473	0.14685315	0.74148929	0.38359565	0.44843146	2.4653084	1.8344153
11	85796.8920522	74045.5380614	85801.6295668	74040.2664855	722	2	7	0.011049724	0.2	0.036842104	2	1.25	0.40000001	3.1318948	1.0283208	1.0708621	3.3001561	3.5999999	4.4444447	1.1009846	1.1634083	1.2639573	1.1009846	1.1634083	1.2639573	0.68562037	0.63092977	0.64386868	0.58182079	3.0849626	0.70275319	7.0875635	6.4005523	1.6	2.6500001	363	6	21	0.029919958	0.30000001	0.17368421	0.65434939	0.25	0.10810811	0.90827793	0.85954344	0.79116601	2.7325196	1.0562366
12	85797.0964575	74042.5950243	85799.321009	74049.3262516	0	0	0	0	0	0	1	0.5	0.5	3.1374047	1.0566417	1.3616542	2.7321274	1.5	1.7142857	0.92937171	0.21089678	0.49860358	0.92937171	0.21089678	0.49860358	0.67062485	-1	0.35620719	0.49195588	-1	1.3616542	7.0892911	7.39779	1.5	2.4000001	363	3	6	0.035444818	1	0.69999999	0.61406434	0	0	1.0759958	4.7416558	2.0056014	2.9755692	0.52439922
13	85779.6562506	74038.6807393	85789.3429498	74052.7759605	722	2	14	0.011049724	0.071428575	0.043076921	2	1.1428572	0.25	3.0967479	0.87218058	1.1503204	3.2176168	4.5	5.5384617	1.1510293	1.4783703	1.4850357	1.1510293	1.4783703	1.4850357	0.68966579	0.69918031	0.6757496	0.60145503	1.569925	0.75752807	17.102848	6.1657457	1.75	2.6153846	363	9	27	0.02861909	0.21428572	0.12923077	0.66937762	0.14285715	0.14285715	0.86878759	0.67642051	0.67338449	2.6774044	1.5004418
14	85784.6138889	74054.4507307	85791.4132911	74050.5289894	0	0	0	0	0	0	1	0.5	0.5	3.1022575	1.0566417	1.0944028	2.6782432	1.5	1.8461539	0.96478027	0.21089678	0.68232477	0.96478027	0.21089678	0.68232477	0.67387712	-1	0.48841625	0.50498629	-1	0.82080209	7.8493266	7.1629834	1.5	2.625	363	3	9	0.034143951	1	0.4642857	0.6282286	0	0	1.0365055	4.7416558	1.4655777	2.9303877	0.52439922
15	85789.6711185	74076.472376	85797.7357966	74090.2429248	105	2	15	0.0016069543	0.013071896	0.017421603	2	0.40000001	0.11111111	2.8596258	0.55066818	1.20614	3.1724172	5.3333335	6.6206899	1.360572	2.208734	1.9686921	1.360572	2.208734	1.9686921	0.70532405	0.77186573	0.7262587	0.65657443	0.69751304	0.82323843	15.958291	5.3701658	1.8888888	2.5238094	363	19	43	0.024211444	0.10457516	0.07433217	0.68124121	0.05882353	0.20987654	0.73498499	0.45274806	0.50795144	2.5295951	2.1004384
16	85744.5852495	74065.3314996	85766.3254082	74091.9668048	841	1	12	0.012870939	0.0052631581	0.010638298	2	0.23333333	0.1	2.8784795	0.51369995	1.1804385	3.1781695	5.4000001	6.7651005	1.384196	2.317255	2.0579145	1.384196	2.317255	2.0579145	0.70697612	0.77889353	0.73349273	0.67238611	0.63457048	0.7923491	34.381302	5.2955799	1.9	2.5416667	363	21	49	0.023798227	0.094736844	0.065602839	0.68668145	0.052631579	0.20430107	0.72244102	0.43154511	0.4859288	2.4966886	2.1603203
17	85735.9939549	74095.872488	85741.5290704	74092.0629549	0	0	0	0	0	0	1	0.33333334	0.33333334	2.8956254	1	0.75406426	2.8165901	2	2.5714285	1.1245688	0.5	1.1842105	1.1245688	0.5	1.1842105	0.68754333	0	0.63299811	0.54945743	4	0.44836253	6.7193785	6.287293	1.6666666	2.8095238	363	4	22	0.029292481	0.66666669	0.18095239	0.639548	0	0.025641026	0.88922966	2	0.84444445	2.7914727	0.93488598
18	85730.3204793	74075.9940209	85746.1059674	74100.3409586	1405	5	59	0.021502579	0.023809524	0.052304965	3	1.2333333	0.14285715	2.8880363	0.62884212	1.2512362	3.2860954	7.7142859	9.391304	1.3859786	2.5	2.1150789	1.3859786	2.5	2.1150789	0.70709997	0.79663974	0.7381919	0.67548788	0.81379569	0.86352921	29.01646	5.2900553	1.8571428	2.5	363	22	49	0.023767618	0.085714288	0.063829787	0.68708444	0.1	0.22580644	0.72151184	0.40000001	0.47279561	2.4917543	2.0161388
19	85748.2762586	74096.4272123	85753.9109435	74105.8090498	372	0	2	0.0056932094	0	0.0012099213	2	0.14358975	0.086956523	2.8993948	0.46731132	1.1428767	3.1327837	5.478261	6.9421487	1.4095775	2.4653072	2.1802278	1.4095775	2.4653072	2.1802278	0.70872843	0.78760964	0.74263102	0.68969876	0.56077361	0.74921918	10.943882	5.2182322	1.9130435	2.5689654	363	24	59	0.023369707	0.083003953	0.05505142	0.69232321	0.045454547	0.19469027	0.70943242	0.40562895	0.4586677	2.4596248	2.2337437
20	85725.6499245	74117.5704991	85739.3033859	74141.3491364	0	0	0	0	0	0	1	0.07692308	0.07692308	3.0620627	0.462576	1.0463554	2.9868886	2.7692308	3.5702479	1.1528789	1.7342104	1.7802029	1.1528789	1.7342104	1.7802029	0.68981278	0.72105706	0.70898789	0.59567463	0.58873308	0.66000873	27.419712	6.1574588	1.9230769	2.6500001	363	14	41	0.028573178	0.15384616	0.084615387	0.64839923	0	0.14285715	0.86739385	0.57663131	0.56173372	2.686491	2.1621654
21	85674.0415375	74102.0028674	85678.821103	74098.8627127	0	0	0	0	0	0	1	0.25	0.25	2.9020329	0.90656495	1.2038761	2.9122963	2.25	2.7428572	0.94987857	0.70398736	0.95710868	0.94987857	0.70398736	0.95710868	0.67251933	0.36907023	0.5789721	0.465094	2.2664125	0.86946607	5.7188125	7.2596684	1.75	2.5833333	363	5	13	0.034679603	0.5	0.28787878	0.57325798	0	0.095238097	1.0527662	1.42048	1.0448134	3.0603709	1.2287952
22	85661.0480685	74112.7592809	85666.5296197	74126.0053298	0	0	0	0	0	0	1	0.16666667	0.16666667	2.8594055	0.74778414	1.0920829	2.8935556	2.5	3.1460674	1.1106423	1.0189475	1.2639573	1.1106423	1.0189475	1.2639573	0.68641144	0.56932342	0.64386868	0.53586173	1.3086222	0.71667933	14.335453	6.353591	1.8333334	2.6500001	363	7	21	0.029659785	0.33333334	0.17368421	0.60951036	0	0.10810811	0.9003799	0.98140484	0.79116601	2.8275263	1.608973
23	85638.1252413	74078.1004509	85642.9091312	74092.8404113	0	0	0	0	0	0	1	0.25	0.25	2.8925734	0.90656495	1.3026958	3.1533077	2.25	2.6666667	0.95282197	0.70398736	0.88468331	0.95282197	0.70398736	0.88468331	0.6727888	0.36907023	0.55540973	0.46501511	2.2664125	1.0235467	15.49684	7.2403316	1.75	2.5	363	5	11	0.034572475	0.5	0.33333334	0.57457626	0	0.11764706	1.0495141	1.42048	1.130348	3.0537813	1.2287952
24	86264.863041	73806.2050912	86290.0429856	73850.99895	2709	5	52	0.041459419	0.029239766	0.048103608	3	0.77692306	0.15789473	3.1477149	0.6680873	1.2319252	3.4516757	7.5789475	9.2689657	1.1872172	2.4055865	2.0531514	1.1872172	2.4055865	2.0531514	0.69251126	0.79248124	0.73316318	0.63058525	0.89078307	0.83285087	51.385983	6.0082874	1.8421053	2.5319149	363	20	48	0.027746744	0.093567252	0.066604994	0.65856874	0.11111111	0.20879121	0.84230584	0.41569906	0.48705617	2.6165724	1.9515446
25	86249.0650344	73810.3655453	86256.7506055	73819.7109776	73	1	3	0.0011172158	0.06666667	0.032967035	2	0.69999999	0.33333334	3.2903852	0.97773278	1.3797646	3.4760711	4	4.5714288	0.87284058	1.2736844	1.1768752	0.87284058	1.2736844	1.1768752	0.66523641	0.66096407	0.62482291	0.48454762	2.2813766	1.0892878	12.099798	7.8121548	1.6666666	2.4285715	363	7	15	0.037740469	0.26666668	0.21978022	0.58906847	0.2	0.2	1.1456846	0.78512388	0.84970772	3.0170987	1.2335654
26	86252.1312494	73862.8526542	86261.7882503	73884.0935277	0	0	0	0	0	0	1	0.07692308	0.07692308	3.0926795	0.462576	1.0699828	3.0285139	2.7692308	3.5608308	1.1742634	1.7342104	1.7601773	1.1742634	1.7342104	1.7601773	0.69150013	0.72105706	0.70697254	0.61279619	0.58873308	0.6840874	23.333075	6.0635357	1.9230769	2.6315789	363	14	39	0.028052831	0.15384616	0.088193454	0.65480226	0	0.15068494	0.85159767	0.57663131	0.56812459	2.6423643	2.1621654
27	86253.8077096	73819.3954711	86279.0069166	73806.085075	1629	14	50	0.024930747	0.15384616	0.10080645	5	1.5333333	0.35714287	3.2734735	0.97050017	1.4006969	3.6719315	9.6428576	10.909091	1.021559	2.6152782	1.8880572	1.021559	2.6152782	1.8880572	0.67891246	0.8518939	0.72001129	0.56423122	1.8196878	1.0505227	28.498539	6.8204422	1.6428572	2.40625	363	15	33	0.032246217	0.0989011	0.090725809	0.62747526	0.30769232	0.26229507	0.97889596	0.38236848	0.52964497	2.8074706	1.411908
28	86260.2959232	73820.8326419	86272.1011339	73814.401856	104	1	3	0.00159165	0.047619049	0.0079365084	2	0.53333336	0.2857143	3.2292731	0.92379493	1.0405228	3.4100337	4.2857141	5.3503184	1.014816	1.3791449	1.4831443	1.014816	1.3791449	1.4831443	0.67832547	0.68260622	0.67599738	0.55293685	1.8475899	0.65598178	13.44314	6.8591161	1.7142857	2.6785715	363	8	29	0.032460477	0.23809524	0.12433863	0.625	0.16666667	0.11320755	0.98540026	0.72508693	0.67424327	2.813689	1.3792429
29	86256.8843806	73826.5923405	86263.358015	73823.1369925	46	2	6	0.00070399902	0.095238097	0.028571429	2	0.53333336	0.2857143	3.3646052	0.92379493	1.215248	3.4660387	4.2857141	5.185185	0.87390369	1.3791449	1.3636364	0.87390369	1.3791449	1.3636364	0.66534007	0.68260622	0.65853858	0.49608108	1.8475899	0.83548295	7.3380771	7.8038673	1.7142857	2.5714285	363	8	22	0.037694555	0.23809524	0.15714286	0.61182034	0.16666667	0.15384616	1.1442908	0.72508693	0.73333335	3.0095398	1.3792429
30	86265.9267463	73834.5799835	86273.1952851	73857.0715279	176	0	6	0.0026935614	0	0.0038961039	2	0.17692308	0.095238097	3.1642981	0.49715641	1.1299353	3.3474524	5.4285712	6.882277	1.2112689	2.3684211	2.1232336	1.2112689	2.3684211	2.1232336	0.69436747	0.78201151	0.73835027	0.64675689	0.60763562	0.7318899	23.636862	5.9088397	1.9047619	2.5892856	363	22	57	0.027195789	0.090476193	0.057792209	0.66534841	0.050000001	0.18348624	0.82558054	0.42222223	0.47097972	2.5909145	2.1867163
31	86214.8055135	73800.4142518	86229.2966317	73831.88576	0	0	0	0	0	0	1	0.16666667	0.16666667	3.4057043	0.74778414	1.2413146	3.3321927	2.5	3.0508475	0.82626671	1.0189475	1.1460608	0.82626671	1.0189475	1.1460608	0.6605984	0.56932342	0.62060714	0.47475833	1.3086222	0.90277427	34.647488	8.1961327	1.8333334	2.5333333	363	7	16	0.03986777	0.33333334	0.21904762	0.58944052	0	0.14814815	1.2102629	0.98140484	0.872554	3.0671995	1.608973
32	86251.1354132	73814.2724053	86258.705462	73809.9164141	79	1	3	0.0012090418	0.06666667	0.019607844	2	0.69999999	0.33333334	3.3582942	0.97773278	1.2338498	3.4366765	4	4.8000002	0.87248677	1.2736844	1.2621337	0.87248677	1.2736844	1.2621337	0.66520184	0.66096407	0.64223737	0.49434745	2.2813766	0.86826462	8.7338591	7.8149171	1.6666666	2.5555556	363	7	19	0.037755772	0.26666668	0.18300654	0.6111899	0.2	0.15151516	1.1461492	0.78512388	0.79230911	3.0061071	1.2335654
33	86252.6460098	73817.08007	86260.9197127	73833.5705089	84	3	10	0.0012855635	0.06666667	0.065359481	3	0.86666667	0.30000001	3.3385208	0.92617673	1.4766486	3.6592188	6.3000002	6.6534653	0.88650119	1.8957499	1.5365106	0.88650119	1.8957499	1.5365106	0.66656172	0.7729429	0.68252915	0.49933377	1.6979907	1.2752874	18.449627	7.7071824	1.7	2.2777777	363	11	19	0.037158906	0.15555556	0.1503268	0.59540075	0.22222222	0.30303031	1.1280301	0.52749574	0.65082532	2.9964738	1.452648
34	86222.3619002	73832.4597437	86233.8749933	73854.9320239	159	2	12	0.002433388	0.016666668	0.020168068	2	0.26666668	0.125	3.3210843	0.59390801	1.2481606	3.4225113	5.25	6.4096384	1.0186583	2.0907433	1.8628219	1.0186583	2.0907433	1.8628219	0.67866027	0.76349348	0.7170434	0.57081139	0.77664894	0.88105458	25.249846	6.8370166	1.875	2.4857142	363	17	36	0.032338042	0.11666667	0.08739496	0.647892	0.06666667	0.2238806	0.98168355	0.47829881	0.53681993	2.8065364	2.0287027
35	86204.1777031	73843.735981	86253.8077096	73819.3954711	1092	26	76	0.016712325	0.24761905	0.23384616	6	2.7	0.40000001	3.3949602	0.99755627	1.5383047	3.8239222	10.8	10.849315	0.95919108	2.9288223	2.0119839	0.95919108	2.9288223	2.0119839	0.67336971	0.88562185	0.73550904	0.5494296	1.9951125	1.3844743	55.277462	7.198895	1.6	2.1923077	363	16	27	0.034342907	0.085714288	0.095384613	0.62606233	0.35714287	0.36734694	1.0425451	0.34143418	0.49702188	2.8810301	1.3475709
36	86203.9120003	73843.2045755	86208.2439673	73851.8685096	0	0	0	0	0	0	2	0.33333334	0.2	3.3604965	0.7813015	1.3260354	3.5820758	4.8000002	5.647059	0.95366627	1.6587812	1.5110798	0.95366627	1.6587812	1.5110798	0.67286593	0.72330832	0.67846346	0.5407182	1.2277595	0.98383266	9.686573	7.2348065	1.8	2.4545455	363	11	23	0.034541864	0.17777778	0.13852814	0.623896	0.11111111	0.21951219	1.0485848	0.60285228	0.66177839	2.875427	1.69002
37	86176.6651619	73896.1903675	86188.4335075	73924.7635369	0	0	0	0	0	0	1	0.07692308	0.07692308	3.0926795	0.462576	1.0699828	3.0285139	2.7692308	3.5608308	1.1742634	1.7342104	1.7601773	1.1742634	1.7342104	1.7601773	0.69150013	0.72105706	0.70697254	0.61279619	0.58873308	0.6840874	30.901779	6.0635357	1.9230769	2.6315789	363	14	39	0.028052831	0.15384616	0.088193454	0.65480226	0	0.15068494	0.85159767	0.57663131	0.56812459	2.6423643	2.1621654
38	86186.9142842	73873.4892028	86194.9149475	73892.4444898	373	0	3	0.0057085138	0	0.001948052	2	0.17692308	0.095238097	3.1642981	0.49715641	1.1299353	3.3474524	5.4285712	6.882277	1.2112689	2.3684211	2.1232336	1.2112689	2.3684211	2.1232336	0.69436747	0.78201151	0.73835027	0.64675689	0.60763562	0.7318899	20.574585	5.9088397	1.9047619	2.5892856	363	22	57	0.027195789	0.090476193	0.057792209	0.66534841	0.050000001	0.18348624	0.82558054	0.42222223	0.47097972	2.5909145	2.1867163
39	86144.1127477	73865.8122441	86153.8650377	73875.6369467	15	4	11	0.0002295649	0.11111111	0.052380953	3	0.83333331	0.33333334	3.358366	0.96326905	1.3801751	3.6691608	6	6.8571429	0.95324397	1.8333334	1.5	0.95324397	1.8333334	1.5	0.67282736	0.7737056	0.67699248	0.54013598	1.9265381	1.0470294	13.843119	7.2375689	1.6666666	2.4285715	363	10	22	0.034557171	0.16666667	0.14285715	0.62372941	0.25	0.23076923	1.0490494	0.54545456	0.66666669	2.8773623	1.3585942
40	86149.2894624	73869.6401319	86151.2992342	73895.4847778	54	1	4	0.00082643365	0.015151516	0.0086021507	3	0.76666665	0.25	3.3134637	0.85546649	1.2814114	3.5061963	6.75	8.0470591	1.0152947	2.0205629	1.7251066	1.0152947	2.0205629	1.7251066	0.6783672	0.7758643	0.7033627	0.56762028	1.390133	0.89141661	25.922672	6.8563538	1.75	2.516129	363	13	32	0.032445174	0.13636364	0.10107527	0.64672554	0.18181819	0.20338982	0.9849357	0.49491161	0.5796743	2.8014491	1.6084106
41	86149.4065108	73871.1453143	86163.820115	73888.1856265	52	1	6	0.00079582498	0.015151516	0.012903226	3	0.76666665	0.25	3.3134637	0.85546649	1.2814114	3.5061963	6.75	8.0470591	1.0152947	2.0205629	1.7251066	1.0152947	2.0205629	1.7251066	0.6783672	0.7758643	0.7033627	0.56762028	1.390133	0.89141661	22.318697	6.8563538	1.75	2.516129	363	13	32	0.032445174	0.13636364	0.10107527	0.64672554	0.18181819	0.20338982	0.9849357	0.49491161	0.5796743	2.8014491	1.6084106
42	86181.3230771	73851.8170011	86191.9572405	73874.4345901	7	1	7	0.00010713028	0.010989011	0.013257576	2	0.26666668	0.14285715	3.3155689	0.64512789	1.2398853	3.4170074	5.1428571	6.2896552	1.0167335	1.9614588	1.7777745	1.0167335	1.9614588	1.7777745	0.67849267	0.7532686	0.70873529	0.56878614	0.87971985	0.86032861	24.992815	6.8480663	1.8571428	2.5151515	363	15	34	0.03239926	0.13186814	0.094696969	0.64722544	0.07692308	0.20634921	0.98354191	0.50982463	0.56250101	2.8035538	1.9410757
43	86097.3257419	73919.1634851	86273.1650513	73834.3639651	5611	76	339	0.085872576	0.17471264	0.19152543	10	3.4075758	0.33333334	3.2804382	0.93445313	1.4586833	3.5497692	20	21.818182	1.2201955	3.862119	2.5991421	1.2201955	3.862119	2.5991421	0.69504952	0.89265275	0.77233446	0.67543906	1.524634	1.126325	195.2189	5.8729281	1.6666666	2.3333333	363	31	61	0.026996832	0.045977011	0.04519774	0.68811882	0.31034482	0.31623933	0.8195408	0.25892523	0.38474235	2.5809639	1.562174
44	86029.7065344	73908.1582736	86034.5721876	73918.2689138	0	0	0	0	0	0	1	0.0625	0.0625	3.2565434	0.39976743	1.1136492	3.17624	2.8125	3.6090226	1.136444	1.9513603	1.8649745	1.136444	1.9513603	1.8649745	0.68850034	0.74404198	0.71694857	0.62447184	0.48543191	0.73644549	11.2205	6.2320442	1.9375	2.575	363	17	41	0.028986394	0.125	0.080769233	0.66513437	0	0.18181819	0.87993783	0.51246303	0.53620034	2.6604705	2.2714443
45	85994.5108843	73935.6337089	86008.0906324	73960.9563328	50	0	1	0.0007652163	0	0.00067340065	2	0.15340909	0.090909094	3.2115965	0.48173049	1.1518028	3.2926631	5.4545455	6.8929505	1.2292546	2.4177277	2.1428957	1.2292546	2.4177277	2.1428957	0.69573796	0.78490835	0.73991466	0.66617686	0.58314741	0.75883472	28.734035	5.8370166	1.9090909	2.5636363	363	23	56	0.026797876	0.08658009	0.057912458	0.69041723	0.047619049	0.19626169	0.81350112	0.4136115	0.46665826	2.5773413	2.2111163
46	85973.1643858	73929.7708601	85980.7657586	73944.9242249	0	0	0	0	0	0	1	0.0625	0.0625	3.2565434	0.39976743	1.1136492	3.17624	2.8125	3.6090226	1.136444	1.9513603	1.8649745	1.136444	1.9513603	1.8649745	0.68850034	0.74404198	0.71694857	0.62447184	0.48543191	0.73644549	16.953033	6.2320442	1.9375	2.575	363	17	41	0.028986394	0.125	0.080769233	0.66513437	0	0.18181819	0.87993783	0.51246303	0.53620034	2.6604705	2.2714443
47	85976.8399466	73911.8669814	85992.364519	73939.0986378	0	0	0	0	0	0	1	0.0625	0.0625	3.2565434	0.39976743	1.1136492	3.17624	2.8125	3.6090226	1.136444	1.9513603	1.8649745	1.136444	1.9513603	1.8649745	0.68850034	0.74404198	0.71694857	0.62447184	0.48543191	0.73644549	31.34606	6.2320442	1.9375	2.575	363	17	41	0.028986394	0.125	0.080769233	0.66513437	0	0.18181819	0.87993783	0.51246303	0.53620034	2.6604705	2.2714443
48	85984.0741859	73909.8693284	85991.7847207	73905.9718089	0	0	0	0	0	0	1	0.33333334	0.33333334	3.2928324	1	0.80583167	3.0817475	2	2.5599999	0.95791048	0.5	1.1320406	0.95791048	0.5	1.1320406	0.67325312	0	0.62308562	0.53218973	4	0.48838285	8.6396179	7.2071824	1.6666666	2.7894738	363	4	20	0.034388822	0.66666669	0.19883041	0.62556243	0	0.028571429	1.0439389	2	0.88336051	2.8760788	0.93488598
49	85981.5694815	73888.4484343	86005.5574994	73932.5265204	2661	6	70	0.040724814	0.03508772	0.08130081	3	1.5625	0.15789473	3.2852433	0.6680873	1.2815421	3.6009605	7.5789475	9.105155	1.1412644	2.4055865	2.0321984	1.1412644	2.4055865	2.0321984	0.6888867	0.79248124	0.73184556	0.63264894	0.89078307	0.90338206	50.182693	6.2099447	1.8421053	2.4761906	363	20	43	0.028863959	0.093567252	0.072009295	0.66654879	0.11111111	0.2345679	0.87622106	0.41569906	0.49207795	2.6487544	1.9515446
50	85953.0867095	73904.2012042	85983.2948866	73889.7619917	1239	2	8	0.018962061	0.2	0.03809524	2	0.83333331	0.40000001	3.3158729	1.0283208	1.040599	3.4539225	3.5999999	4.4651165	0.96047515	1.1634083	1.2857143	0.96047515	1.1634083	1.2857143	0.67348647	0.63092977	0.64763987	0.53734905	3.0849626	0.6733287	33.481709	7.1906075	1.6	2.6666667	363	6	22	0.034296997	0.30000001	0.16666667	0.62656224	0.25	0.1025641	1.0411513	0.85954344	0.77777779	2.8678935	1.0562366
51	85953.6353271	73895.2079773	85956.9910466	73904.6319321	541	2	6	0.0082796402	0.33333334	0.2857143	2	1	0.5	3.3498104	1.0575424	1.5306391	3.3323686	3	3	0.83105206	1.055981	0.8619656	0.83105206	1.055981	0.8619656	0.66108382	0.58496249	0.52832085	0.46967214	5.2877126	1.7493018	10.003589	8.1546965	1.5	2.1428571	363	5	8	0.039638206	0.33333334	0.38095239	0.59180456	0.33333334	0.27272728	1.203294	0.94698668	1.1601391	3.0677505	0.8397066
52	85946.5573353	73900.8013367	85955.9007413	73897.0036416	24	2	6	0.00036730384	0.33333334	0.2857143	2	1	0.5	3.4265056	1.0575424	1.5306391	3.4147918	3	3	0.73612338	1.055981	0.8619656	0.73612338	1.055981	0.8619656	0.65103632	0.58496249	0.52832085	0.42552906	5.2877126	1.7493018	10.085719	9.0773478	1.5	2.1428571	363	5	8	0.044749852	0.33333334	0.38095239	0.56279904	0.33333334	0.27272728	1.3584679	0.94698668	1.1601391	3.2334268	0.8397066
53	85945.9371507	73896.2768094	85948.6672751	73902.1032598	203	2	8	0.0031067783	0.2	0.12121212	2	0.83333331	0.40000001	3.4008749	1.0283208	1.3845311	3.5436687	3.5999999	4.0975609	0.83719361	1.1634083	1.0697098	0.83719361	1.1634083	1.0697098	0.66170371	0.63092977	0.60170126	0.48035702	3.0849626	1.1249316	6.4343691	8.10221	1.6	2.4166667	363	6	13	0.039347425	0.30000001	0.25757575	0.59479904	0.25	0.19047619	1.1944668	0.85954344	0.93483305	3.0469315	1.0562366
54	85941.4666863	73864.5930206	85943.1862564	73884.7830352	0	0	0	0	0	0	1	0.5	0.5	3.4096038	1.0566417	1.5	2.6405134	1.5	1.3333334	0.65363646	0.21089678	0.33333334	0.65363646	0.21089678	0.33333334	0.64148355	-1	0	0.37596786	-1	3	20.263109	10.096685	1.5	2	363	3	4	0.050397146	1	1	0.53157896	0	0	1.5299025	4.7416558	3	3.4067075	0.52439922
55	85937.2915193	73887.0051975	85943.7958262	73884.2255755	722	2	4	0.011049724	0.66666669	0.40000001	2	1.5	0.66666669	3.4040942	1	1.4874687	3.0738997	2	2	0.73411489	1	0.69804502	0.73411489	1	0.69804502	0.65081352	-1	0.43067655	0.42159203	-1	2.2312031	7.0733519	9.0994473	1.3333334	2	363	4	6	0.044872284	0.33333334	0.5	0.56160289	0.5	0.2857143	1.3621846	1	1.4325724	3.2379825	0.58893567
56	85938.5389698	73885.6145086	85943.8565289	73899.2034722	1440	2	8	0.022038231	0.2	0.14545454	2	0.83333331	0.40000001	3.3965049	1.0283208	1.4308271	3.5304213	3.5999999	4	0.8365429	1.1634083	1.0445806	0.8365429	1.1634083	1.0445806	0.6616382	0.63092977	0.59431612	0.47936675	3.0849626	1.2264233	14.59234	8.1077347	1.6	2.3636363	363	6	12	0.039378032	0.30000001	0.27272728	0.59448385	0.25	0.21052632	1.1953959	0.85954344	0.957322	3.0475557	1.0562366
57	85929.2155107	73904.3414615	85946.6717237	73897.1042955	3045	6	34	0.046601675	0.13333334	0.078160919	3	1.1666666	0.30000001	3.3748255	0.92617673	1.2187405	3.6975014	6.3000002	7.60181	0.97131085	1.8957499	1.6434549	0.97131085	1.8957499	1.6434549	0.67446727	0.7729429	0.69455743	0.55307525	1.6979907	0.82132512	18.896982	7.1215467	1.7	2.5666666	363	11	31	0.033914387	0.15555556	0.10804598	0.63072819	0.22222222	0.1754386	1.0295365	0.52749574	0.60847425	2.8496664	1.452648
58	85924.2318696	73869.2983753	85930.9549862	73888.5820208	0	0	0	0	0	0	1	0.5	0.5	3.3548286	1.0566417	1.173795	2.9155931	1.5	1.8181819	0.83201575	0.21089678	0.62688404	0.83201575	0.21089678	0.62688404	0.66118133	-1	0.45815691	0.47092143	-1	0.93903595	20.422029	8.146409	1.5	2.5714285	363	3	8	0.039592292	1	0.52380955	0.59227741	0	0	1.2019002	4.7416558	1.5951912	3.0572195	0.52439922
59	85920.0600208	73892.1190373	85931.3643433	73887.7579495	722	2	12	0.011049724	0.095238097	0.036923077	2	1.1666666	0.2857143	3.349319	0.92379493	1.0854374	3.544996	4.2857141	5.3146853	0.96694738	1.3791449	1.4505	0.96694738	1.3791449	1.4505	0.67407328	0.68260622	0.67152202	0.5464282	1.8475899	0.69778121	12.116385	7.1491714	1.7142857	2.6538463	363	8	27	0.03406743	0.23809524	0.13230769	0.62906182	0.16666667	0.12244898	1.0341824	0.72508693	0.68941742	2.8533292	1.3792429
60	86064.2874692	73913.386661	86071.0888273	73924.508241	0	0	0	0	0	0	1	0.33333334	0.33333334	3.2603319	1	1.4874687	2.8692329	2	2	0.87319463	0.5	0.58170414	0.87319463	0.5	0.58170414	0.66527092	0	0.3868528	0.48031673	4	1.7849625	13.036411	7.8093925	1.6666666	2.2	363	4	6	0.037725165	0.66666669	0.60000002	0.61150515	0	0.14285715	1.14522	2	1.7190869	3.0264618	0.93488598
61	85514.0193469	74226.5225408	85516.2448611	74213.0078919	0	0	0	0	0	0	1	0.06666667	0.06666667	3.0567315	0.41856444	1.0748416	2.9075081	2.8	3.6085918	1.136444	1.8828143	1.8528867	1.136444	1.8828143	1.8528867	0.68850034	0.73735046	0.71582401	0.58615607	0.51515621	0.68982369	13.696666	6.2320442	1.9333333	2.6190476	363	16	43	0.028986394	0.13333334	0.078977935	0.64331448	0	0.16049382	0.87993783	0.53111982	0.53969842	2.7274294	2.2391162
62	85310.7029502	74120.8311102	85327.1201045	74154.7148042	912	2	14	0.013957546	0.071428575	0.11666667	2	0.66666669	0.25	3.1667471	0.87218058	1.4052724	4.3811727	4.5	5.0526314	0.94115645	1.4783703	1.3304729	0.94115645	1.4783703	1.3304729	0.67171729	0.69918031	0.65185225	0.50285619	1.569925	1.1376015	37.651398	7.3176794	1.75	2.375	363	9	17	0.035000995	0.21428572	0.18333334	0.56930321	0.14285715	0.24137931	1.0625225	0.67642051	0.75161242	2.955703	1.5004418
63	86086.7594747	73934.6049851	86094.7599268	73954.9955349	722	2	26	0.011049724	0.021978023	0.036984354	2	1.0769231	0.14285715	3.1038566	0.64512789	1.1740162	3.3235707	5.1428571	6.4000001	1.1755461	1.9614588	1.8188498	1.1755461	1.9614588	1.8188498	0.69160062	0.7532686	0.71263438	0.61568302	0.87971985	0.77604467	21.903921	6.0580111	1.8571428	2.5789473	363	15	39	0.028022222	0.13186814	0.085348509	0.6551789	0.07692308	0.1780822	0.85066849	0.50982463	0.54979801	2.6370769	1.9410757
64	86086.3934831	73956.8164795	86094.8221679	73953.0069464	0	0	0	0	0	0	1	0.5	0.5	3.1093662	1.0566417	0.77846122	2.7210965	1.5	1.92	0.98194563	0.21089678	0.94150019	0.98194563	0.21089678	0.94150019	0.67542201	-1	0.58150804	0.51515287	-1	0.48653826	9.249609	7.0552487	1.5	2.7857144	363	3	15	0.033547085	1	0.27472529	0.61244696	0	0	1.0183864	4.7416558	1.0621346	2.8916292	0.52439922
65	86081.6972102	73988.5022338	86103.9283325	73978.3947237	0	0	0	0	0	0	1	0.25	0.25	3.1344435	0.90656495	1.0015622	3.0271766	2.25	2.8363636	0.98464084	0.70398736	1.1125994	0.98464084	0.70398736	1.1125994	0.67566276	0.36907023	0.61754048	0.52073365	2.2664125	0.64386147	24.420986	7.0386739	1.75	2.7058823	363	5	18	0.033455256	0.5	0.21323529	0.61350781	0	0.064516127	1.0155988	1.42048	0.89879614	2.878072	1.2287952
66	86084.0739944	74003.1321343	86108.5989928	73991.917476	0	0	0	0	0	0	1	0.25	0.25	3.1344435	0.90656495	1.0015622	3.0271766	2.25	2.8363636	0.98464084	0.70398736	1.1125994	0.98464084	0.70398736	1.1125994	0.67566276	0.36907023	0.61754048	0.52073365	2.2664125	0.64386147	26.967464	7.0386739	1.75	2.7058823	363	5	18	0.033455256	0.5	0.21323529	0.61350781	0	0.064516127	1.0155988	1.42048	0.89879614	2.878072	1.2287952
67	86064.1785277	73944.4060412	86098.5660349	74028.109964	1483	12	84	0.022696316	0.088235296	0.11336032	4	2.5769231	0.23529412	3.1255038	0.82127827	1.3335496	3.4959271	9.1764708	10.741784	1.1794108	2.4819524	1.9876175	1.1794108	2.4819524	1.9876175	0.69190288	0.81071448	0.72827148	0.62201637	1.2319174	0.95253545	90.492249	6.0414367	1.7647059	2.4615386	363	18	40	0.027930396	0.095588237	0.07692308	0.65630883	0.1875	0.23999999	0.84788096	0.40290862	0.50311494	2.6302931	1.7136267
68	86095.5430597	74022.7250355	86123.1664849	74059.9175348	12	2	8	0.00018365192	0.071428575	0.014260249	2	0.5	0.25	3.0516677	0.87218058	0.99069756	3.2717156	4.5	5.6727271	1.1609627	1.4783703	1.6009859	1.1609627	1.4783703	1.6009859	0.69045329	0.69918031	0.69040751	0.59781724	1.569925	0.6083231	46.32856	6.1215467	1.75	2.7058823	363	9	35	0.028374221	0.21428572	0.10338681	0.65084743	0.14285715	0.10769231	0.86135411	0.67642051	0.62461513	2.6733108	1.5004418
69	86050.5714752	73938.1009637	86059.3309951	73956.1510536	332	2	34	0.0050810366	0.0072463769	0.021303259	2	0.16783217	0.083333336	3.1161895	0.45380211	1.1609037	3.333014	5.5	6.9473686	1.2743782	2.5112784	2.2008162	1.2743782	2.5112784	2.2008162	0.69911277	0.79013699	0.74423808	0.67012841	0.54024065	0.77393579	20.063272	5.6657457	1.9166666	2.5438597	363	25	58	0.025849007	0.079710148	0.055137843	0.68192089	0.043478262	0.2072072	0.7846964	0.39820355	0.45437688	2.5315218	2.2547894
70	86039.2747514	73959.0196013	86043.2949607	73968.9420089	0	0	0	0	0	0	1	0.07692308	0.07692308	3.0926795	0.462576	1.0699828	3.0285139	2.7692308	3.5608308	1.1742634	1.7342104	1.7601773	1.1742634	1.7342104	1.7601773	0.69150013	0.72105706	0.70697254	0.61279619	0.58873308	0.6840874	10.705898	6.0635357	1.9230769	2.6315789	363	14	39	0.028052831	0.15384616	0.088193454	0.65480226	0	0.15068494	0.85159767	0.57663131	0.56812459	2.6423643	2.1621654
71	86040.186096	73990.7414174	86043.5293668	73999.4335633	0	0	0	0	0	0	1	0.5	0.5	3.1286845	1.0566417	1.5	2.4949367	1.5	1.3333334	0.8444193	0.21089678	0.33333334	0.8444193	0.21089678	0.33333334	0.66242874	-1	0	0.44572702	-1	3	9.3129406	8.0414362	1.5	2	363	3	4	0.03901073	1	1	0.57523745	0	0	1.1842458	4.7416558	3	3.1147707	0.52439922
72	86040.2829573	73991.4670577	86047.0409422	73983.1580436	722	2	4	0.011049724	0.66666669	0.03809524	2	1.5	0.66666669	3.1231749	1	0.9362781	2.9433773	2	2.5263157	0.98374081	1	1.054376	0.98374081	1	1.054376	0.67558241	-1	0.60453099	0.51838702	-1	0.62418544	10.710279	7.044199	1.3333334	2.6666667	363	4	16	0.033485867	0.33333334	0.23809524	0.61315417	0.5	0.074074075	1.016528	1	0.94842827	2.8875859	0.58893567
73	86017.0605643	73968.0479674	86025.6589099	73990.9457839	0	0	0	0	0	0	1	0.07692308	0.07692308	3.0926795	0.462576	1.0699828	3.0285139	2.7692308	3.5608308	1.1742634	1.7342104	1.7601773	1.1742634	1.7342104	1.7601773	0.69150013	0.72105706	0.70697254	0.61279619	0.58873308	0.6840874	24.458977	6.0635357	1.9230769	2.6315789	363	14	39	0.028052831	0.15384616	0.088193454	0.65480226	0	0.15068494	0.85159767	0.57663131	0.56812459	2.6423643	2.1621654
74	86032.4192591	73961.8426064	86041.7399416	73990.2500305	1440	2	28	0.022038231	0.01904762	0.037786774	2	0.57692307	0.13333334	3.1091633	0.61839271	1.1852595	3.3274524	5.1999998	6.4663215	1.1768315	2.0276461	1.8572819	1.1768315	2.0276461	1.8572819	0.69170123	0.75865442	0.7162562	0.61741042	0.82452363	0.79017299	29.89744	6.0524864	1.8666667	2.5641026	363	16	40	0.027991613	0.12380952	0.082321189	0.65555555	0.071428575	0.18666667	0.84973931	0.49318269	0.53842121	2.6348965	1.9871963
75	86015.9350038	74010.758955	86064.7936805	74116.7785974	6	0	1	9.1825961e-005	0	0.0043290043	2	0.75	0.40000001	2.9901521	1.0283208	1.0120264	3.1608181	3.5999999	4.4835167	1.1479599	1.1634083	1.3068799	1.1479599	1.1634083	1.3068799	0.68942142	0.63092977	0.65118492	0.57920235	3.0849626	0.64657241	116.73618	6.1795578	1.6	2.6818182	363	6	23	0.028695613	0.30000001	0.16017316	0.64689267	0.25	0.097560972	0.87111056	0.85954344	0.7651813	2.7158275	1.0562366
76	85952.1414222	74044.4790522	86020.9403236	74014.5256159	169	1	9	0.0025864311	0.0083333338	0.0054446459	2	0.56666666	0.125	2.9126215	0.59390801	1.007	3.1632018	5.25	6.7199998	1.3859786	2.0907433	2.024497	1.3859786	2.0907433	2.024497	0.70709997	0.76349348	0.73062766	0.68123811	0.77664894	0.61250514	75.036636	5.2900553	1.875	2.6896551	363	17	59	0.023767618	0.11666667	0.059286147	0.68708444	0.06666667	0.13274336	0.72151184	0.47829881	0.49394983	2.475049	2.0287027
77	86007.7296643	74041.1264903	86033.5974652	74108.4279881	0	0	0	0	0	0	1	0.5	0.5	2.9181311	1.0566417	0.71155506	2.5921881	1.5	1.9310344	1.1245688	0.21089678	1.0093243	1.1245688	0.21089678	1.0093243	0.68754333	-1	0.59837425	0.55372798	-1	0.4320156	72.101555	6.287293	1.5	2.8125	363	3	17	0.029292481	1	0.24166666	0.639548	0	0	0.88922966	4.7416558	0.99076182	2.776195	0.52439922
78	85977.1252961	74100.3790359	86025.0684787	74075.0029866	722	2	30	0.011049724	0.016666668	0.018148821	2	1.0666667	0.125	2.9126215	0.59390801	1.007	3.1632018	5.25	6.7199998	1.3859786	2.0907433	2.024497	1.3859786	2.0907433	2.024497	0.70709997	0.76349348	0.73062766	0.68123811	0.77664894	0.61250514	54.244747	5.2900553	1.875	2.6896551	363	17	59	0.023767618	0.11666667	0.059286147	0.68708444	0.06666667	0.13274336	0.72151184	0.47829881	0.49394983	2.475049	2.0287027
79	85916.7040925	74065.682906	85932.1873235	74063.2012522	0	0	0	0	0	0	1	0.5	0.5	2.9809053	1.0566417	1.5	2.0923195	1.5	1.3333334	0.72253269	0.21089678	0.33333334	0.72253269	0.21089678	0.33333334	0.64951968	-1	0	0.36335415	-1	3	15.68085	9.2292814	1.5	2	363	3	4	0.045591589	1	1	0.53049648	0	0	1.3840204	4.7416558	3	3.4638779	0.52439922
80	85930.5719667	74060.0470603	85936.2300062	74088.3537628	722	2	4	0.011049724	0.66666669	0.66666669	2	1.5	0.66666669	2.9753957	1	1.4575424	2.3576801	2	1.6	0.82216382	1	0.70398736	0.82216382	1	0.70398736	0.66018057	-1	0.36907023	0.41271248	-1	3.6438563	28.866638	8.2320442	1.3333334	1.75	363	4	5	0.040066727	0.33333334	0.5	0.56373936	0.5	0.40000001	1.2163026	1	1.42048	3.2558751	0.58893567
81	85912.0071877	74092.6761622	85956.7088558	74083.4526587	1440	2	6	0.022038231	0.33333334	0.60000002	2	1	0.5	2.9698861	1.0575424	1.4874687	2.7444174	3	2	0.95282197	1.055981	0.87255627	0.95282197	1.055981	0.87255627	0.6727888	0.58496249	0.5	0.47744402	5.2877126	2.9749374	45.643314	7.2403316	1.5	1.8	363	5	6	0.034572475	0.33333334	0.40000001	0.60060114	0.33333334	0.42857143	1.0495141	0.94698668	1.146058	3.0153739	0.8397066
82	85947.2338709	74061.84633	85956.4894812	74091.0083871	2154	2	6	0.032965519	0.33333334	0.03508772	2	1	0.5	2.9552844	1.0575424	0.97566372	3.060853	3	3.75	1.1316639	1.055981	1.2027932	1.1316639	1.055981	1.2027932	0.68811601	0.58496249	0.63398498	0.56431782	5.2877126	0.62946045	30.595619	6.2541437	1.5	2.6842105	363	5	20	0.02910883	0.33333334	0.1871345	0.64180791	0.33333334	0.085714288	0.88365453	0.94698668	0.83139813	2.7498126	0.8397066
83	85953.2957704	74089.8060196	85981.168508	74078.2580107	2864	2	32	0.043831591	0.014705882	0.018079096	2	0.56666666	0.11764706	2.9204538	0.57140923	1.0149425	3.1662459	5.2941175	6.7805519	1.3913541	2.1510253	2.0587263	1.3913541	2.1510253	2.0587263	0.70747268	0.76787406	0.73332649	0.68572104	0.73466903	0.619115	30.170284	5.2734809	1.8823529	2.6833334	363	18	61	0.023675794	0.11029412	0.057062145	0.6882934	0.0625	0.13675214	0.71872431	0.46489456	0.4857372	2.4670882	2.0662677
84	85944.1188888	74055.6712497	85964.8768585	74046.7201255	0	0	0	0	0	0	1	0.06666667	0.06666667	2.899255	0.41856444	0.92476177	2.8789341	2.8	3.6540213	1.384196	1.8828143	1.9840071	1.384196	1.8828143	1.9840071	0.70697612	0.73735046	0.72742242	0.67723906	0.51515621	0.55112064	22.605661	5.2955799	1.9333333	2.724138	363	16	59	0.023798227	0.13333334	0.060496069	0.68668145	0	0.11504425	0.72244102	0.53111982	0.50403047	2.483793	2.2391162
85	85907.179439	74021.9532313	85918.2286025	74039.9932896	0	0	0	0	0	0	1	0.11111111	0.11111111	2.9509685	0.58973527	1.0797533	2.9856379	2.6666667	3.3966479	1.2119509	1.375	1.5153866	1.2119509	1.375	1.5153866	0.69441968	0.66666669	0.67979461	0.60349381	0.84247899	0.69584101	21.15485	5.9060774	1.8888888	2.6428571	363	10	29	0.027180484	0.22222222	0.12169312	0.6655367	0	0.13207547	0.82511592	0.72727275	0.65989763	2.6534295	1.928816
86	85896.4171979	74030.4736126	85908.2627838	74050.6697319	1440	2	20	0.022038231	0.036363635	0.049261082	2	0.6111111	0.18181819	2.9681911	0.74210519	1.2237284	3.2797399	4.909091	6	1.2146868	1.7409676	1.6322472	1.2146868	1.7409676	1.6322472	0.69462901	0.73248678	0.69327325	0.60838699	1.1131579	0.8343603	23.413696	5.8950276	1.8181819	2.5517242	363	12	30	0.027119266	0.16363636	0.11083744	0.66629004	0.1	0.18181819	0.82325757	0.57439321	0.6126523	2.6447341	1.7655141
87	85907.550047	74048.469984	85909.4004688	74060.021173	722	2	4	0.011049724	0.66666669	0.07272727	2	1.5	0.66666669	2.9806685	1	1.1195489	2.904525	2	2.4615386	1.0100539	1	0.9216888	1.0100539	1	0.9216888	0.67790914	-1	0.56806099	0.50797307	-1	0.83966172	11.698462	6.8867402	1.3333334	2.5454545	363	4	12	0.03261352	0.33333334	0.30909091	0.62323195	0.5	0.10526316	0.9900462	1	1.084965	2.9174774	0.58893567
88	85897.091037	74061.4214703	85910.8849381	74059.6120312	0	0	0	0	0	0	1	0.5	0.5	2.9861782	1.0566417	1.5	2.4684215	1.5	1.3333334	0.86373389	0.21089678	0.33333334	0.86373389	0.21089678	0.33333334	0.66434425	-1	0	0.43515965	-1	3	13.912073	7.8839779	1.5	2	363	3	4	0.038138382	1	1	0.58473587	0	0	1.157764	4.7416558	3	3.1586165	0.52439922
89	85879.5107722	74043.5864318	85888.5141915	74065.3936708	0	0	0	0	0	0	1	0.11111111	0.11111111	2.9509685	0.58973527	1.0797533	2.9856379	2.6666667	3.3966479	1.2119509	1.375	1.5153866	1.2119509	1.375	1.5153866	0.69441968	0.66666669	0.67979461	0.60349381	0.84247899	0.69584101	23.592737	5.9060774	1.8888888	2.6428571	363	10	29	0.027180484	0.22222222	0.12169312	0.6655367	0	0.13207547	0.82511592	0.72727275	0.65989763	2.6534295	1.928816
90	85872.0469209	74048.1333464	85880.7412075	74080.3914036	541	1	14	0.0082796402	0.022222223	0.037037037	2	0.6111111	0.2	2.9610291	0.7813015	1.2056834	3.2712126	4.8000002	5.8775511	1.2133173	1.6587812	1.5842677	1.2133173	1.6587812	1.5842677	0.69452429	0.72330832	0.6877799	0.60623437	1.2277595	0.81313533	33.409172	5.9005523	1.8	2.5714285	363	11	29	0.027149875	0.17777778	0.11640212	0.66591334	0.11111111	0.16981132	0.82418674	0.60285228	0.63120645	2.6490142	1.69002
91	85849.1830414	74089.321972	85881.2337718	74078.0686309	0	0	0	0	0	0	2	1	0.66666669	2.9730084	1	1.1766211	2.8963554	2	2.4347825	1.0091068	1	0.88468331	1.0091068	1	0.88468331	0.67782617	-1	0.55540973	0.50619233	-1	0.92448801	33.968914	6.8922653	1.3333334	2.5	363	4	11	0.03264413	0.33333334	0.33333334	0.62287837	0.5	0.11764706	0.99097538	1	1.130348	2.9228566	0.58893567
92	85845.1919251	74068.6888898	85851.1176	74090.2234332	179	1	2	0.0027394744	0.022222223	0.0052910051	2	0.6111111	0.2	2.9610291	0.7813015	1.2056834	3.2712126	4.8000002	5.8775511	1.2133173	1.6587812	1.5842677	1.2133173	1.6587812	1.5842677	0.69452429	0.72330832	0.6877799	0.60623437	1.2277595	0.81313533	22.334955	5.9005523	1.8	2.5714285	363	11	29	0.027149875	0.17777778	0.11640212	0.66591334	0.11111111	0.16981132	0.82418674	0.60285228	0.63120645	2.6490142	1.69002
93	86063.3599503	73924.9930208	86075.0518823	73918.615003	748	6	10	0.011447636	0.60000002	0.036231883	3	1.8333334	0.60000002	3.2527425	1.0283208	0.95948154	3.2736959	3.5999999	4.5148516	1.0230156	1.7451125	1.3812032	1.0230156	1.7451125	1.3812032	0.67903888	1	0.66208375	0.56145769	6.1699252	0.61505228	13.318423	6.8121548	1.4	2.6666667	363	6	25	0.032200303	0.2	0.14492753	0.64939177	0.5	0.11111111	0.97750223	0.57302898	0.72400647	2.808959	0.82634777
94	86063.7243958	73924.3439818	86067.634403	73933.1217781	570	2	10	0.0087234657	0.025641026	0.024630541	2	0.42424244	0.15384616	3.1105142	0.67441899	1.2748693	3.2552493	5.0769229	6.1217389	1.1467367	1.8918658	1.7081656	1.1467367	1.8918658	1.7081656	0.6893239	0.74722171	0.701653	0.60187459	0.94418663	0.91062093	9.6092596	6.1850829	1.8461539	2.4827585	363	14	30	0.02872622	0.14102565	0.10591133	0.66814005	0.083333336	0.21818182	0.87203974	0.5285787	0.58542329	2.6848707	1.8895046
95	86066.0300433	73902.0959957	86079.4935046	73927.706004	907	2	38	0.013881024	0.0072463769	0.024675325	3	0.48674244	0.125	3.2264946	0.57835978	1.2218997	3.3969793	7.875	9.7039709	1.2320691	2.6308632	2.2231505	1.2320691	2.6308632	2.2231505	0.69595104	0.80221021	0.74599284	0.67080039	0.72294974	0.82914627	28.933325	5.8259668	1.875	2.5178571	363	25	57	0.026736658	0.076086953	0.055194806	0.6911245	0.086956523	0.22018349	0.81164277	0.38010341	0.44981211	2.5707517	2.0967031
96	86041.3124133	73913.6021495	86054.667166	73939.2311036	35	0	4	0.0005356514	0	0.0026936026	2	0.15340909	0.090909094	3.2115965	0.48173049	1.1518028	3.2926631	5.4545455	6.8929505	1.2292546	2.4177277	2.1428957	1.2292546	2.4177277	2.1428957	0.69573796	0.78490835	0.73991466	0.66617686	0.58314741	0.75883472	28.8997	5.8370166	1.9090909	2.5636363	363	23	56	0.026797876	0.08658009	0.057912458	0.69041723	0.047619049	0.19626169	0.81350112	0.4136115	0.46665826	2.5773413	2.2111163
97	86040.8451509	73914.3069706	86045.8549783	73927.5539647	192	2	17	0.0029384308	0.013071896	0.020731708	2	0.39583334	0.11111111	3.2725527	0.55066818	1.2153116	3.4849548	5.3333335	6.6008968	1.1388491	2.208734	1.9633501	1.1388491	2.208734	1.9633501	0.68869328	0.77186573	0.72586256	0.62887067	0.69751304	0.83677197	14.16267	6.2209945	1.8888888	2.5121951	363	19	42	0.028925177	0.10457516	0.075609758	0.66584158	0.05882353	0.21518987	0.87807947	0.45274806	0.50933355	2.6539843	2.1004384
98	86029.3703709	73933.8773463	86036.2183656	73947.6121337	478	2	19	0.007315468	0.021978023	0.043678161	2	0.42424244	0.14285715	3.1168423	0.64512789	1.2776239	3.2595303	5.1428571	6.1935482	1.1479599	1.9614588	1.7555087	1.1479599	1.9614588	1.7555087	0.68942142	0.7532686	0.70666349	0.60374266	0.87971985	0.92107767	15.347294	6.1795578	1.8571428	2.4666667	363	15	31	0.028695613	0.13186814	0.10114942	0.66849363	0.07692308	0.22807017	0.87111056	0.50982463	0.56963545	2.6818612	1.9410757
99	86015.3921928	73941.5515067	86046.6717333	73926.7355688	64	6	10	0.00097947684	0.60000002	0.039525691	3	1.5	0.60000002	3.2476573	1.0283208	0.98502499	3.2721748	3.5999999	4.5	1.0220441	1.7451125	1.3624066	1.0220441	1.7451125	1.3624066	0.67895454	1	0.6591996	0.56004733	6.1699252	0.63893515	34.611004	6.8176794	1.4	2.652174	363	6	24	0.03223091	0.2	0.15019763	0.64905846	0.5	0.11627907	0.9784314	0.57302898	0.73399526	2.8118622	0.82634777
100	86009.9694901	73929.0859712	86016.3595293	73942.1177458	106	0	8	0.0016222586	0	0.0097560976	2	0.39583334	0.11111111	3.2725527	0.55066818	1.2153116	3.4849548	5.3333335	6.6008968	1.1388491	2.208734	1.9633501	1.1388491	2.208734	1.9633501	0.68869328	0.77186573	0.72586256	0.62887067	0.69751304	0.83677197	14.514122	6.2209945	1.8888888	2.5121951	363	19	42	0.028925177	0.10457516	0.075609758	0.66584158	0.05882353	0.21518987	0.87807947	0.45274806	0.50933355	2.6539843	2.1004384
101	85987.1874483	73940.025038	85997.5826232	73964.2723883	22	0	1	0.00033669517	0	0.00067340065	2	0.15340909	0.090909094	3.2115965	0.48173049	1.1518028	3.2926631	5.4545455	6.8929505	1.2292546	2.4177277	2.1428957	1.2292546	2.4177277	2.1428957	0.69573796	0.78490835	0.73991466	0.66617686	0.58314741	0.75883472	26.381691	5.8370166	1.9090909	2.5636363	363	23	56	0.026797876	0.08658009	0.057912458	0.69041723	0.047619049	0.19626169	0.81350112	0.4136115	0.46665826	2.5773413	2.2111163
102	85978.7014667	73944.4699445	85983.6226395	73954.0591117	722	2	32	0.011049724	0.014705882	0.041025642	2	1.0625	0.11764706	3.267555	0.57140923	1.2111413	3.4823725	5.2941175	6.5558195	1.1376452	2.1510253	1.9261212	1.1376452	2.1510253	1.9261212	0.68859673	0.76787406	0.72257495	0.62724614	0.73466903	0.82761329	10.778222	6.2265191	1.8823529	2.5250001	363	18	41	0.028955786	0.11029412	0.078205131	0.665488	0.0625	0.20779221	0.87900865	0.46489456	0.51917815	2.655602	2.0662677
103	85972.9040227	73959.0640114	85983.7744965	73953.1467324	0	0	0	0	0	0	1	0.5	0.5	3.2730646	1.0566417	0.68252033	2.84905	1.5	1.9354838	0.95535946	0.21089678	1.0408187	0.95535946	0.21089678	1.0408187	0.67302054	-1	0.60554725	0.52758545	-1	0.40951219	12.376647	7.2237568	1.5	2.8235295	363	3	18	0.034480646	1	0.22794117	0.62456256	0	0	1.0467265	4.7416558	0.96078211	2.8873258	0.52439922
104	85953.7147199	73955.2929513	85964.8952804	73978.3271427	65	0	4	0.00099478127	0	0.0026936026	2	0.15340909	0.090909094	3.2115965	0.48173049	1.1518028	3.2926631	5.4545455	6.8929505	1.2292546	2.4177277	2.1428957	1.2292546	2.4177277	2.1428957	0.69573796	0.78490835	0.73991466	0.66617686	0.58314741	0.75883472	25.604275	5.8370166	1.9090909	2.5636363	363	23	56	0.026797876	0.08658009	0.057912458	0.69041723	0.047619049	0.19626169	0.81350112	0.4136115	0.46665826	2.5773413	2.2111163
105	86084.6470503	73885.0751776	86101.5551663	73930.5348416	3327	9	102	0.050917495	0.01604278	0.047552448	4	0.42007574	0.11764706	3.2633157	0.54825443	1.2709726	3.4581473	10.588235	12.715232	1.2506826	3.0952394	2.5221133	1.2506826	3.0952394	2.5221133	0.69735169	0.82422751	0.7662369	0.6887114	0.66168636	0.91564697	48.50222	5.7541437	1.8823529	2.4242425	363	35	67	0.026338747	0.053475935	0.043822844	0.69572133	0.090909094	0.27131784	0.79956335	0.32307678	0.3964929	2.5640547	2.1647847
106	85936.3094192	73989.9441632	86097.9054752	73918.9086419	9928	96	351	0.15194136	0.25396827	0.096032828	11	4.3833332	0.39285713	3.0808311	0.9821673	1.2274669	3.3827131	20.035715	23.955826	1.4160689	4.1004577	2.5526094	1.4160689	4.1004577	2.5526094	0.7091729	0.91863525	0.76671499	0.73623544	1.7801782	0.80901235	176.52005	5.198895	1.6071428	2.5465117	363	29	87	0.023262577	0.044973545	0.036388509	0.71374762	0.37037036	0.21301775	0.70618027	0.24387522	0.39175597	2.4189651	1.4414468
107	85946.7337165	73920.4931292	85952.9316835	73932.2041725	0	0	0	0	0	0	1	0.5	0.5	3.3548286	1.0566417	1.173795	2.9155931	1.5	1.8181819	0.83201575	0.21089678	0.62688404	0.83201575	0.21089678	0.62688404	0.66118133	-1	0.45815691	0.47092143	-1	0.93903595	13.250031	8.146409	1.5	2.5714285	363	3	8	0.039592292	1	0.52380955	0.59227741	0	0	1.2019002	4.7416558	1.5951912	3.0572195	0.52439922
108	85942.3068725	73935.4830684	85958.9914968	73927.2980484	722	2	12	0.011049724	0.095238097	0.036923077	2	1.1666666	0.2857143	3.349319	0.92379493	1.0854374	3.544996	4.2857141	5.3146853	0.96694738	1.3791449	1.4505	0.96694738	1.3791449	1.4505	0.67407328	0.68260622	0.67152202	0.5464282	1.8475899	0.69778121	18.584166	7.1491714	1.7142857	2.6538463	363	8	27	0.03406743	0.23809524	0.13230769	0.62906182	0.16666667	0.12244898	1.0341824	0.72508693	0.68941742	2.8533292	1.3792429
109	85936.9819853	73943.0104666	85947.9722477	73939.4923995	0	0	0	0	0	0	1	0.16666667	0.16666667	3.3390491	0.74778414	0.94736564	3.2439618	2.5	3.2	0.96607935	1.0189475	1.3860333	0.96607935	1.0189475	1.3860333	0.67399472	0.56932342	0.6635021	0.54426354	1.3086222	0.58133799	11.539613	7.154696	1.8333334	2.7307692	363	7	27	0.03409804	0.33333334	0.13846155	0.62872857	0	0.081632651	1.0351117	0.98140484	0.72148335	2.8561933	1.608973
110	85925.1404557	73915.0179499	85934.3799324	73911.3000043	104	2	14	0.00159165	0.071428575	0.037037037	2	0.66666669	0.25	3.2326403	0.87218058	1.106039	3.4290924	4.5	5.5813951	1.0479186	1.4783703	1.5153866	1.0479186	1.4783703	1.5153866	0.68118	0.69918031	0.67979461	0.57157743	1.569925	0.71278071	9.9594707	6.6740332	1.75	2.6428571	363	9	29	0.031435087	0.21428572	0.12169312	0.63684583	0.14285715	0.13207547	0.95427257	0.67642051	0.65989763	2.7642086	1.5004418
111	85924.2750158	73910.6170385	85926.59643	73915.3474997	415	2	6	0.0063512954	0.33333334	0.023715414	2	1	0.5	2.990689	1.0575424	0.86431313	3.0688334	3	3.8	1.1615893	1.055981	1.2942864	1.1615893	1.055981	1.2942864	0.69050282	0.58496249	0.65003353	0.58618796	5.2877126	0.53188497	5.2693667	6.1187844	1.5	2.7391305	363	5	24	0.028358918	0.33333334	0.15810277	0.65103579	0.33333334	0.069767445	0.86088955	0.94698668	0.77262658	2.6998789	0.8397066
112	85924.9458235	73888.9400023	85952.2469655	73959.2155862	7608	30	230	0.11643532	0.092307694	0.20390071	6	2.8958333	0.23076923	3.328305	0.80291623	1.4173518	3.7315733	13.846154	15.260116	1.1528789	3.1185749	2.3794637	1.1528789	3.1185749	2.3794637	0.68981278	0.84310895	0.75909811	0.64746767	1.1409862	1.1023848	75.392372	6.1574588	1.7692307	2.3333333	363	27	49	0.028573178	0.061538462	0.056737587	0.66990805	0.2	0.31182796	0.86739385	0.32065928	0.42026275	2.6392586	1.7860292
113	85895.2014293	73923.2515107	85925.4180183	73910.882003	1029	2	32	0.015748153	0.014705882	0.018079096	2	0.56666666	0.11764706	2.9131677	0.57140923	1.0149425	3.1651914	5.2941175	6.7805519	1.3985866	2.1510253	2.0587263	1.3985866	2.1510253	2.0587263	0.70797247	0.76787406	0.73332649	0.68756819	0.73466903	0.619115	32.650375	5.2513814	1.8823529	2.6833334	363	18	61	0.023553358	0.11029412	0.057062145	0.68990529	0.0625	0.13675214	0.71500754	0.46489456	0.4857372	2.4632428	2.0662677
114	85902.164976	73964.2059905	85917.7503434	73955.9809932	0	0	0	0	0	0	1	0.06666667	0.06666667	2.899255	0.41856444	0.92476177	2.8789341	2.8	3.6540213	1.384196	1.8828143	1.9840071	1.384196	1.8828143	1.9840071	0.70697612	0.73735046	0.72742242	0.67723906	0.51515621	0.55112064	17.622549	5.2955799	1.9333333	2.724138	363	16	59	0.023798227	0.13333334	0.060496069	0.68668145	0	0.11504425	0.72244102	0.53111982	0.50403047	2.483793	2.2391162
115	85879.3850083	73925.2574867	85897.2147262	73916.2766542	722	2	30	0.011049724	0.016666668	0.018148821	2	1.0666667	0.125	2.9126215	0.59390801	1.007	3.1632018	5.25	6.7199998	1.3859786	2.0907433	2.024497	1.3859786	2.0907433	2.024497	0.70709997	0.76349348	0.73062766	0.68123811	0.77664894	0.61250514	19.963821	5.2900553	1.875	2.6896551	363	17	59	0.023767618	0.11666667	0.059286147	0.68708444	0.06666667	0.13274336	0.72151184	0.47829881	0.49394983	2.475049	2.0287027
116	85878.7209939	73922.0819733	85899.9382152	73963.2408102	0	0	0	0	0	0	1	0.5	0.5	2.9181311	1.0566417	0.71155506	2.5921881	1.5	1.9310344	1.1245688	0.21089678	1.0093243	1.1245688	0.21089678	1.0093243	0.68754333	-1	0.59837425	0.55372798	-1	0.4320156	46.305725	6.287293	1.5	2.8125	363	3	17	0.029292481	1	0.24166666	0.639548	0	0	0.88922966	4.7416558	0.99076182	2.776195	0.52439922
117	85885.1481045	73953.030979	85892.9689469	73958.2670517	0	0	0	0	0	0	1	0.5	0.5	2.9114285	1.0566417	1.0245868	3.1570437	1.5	1.8666667	1.0225296	0.21089678	0.73333335	1.0225296	0.21089678	0.73333335	0.67899668	-1	0.51191604	0.50230443	-1	0.73184776	9.4118032	6.8149171	1.5	2.6666667	363	3	10	0.032215606	1	0.41666666	0.60357815	0	0	0.97796679	4.7416558	1.3636364	2.9273763	0.52439922
118	85875.9957684	73957.7301915	85889.7224724	73951.4599782	722	2	16	0.011049724	0.055555556	0.049230769	2	1.125	0.22222222	2.9059186	0.82458687	1.2032861	4.1186328	4.6666665	5.7005987	1.2341886	1.5714285	1.5212561	1.2341886	1.5714285	1.5212561	0.69611132	0.71241438	0.68013453	0.60519135	1.3743114	0.81221807	15.09099	5.8176794	1.7777778	2.5769231	363	10	27	0.026690746	0.19444445	0.12615384	0.64859962	0.125	0.1632653	0.81024897	0.63636363	0.65735149	2.6469519	1.6026727
119	85866.0123759	73971.1078369	85874.2829983	73968.0640422	0	0	0	0	0	0	1	0.33333334	0.33333334	2.9475229	1	1.4575424	3.0585172	2	1.6	0.8756814	0.5	0.52799052	0.8756814	0.5	0.52799052	0.66551328	0	0.29248124	0.43547043	4	2.4292374	8.8129387	7.7900553	1.6666666	2	363	4	5	0.037618034	0.66666669	0.66666669	0.56541723	0	0.2	1.1419679	2	1.8939734	3.1598291	0.93488598
120	85866.7059674	73976.9289903	85869.7712068	73972.3801941	0	0	0	0	0	0	1	0.33333334	0.33333334	2.9475229	1	1.4575424	3.0585172	2	1.6	0.8756814	0.5	0.52799052	0.8756814	0.5	0.52799052	0.66551328	0	0.29248124	0.43547043	4	2.4292374	5.4851837	7.7900553	1.6666666	2	363	4	5	0.037618034	0.66666669	0.66666669	0.56541723	0	0.2	1.1419679	2	1.8939734	3.1598291	0.93488598
121	85861.6018201	73958.4357576	85869.3604954	73975.665537	1442	6	10	0.02206884	1	0.18181819	3	2.5	0.75	2.9399338	0.90656495	1.2523513	3.6028109	2.25	2.7096775	1.0264305	2.1119621	1.0445806	1.0264305	2.1119621	1.0445806	0.67933476	-1	0.59431612	0.50915837	-1	1.073444	18.896093	6.7928176	1.25	2.3636363	363	5	12	0.032093171	0.16666667	0.27272728	0.60508472	0.66666669	0.21052632	0.97425008	0.47349334	0.957322	2.91711	0.67174447
122	85848.1630099	73965.1079671	85876.9060688	73953.4270139	2154	2	20	0.032965519	0.036363635	0.052910052	2	0.45833334	0.18181819	2.9230661	0.74210519	1.2416302	4.1521139	4.909091	5.9707317	1.2370257	1.7409676	1.6211112	1.2370257	1.7409676	1.6211112	0.69632554	0.73248678	0.69198382	0.61016273	1.1131579	0.85731608	31.025927	5.8066297	1.8181819	2.5357144	363	12	29	0.026629528	0.16363636	0.11375661	0.6494056	0.1	0.18867925	0.80839062	0.57439321	0.61686087	2.6352963	1.7655141
123	85844.4337365	73883.4011989	85902.1349489	74017.5511667	11093	52	278	0.1697709	0.16	0.060964912	8	4.4909091	0.30769232	2.8840997	0.90994167	1.0874554	4.4594288	16.615385	20.529531	1.5540973	3.4650834	2.48928	1.5540973	3.4650834	2.48928	0.7182917	0.87384212	0.76259893	0.75645101	1.4452015	0.67186731	146.03302	4.8259668	1.6923077	2.6458333	363	27	97	0.021196492	0.055384614	0.034649123	0.69989169	0.28	0.16402116	0.64346033	0.28859335	0.40172261	2.3351822	1.601789
124	85840.3714567	73942.8709665	85866.6422377	73930.5275085	0	0	0	0	0	0	1	0.125	0.125	2.8960791	0.63421285	1.0709978	3.6517036	2.625	3.3377483	1.2327749	1.2671746	1.4505	1.2327749	1.2671746	1.4505	0.69600445	0.64379281	0.67152202	0.60245085	0.95131928	0.68849856	29.026108	5.8232045	1.875	2.6538463	363	9	27	0.026721355	0.25	0.13230769	0.64819664	0	0.12244898	0.81117815	0.78915727	0.68941742	2.6512775	1.8426973
125	85861.1019568	73985.2820346	85866.2284473	73997.3933126	0	0	0	0	0	0	1	0.090909094	0.090909094	3.0440276	0.51794219	0.77086908	3.0087378	2.7272727	3.5714285	1.3084649	1.5668709	1.9339303	1.3084649	1.5668709	1.9339303	0.70160472	0.69897002	0.72358507	0.67213017	0.69058961	0.438476	13.151576	5.544199	1.9090909	2.8032787	363	12	62	0.025175618	0.18181819	0.060109291	0.69020718	0	0.075630255	0.76425433	0.63821465	0.51708174	2.5251679	2.0627027
126	85842.7754234	73983.1102471	85849.8503553	73981.2673155	0	0	0	0	0	0	1	0.5	0.5	3.0635097	1.0566417	0.86046124	2.7065153	1.5	1.9047619	1.0740643	0.21089678	0.86595547	1.0740643	0.21089678	0.86595547	0.68338799	-1	0.55993938	0.5551942	-1	0.55929977	7.3110232	6.5359116	1.5	2.75	363	3	13	0.03066987	1	0.31818181	0.64568597	0	0	0.93104297	4.7416558	1.1547937	2.7926393	0.52439922
127	85842.9334228	73982.9502851	85851.5827387	74004.3642918	722	2	23	0.011049724	0.030303031	0.012568306	2	1.0909091	0.16666667	3.0580001	0.70661503	0.85267597	3.3005748	5	6.4473686	1.3100578	1.8185065	1.9697437	1.3100578	1.8185065	1.9697437	0.70172	0.7403627	0.72642076	0.67603779	1.0206662	0.49407393	23.094812	5.5386739	1.8333334	2.7704918	363	13	62	0.025145009	0.15151516	0.059016392	0.69058383	0.090909094	0.092436977	0.76332515	0.54990178	0.50768024	2.5162501	1.831431
128	85835.6591422	73968.5717352	85839.14787	73977.6358868	0	0	0	0	0	0	1	0.5	0.5	3.1466951	1.0566417	1.173795	2.7794302	1.5	1.8181819	0.91748714	0.21089678	0.62688404	0.91748714	0.21089678	0.62688404	0.66951263	-1	0.45815691	0.48710036	-1	0.93903595	9.7123671	7.4806628	1.5	2.5714285	363	3	8	0.035903949	1	0.52380955	0.60906518	0	0	1.0899335	4.7416558	1.5951912	2.983001	0.52439922
129	85833.1011583	74001.7537798	85837.5801258	74010.8953632	269	1	4	0.0041168639	0.012820513	0.0021152829	2	0.42424244	0.15384616	3.0655129	0.67441899	0.87963212	3.3062775	5.0769229	6.5432472	1.3116543	1.8918658	1.9959315	1.3116543	1.8918658	1.9959315	0.70183545	0.74722171	0.728517	0.67852509	0.94418663	0.51311874	10.179868	5.5331492	1.8461539	2.7580645	363	14	63	0.0251144	0.14102565	0.057641458	0.69096047	0.083333336	0.099173553	0.76239598	0.5285787	0.50101918	2.5110278	1.8895046
130	85838.9100551	73987.9799848	85842.9137309	73996.9601234	0	0	0	0	0	0	2	0.83333331	0.5	3.1592999	1.0575424	1.4843777	3.2238855	3	3.2	0.91905415	1.055981	0.8870222	0.91905415	1.055981	0.8870222	0.66965991	0.58496249	0.54406804	0.48988715	5.2877126	1.4843777	9.8322077	7.4696131	1.5	2.25	363	5	9	0.035842732	0.33333334	0.35714287	0.60973173	0.33333334	0.23076923	1.0880752	0.94698668	1.1273675	2.9832518	0.8397066
131	85827.1099783	74005.0499989	85843.5846937	73996.483454	196	4	14	0.002999648	0.14285715	0.081871346	3	1.1666666	0.375	3.1472762	0.99943024	1.3849179	3.4770229	5.625	6.4077668	1.0854386	1.7740444	1.4255327	1.0854386	1.7740444	1.4255327	0.68433619	0.7783854	0.66666669	0.5764184	2.248718	1.0653214	18.568844	6.4779005	1.625	2.4210527	363	9	20	0.03034848	0.17857143	0.15789473	0.64939886	0.2857143	0.22857143	0.92128652	0.56368375	0.70149219	2.7429795	1.250885
132	85824.0795546	74007.6850694	85828.2142748	74005.5103144	0	0	0	0	0	0	1	0.16666667	0.16666667	3.1326838	0.74778414	1.1200639	3.0877311	2.5	3.1325302	1.0832535	1.0189475	1.241593	1.0832535	1.0189475	1.241593	0.68415457	0.56932342	0.63984644	0.57259023	1.3086222	0.74670923	4.6717739	6.4889503	1.8333334	2.6315789	363	7	20	0.030409697	0.33333334	0.18128654	0.64869165	0	0.11428571	0.92314488	0.98140484	0.80541694	2.74455	1.608973
133	85821.3880553	73996.232002	85839.5240547	73988.2849897	538	2	7	0.0082337279	0.095238097	0.040935673	2	0.66666669	0.2857143	3.1411855	0.92379493	1.2743722	3.3733554	4.2857141	5.1063828	1.084345	1.3791449	1.3272201	1.084345	1.3791449	1.3272201	0.68424535	0.68260622	0.65251905	0.57472295	1.8475899	0.9102658	19.800745	6.4834256	1.7142857	2.5263157	363	8	20	0.030379089	0.23809524	0.16959064	0.64904529	0.16666667	0.17142858	0.9222157	0.72508693	0.75345457	2.7425632	1.3792429
134	85813.6229345	73979.3010605	85837.5410739	73968.5972277	722	2	12	0.011049724	0.095238097	0.070175439	2	1.1666666	0.2857143	3.1411855	0.92379493	1.2743722	3.3733554	4.2857141	5.1063828	1.084345	1.3791449	1.3272201	1.084345	1.3791449	1.3272201	0.68424535	0.68260622	0.65251905	0.57472295	1.8475899	0.9102658	26.203997	6.4834256	1.7142857	2.5263157	363	8	20	0.030379089	0.23809524	0.16959064	0.64904529	0.16666667	0.17142858	0.9222157	0.72508693	0.75345457	2.7425632	1.3792429
135	85812.7404793	73976.0909928	85832.3881169	74013.4457691	4782	29	157	0.073185287	0.16959064	0.073193476	6	2.9242425	0.31578946	3.1219397	0.92505711	1.129563	3.5444801	12.315789	15.101956	1.3237545	2.9607217	2.2156882	1.3237545	2.9607217	2.2156882	0.70270711	0.85663468	0.74499625	0.6973933	1.5417619	0.71396905	42.206741	5.4917126	1.6842105	2.621212	363	20	67	0.024884835	0.076023392	0.049883451	0.69378531	0.27777779	0.17054264	0.75542706	0.33775547	0.45132703	2.4798982	1.5444078
136	85794.5555638	73985.69377	85813.8916955	73975.9609563	248	2	16	0.0037954729	0.055555556	0.057971016	2	0.5	0.22222222	3.0831659	0.82458687	1.2479082	3.7874146	4.6666665	5.6375837	1.1251568	1.5714285	1.4931926	1.1251568	1.5714285	1.4931926	0.68759084	0.71241438	0.67637843	0.58534998	1.3743114	0.8666029	21.647486	6.2845302	1.7777778	2.5416667	363	10	25	0.029277178	0.19444445	0.13405797	0.63973635	0.125	0.17777778	0.8887651	0.63636363	0.66970599	2.7026293	1.6026727
137	85784.208475	73983.3298516	85796.0720087	73985.4419823	199	4	14	0.003045561	0.19047619	0.081871346	3	1.0833334	0.42857143	3.0499353	1.0306391	1.3171098	4.5558996	5.1428571	6	1.0799924	1.7239312	1.3746208	1.0799924	1.7239312	1.3746208	0.68388307	0.79248124	0.65939069	0.55578643	2.7483709	0.9756369	12.050084	6.5055246	1.5714285	2.4736843	363	8	20	0.030501522	0.19047619	0.16374269	0.59842837	0.33333334	0.2	0.92593247	0.58006954	0.72747338	2.7718251	1.1270282
138	85763.983671	73946.6876529	85785.0050551	73984.7730519	2143	4	26	0.032797173	0.088888891	0.033333335	3	0.78333336	0.30000001	2.9503286	0.92617673	1.0411949	4.5240755	6.3000002	7.8504672	1.2492309	1.8957499	1.7536327	1.2492309	1.8957499	1.7536327	0.69724298	0.7729429	0.70645225	0.6219334	1.6979907	0.6468029	43.501682	5.7596684	1.7	2.675	363	11	41	0.026369354	0.15555556	0.085897438	0.62665224	0.22222222	0.12987013	0.80049253	0.52749574	0.57024485	2.5980117	1.452648
139	85759.69534	73997.7369918	85786.8964171	73981.7500635	963	10	34	0.014738066	0.27777779	0.25	4	1.5	0.44444445	3.0316644	1.0287713	1.5155047	4.6782007	6.6666665	6.9565215	1.0587431	2.2	1.5364467	1.0587431	2.2	1.5364467	0.68209898	0.8613531	0.68301076	0.54158175	2.571928	1.3639542	31.551235	6.6160221	1.5555556	2.2352941	363	10	18	0.031113695	0.1388889	0.15441176	0.59036875	0.375	0.32258064	0.94451612	0.45454547	0.65085238	2.8193333	1.1722869
140	85778.1299415	73985.0899549	85787.1810558	74000.9419443	66	2	7	0.0010100856	0.13333334	0.089743592	2	0.75	0.33333334	3.0714099	0.97773278	1.4174378	4.4119968	4	4.48	0.99327403	1.2736844	1.1561403	0.99327403	1.2736844	1.1561403	0.67643064	0.66096407	0.61990625	0.51473767	2.2813766	1.1673018	18.253992	6.9861879	1.6666666	2.3846154	363	7	14	0.033164475	0.26666668	0.23076923	0.59190208	0.2	0.2173913	1.0067716	0.78512388	0.86494696	2.8953135	1.2335654
141	85780.5884356	74003.7283697	85788.1884768	73998.7784829	524	2	9	0.0080194669	0.095238097	0.029999999	2	0.69999999	0.2857143	3.1706028	0.92379493	1.1093347	3.3891625	4.2857141	5.2941175	1.1072145	1.3791449	1.4337122	1.1072145	1.3791449	1.4337122	0.68613124	0.68260622	0.66914189	0.59234625	1.8475899	0.72106755	9.0698404	6.3701658	1.7142857	2.6400001	363	8	26	0.02975161	0.23809524	0.13666667	0.65629423	0.16666667	0.12765957	0.90316743	0.72508693	0.69749004	2.706152	1.3792429
142	85760.5494486	73996.1224967	85775.1995731	74023.0859505	860	6	29	0.013161721	0.16666667	0.27619049	3	1.5	0.33333334	3.0845244	0.96326905	1.5140977	4.6770329	6	6	0.99603182	1.8333334	1.4644111	0.99603182	1.8333334	1.4644111	0.6766749	0.7737056	0.67323869	0.51837146	1.9265381	1.4250331	30.68638	6.9696131	1.6666666	2.2	363	10	16	0.03307265	0.16666667	0.17142858	0.593032	0.25	0.33333334	1.003984	0.54545456	0.68286836	2.8982358	1.3585942
143	85756.3914922	74020.8900189	85770.3009841	74011.7970118	0	0	0	0	0	0	1	0.33333334	0.33333334	3.0921135	1	1.2387577	3.7488678	2	2.4000001	0.85345948	0.5	0.78571427	0.85345948	0.5	0.78571427	0.6633293	0	0.52529907	0.44523492	4	0.95289057	16.617964	7.9668508	1.6666666	2.5555556	363	4	10	0.038597513	0.66666669	0.3888889	0.55410182	0	0.06666667	1.1717018	2	1.2727273	3.1249721	0.93488598
144	85758.7702789	74021.0787042	85765.9005469	74030.2591554	0	0	0	0	0	0	1	0.25	0.25	3.2023735	0.90656495	1.3026958	3.1054032	2.25	2.6666667	0.93624395	0.70398736	0.88468331	0.93624395	0.70398736	0.88468331	0.67126316	0.36907023	0.55540973	0.50585794	2.2664125	1.0235467	11.624173	7.3508286	1.75	2.5	363	5	11	0.035184648	0.5	0.33333334	0.61689717	0	0.11764706	1.0680977	1.42048	1.130348	2.9332874	1.2287952
145	85772.1700563	74022.6200186	85782.4835027	74039.6752277	308	2	10	0.0047137327	0.044444446	0.022988506	2	0.39285713	0.2	3.1247482	0.7813015	1.1673331	3.2444873	4.8000002	5.9259257	1.1572176	1.6587812	1.6092162	1.1572176	1.6587812	1.6092162	0.690157	0.72330832	0.6907801	0.61015791	1.2277595	0.76994312	19.931065	6.1381216	1.8	2.5999999	363	11	31	0.028466048	0.17777778	0.11034483	0.67114568	0.11111111	0.15789473	0.8641417	0.60285228	0.6214205	2.6587915	1.69002
146	85765.2999299	74029.7699999	85788.556962	74012.8915669	1590	11	40	0.024333879	0.24444444	0.12307692	4	2.0333333	0.40000001	3.1934338	1.0076855	1.3376778	3.5749505	7.1999998	8.347826	1.1106423	2.2117083	1.6413553	1.1106423	2.2117083	1.6413553	0.68641144	0.8394416	0.69434196	0.59845972	2.2169082	0.97614324	28.736233	6.353591	1.6	2.4615386	363	11	27	0.029659785	0.13333334	0.11692308	0.65735501	0.33333334	0.22448979	0.9003799	0.4521392	0.60925263	2.6995776	1.2663771
147	85781.3290373	74002.6094611	85795.9127318	74030.0848175	3474	12	85	0.053167231	0.051948052	0.030630631	5	1.2337662	0.22727273	3.1302574	0.80095017	1.1041877	3.5317197	11.590909	14.404476	1.3528755	2.8443856	2.2945807	1.3528755	2.8443856	2.2945807	0.70478129	0.82993227	0.75036985	0.71464366	1.1513659	0.68785465	31.105938	5.3950276	1.7727273	2.6400001	363	23	76	0.024349183	0.073593073	0.044324324	0.70037663	0.19047619	0.1632653	0.73916632	0.35156977	0.43580949	2.4559827	1.7739892
148	85713.8800774	74068.7119332	85717.0910001	74072.462902	0	0	0	0	0	0	1	0.5	0.5	3.0470359	1.0566417	1.263447	2.7425153	1.5	1.7777778	0.82658404	0.21089678	0.56608194	0.82658404	0.21089678	0.56608194	0.6606307	-1	0.41702187	0.42492279	-1	1.1055162	4.9375896	8.1933699	1.5	2.5	363	3	7	0.039852466	1	0.60000002	0.56607234	0	0	1.2097983	4.7416558	1.7665287	3.1956711	0.52439922
149	85710.995335	74072.6151531	85724.7453689	74060.0773534	722	2	10	0.011049724	0.13333334	0.10989011	2	1.2	0.33333334	3.0415263	0.97773278	1.3797646	3.3161712	4	4.5714288	0.95961875	1.2736844	1.1768752	0.95961875	1.2736844	1.1768752	0.67340857	0.66096407	0.62482291	0.49245051	2.2813766	1.0892878	18.608059	7.1961327	1.6666666	2.4285715	363	7	15	0.034327604	0.26666668	0.21978022	0.60342997	0.2	0.2	1.0420805	0.78512388	0.84970772	2.9683681	1.2335654
150	85715.2632606	74058.465443	85720.8364956	74053.8739041	0	0	0	0	0	0	1	0.2	0.2	3.0345585	0.82080209	1.2111429	3.0435956	2.4000001	2.9387755	0.95876384	0.87255627	1.0698866	0.95876384	0.87255627	1.0698866	0.67333078	0.5	0.60555691	0.49088445	1.6416042	0.86510205	7.2210236	7.2016573	1.8	2.5714285	363	6	15	0.034358215	0.40000001	0.24175824	0.6030764	0	0.12	1.0430098	1.146058	0.93467849	2.967871	1.4445759
151	85702.4785977	74033.3150039	85736.4979617	74075.3495142	3705	18	81	0.056702528	0.1978022	0.21428572	5	2.3333333	0.35714287	3.0246146	0.97050017	1.4683287	3.4950242	9.6428576	10.456431	1.142476	2.6152782	1.8839941	1.142476	2.6152782	1.8839941	0.68898368	0.8518939	0.72078341	0.58307755	1.8196878	1.1828203	54.076031	6.2044201	1.6428572	2.3214285	363	15	29	0.028833352	0.0989011	0.097883597	0.64519775	0.30769232	0.3018868	0.87529188	0.38236848	0.53078723	2.7184396	1.411908
152	85735.4829773	74025.7760105	85758.572474	74056.395649	710	2	14	0.010866072	0.044444446	0.032183908	2	0.47619048	0.2	3.1210287	0.7813015	1.1673331	3.24406	4.8000002	5.9259257	1.1578401	1.6587812	1.6092162	1.1578401	1.6587812	1.6092162	0.69020629	0.72330832	0.6907801	0.60975963	1.2277595	0.76994312	38.349537	6.1353593	1.8	2.5999999	363	11	31	0.028450742	0.17777778	0.11034483	0.67132246	0.11111111	0.15789473	0.86367708	0.60285228	0.6214205	2.6587474	1.69002
153	85737.5497433	74004.3015517	85748.5284216	74020.7863811	19	2	5	0.00029078219	0.2	0.11111111	2	0.66666669	0.40000001	3.0734656	1.0283208	1.4754353	3.1728704	3.5999999	3.8709676	0.90857947	1.1634083	1.0207884	0.90857947	1.1634083	1.0207884	0.66867203	0.63092977	0.58639652	0.47114357	3.0849626	1.3524823	19.806084	7.544199	1.6	2.3	363	6	11	0.036255948	0.30000001	0.2888889	0.60523248	0.25	0.23529412	1.1006192	0.85954344	0.97963494	3.0433133	1.0562366
154	85712.141236	74046.6402439	85753.3160379	74014.2139672	558	5	17	0.0085398145	0.17857143	0.099415205	3	1.2	0.375	3.0821295	0.99943024	1.3849179	3.4073286	5.625	6.4077668	1.0453739	1.7740444	1.4255327	1.0453739	1.7740444	1.4255327	0.68096298	0.7783854	0.66666669	0.54364091	2.248718	1.0653214	52.410187	6.6878452	1.625	2.4210527	363	9	20	0.031511609	0.17857143	0.15789473	0.63596183	0.2857143	0.22857143	0.95659554	0.56368375	0.70149219	2.8217354	1.250885
155	85708.1670991	73988.3413806	85723.0612803	74009.0307102	2345	2	14	0.035888646	0.071428575	0.019914651	2	0.53333336	0.25	2.915791	0.87218058	0.92637926	4.2767701	4.5	5.7142859	1.2463375	1.4783703	1.6534998	1.2463375	1.4783703	1.6534998	0.69702607	0.69918031	0.6964227	0.61322832	1.569925	0.55582756	25.492842	5.7707181	1.75	2.7368422	363	9	39	0.026430571	0.21428572	0.093883358	0.62578547	0.14285715	0.09589041	0.80235088	0.67642051	0.60477781	2.6162381	1.5004418
156	85701.5886276	74036.5715753	85751.8530689	74000.0000698	757	5	19	0.011585375	0.17857143	0.13970588	3	1.2	0.375	2.9813111	0.99943024	1.4441595	3.2608197	5.625	6.2068968	0.99327403	1.7740444	1.4028426	0.99327403	1.7740444	1.4028426	0.67643064	0.7783854	0.66319418	0.49963799	2.248718	1.1815851	62.160992	6.9861879	1.625	2.3529413	363	9	18	0.033164475	0.17857143	0.16911764	0.61686707	0.2857143	0.25806451	1.0067716	0.56368375	0.71283835	2.9615963	1.250885
157	85717.6959418	74007.6919496	85725.9230228	74019.2909697	621	2	10	0.0095039867	0.13333334	0.12820514	2	0.66666669	0.33333334	2.9699171	0.97773278	1.4174378	4.132823	4	4.48	0.96999764	1.2736844	1.1561403	0.96999764	1.2736844	1.1561403	0.67434883	0.66096407	0.61990625	0.48605949	2.2813766	1.1673018	14.220483	7.1298342	1.6666666	2.3846154	363	7	14	0.033960301	0.26666668	0.23076923	0.58210921	0.2	0.2173913	1.0309303	0.78512388	0.86494696	2.9855535	1.2335654
158	85678.7226354	74017.0711551	85701.0595319	74044.1844552	807	6	18	0.012350592	0.40000001	0.40000001	3	1.8333334	0.5	2.9938097	1.0477649	1.5531402	5.5580225	4.5	4.3636365	0.93502384	1.6982459	1.2063863	0.93502384	1.6982459	1.2063863	0.67115009	0.83404374	0.627249	0.47229591	3.6671772	1.7084541	35.129303	7.3591161	1.5	2.0999999	363	7	11	0.035230558	0.2	0.24444444	0.53616762	0.40000001	0.35294119	1.0694915	0.58884287	0.82892185	3.0331404	0.98500192
159	85633.6914444	74041.1809428	85685.4883702	74016.6706991	382	2	10	0.0058462527	0.13333334	0.095238097	2	0.66666669	0.33333334	2.9291203	0.97773278	1.3419172	7.2778978	4	4.6451612	0.97262758	1.2736844	1.1981546	0.97262758	1.2736844	1.1981546	0.67458588	0.66096407	0.62953198	0.48068294	2.2813766	1.0224131	57.303349	7.1132598	1.6666666	2.4666667	363	7	16	0.033868473	0.26666668	0.20952381	0.5204767	0.2	0.18518518	1.0281428	0.78512388	0.8346169	3.0037804	1.2335654
160	85667.0239507	74045.926068	85745.6730331	73991.7249689	1967	6	22	0.030103611	0.2857143	0.24175824	3	1.3333334	0.42857143	2.9801466	1.0306391	1.4860064	4.473536	5.1428571	5.5081968	1.0613534	1.7239312	1.3076391	1.0613534	1.7239312	1.3076391	0.68231958	0.79248124	0.6475991	0.53369176	2.7483709	1.3111821	95.516685	6.60221	1.5714285	2.2857144	363	8	15	0.031037174	0.19047619	0.1978022	0.59137619	0.33333334	0.28	0.94219321	0.58006954	0.76473695	2.8337574	1.1270282
161	85677.3264799	74059.0420618	85701.2427763	74042.3006543	0	0	0	0	0	0	1	0.33333334	0.33333334	3.0013988	1	1.4413203	4.2023158	2	2.1818182	0.80827069	0.5	0.63684219	0.80827069	0.5	0.63684219	0.65875405	0	0.44064268	0.40928164	4	1.4413203	29.19356	8.3563538	1.6666666	2.3333333	363	4	7	0.040755421	0.66666669	0.53333336	0.4984934	0	0.11111111	1.2372093	2	1.5702478	3.2564073	0.93488598
162	85690.0709848	74062.9223146	85696.6140555	74071.757937	0	0	0	0	0	0	1	0.33333334	0.33333334	2.9199123	1	1.4413203	2.8217657	2	2.1818182	0.82059658	0.5	0.63684219	0.82059658	0.5	0.63684219	0.66002059	0	0.44064268	0.40424415	4	1.4413203	10.994544	8.2458563	1.6666666	2.3333333	363	4	7	0.040143248	0.66666669	0.53333336	0.53624469	0	0.11111111	1.2186255	2	1.5702478	3.2931752	0.93488598
163	85688.6679693	74053.3932004	85691.3164019	74062.7411508	0	0	0	0	0	0	1	0.33333334	0.33333334	2.9199123	1	1.4413203	2.8217657	2	2.1818182	0.82059658	0.5	0.63684219	0.82059658	0.5	0.63684219	0.66002059	0	0.44064268	0.40424415	4	1.4413203	9.7158823	8.2458563	1.6666666	2.3333333	363	4	7	0.040143248	0.66666669	0.53333336	0.53624469	0	0.11111111	1.2186255	2	1.5702478	3.2931752	0.93488598
164	85666.5244094	74080.975611	85692.3850249	74061.4085035	1442	6	18	0.02206884	0.40000001	0.27272728	3	2.25	0.5	2.912323	1.0477649	1.4912097	3.2615049	4.5	4.8000002	0.95155829	1.6982459	1.2123377	0.95155829	1.6982459	1.2123377	0.67267317	0.83404374	0.62951124	0.46756887	3.6671772	1.3846948	32.429047	7.2486186	1.5	2.25	363	7	13	0.034618385	0.2	0.22727273	0.57401133	0.40000001	0.2857143	1.0509077	0.58884287	0.82485271	3.0651491	0.98500192
165	85702.9920347	74079.1754862	85708.3488262	74074.1621152	0	0	0	0	0	0	1	0.5	0.5	2.9770658	1.0566417	1.173795	2.6710448	1.5	1.8181819	0.94862264	0.21089678	0.62688404	0.94862264	0.21089678	0.62688404	0.67240417	-1	0.45815691	0.47648802	-1	0.93903595	7.336832	7.2679558	1.5	2.5714285	363	3	8	0.034725517	1	0.52380955	0.59883308	0	0	1.0541599	4.7416558	1.5951912	3.0041349	0.52439922
166	85703.2335884	74077.2108764	85716.3399845	74092.2309534	722	2	12	0.011049724	0.095238097	0.043478262	2	1.1666666	0.2857143	2.9715562	0.92379493	1.1342416	3.2449338	4.2857141	5.271318	1.1281053	1.3791449	1.4166186	1.1281053	1.3791449	1.4166186	0.68782908	0.68260622	0.66665918	0.56563967	1.8475899	0.74621159	19.934401	6.2707181	1.7142857	2.625	363	8	25	0.029200654	0.23809524	0.14130434	0.64067799	0.16666667	0.13333334	0.88644212	0.72508693	0.70590633	2.7439222	1.3792429
167	85694.9715201	74095.2647996	85699.5159835	74103.8160093	0	0	0	0	0	0	1	0.16666667	0.16666667	2.8594055	0.74778414	1.0920829	2.8935556	2.5	3.1460674	1.1106423	1.0189475	1.2639573	1.1106423	1.0189475	1.2639573	0.68641144	0.56932342	0.64386868	0.53586173	1.3086222	0.71667933	9.6837664	6.353591	1.8333334	2.6500001	363	7	21	0.029659785	0.33333334	0.17368421	0.60951036	0	0.10810811	0.9003799	0.98140484	0.79116601	2.8275263	1.608973
168	85639.2150004	74109.7875734	85639.2150004	74116.8839831	0	0	0	0	0	0	1	0.2	0.2	2.8595359	0.82080209	1.1379799	3.130398	2.4000001	2.9830508	1.0942678	0.87255627	1.1257849	1.0942678	0.87255627	1.1257849	0.68506718	0.5	0.61842948	0.52798146	1.6416042	0.7738263	7.0964098	6.4337015	1.8	2.625	363	6	17	0.030103611	0.40000001	0.21666667	0.60366714	0	0.10344828	0.91385305	1.146058	0.88826925	2.8444252	1.4445759
169	85624.3058502	74101.7175695	85636.4014889	74124.1120254	37	2	7	0.00056626007	0.2	0.12727273	2	0.83333331	0.40000001	2.9206066	1.0283208	1.4308271	3.4807022	3.5999999	4	0.93097961	1.1634083	1.0445806	0.93097961	1.1634083	1.0445806	0.67077446	0.63092977	0.59431612	0.45875385	3.0849626	1.2264233	25.452232	7.3867402	1.6	2.3636363	363	6	12	0.035383604	0.30000001	0.27272728	0.5645951	0.25	0.21052632	1.0741374	0.85954344	0.957322	3.08395	1.0562366
170	85629.0331257	74126.6212753	85636.008495	74122.3954448	196	2	4	0.002999648	0.33333334	0.088888891	2	1	0.5	2.9102645	1.0575424	1.3713219	3.8946373	3	3.4285715	0.97793043	1.055981	0.94787496	0.97793043	1.055981	0.94787496	0.67506242	0.58496249	0.56992978	0.48019364	5.2877126	1.1603494	8.1555758	7.0801105	1.5	2.4000001	363	5	11	0.033684824	0.33333334	0.31111112	0.55651826	0.33333334	0.17647059	1.0225676	0.94698668	1.0549915	3.0003564	0.8397066
171	85630.5085038	74124.1694746	85635.1350168	74137.7260547	877	2	11	0.013421894	0.071428575	0.02910053	2	0.66666669	0.25	2.8732662	0.87218058	1.106039	4.1559043	4.5	5.5813951	1.1634729	1.4783703	1.5153866	1.1634729	1.4783703	1.5153866	0.69065154	0.69918031	0.67979461	0.56408638	1.569925	0.71278071	14.324297	6.1104975	1.75	2.6428571	363	9	29	0.028313003	0.21428572	0.12169312	0.59913325	0.14285715	0.13207547	0.85949576	0.67642051	0.65989763	2.7444601	1.5004418
172	85623.2124678	74084.9855022	85651.6769745	74131.1607771	6378	18	90	0.097610995	0.15000001	0.062893085	5	2	0.3125	2.849592	0.92564809	1.1474326	3.6935158	10.3125	12.609351	1.3402396	2.6609459	2.0647817	1.3402396	2.6609459	2.0647817	0.70388532	0.84027982	0.73381376	0.6444872	1.5736017	0.73382312	54.243748	5.4364643	1.6875	2.6111112	363	17	55	0.024578748	0.091666669	0.060796645	0.65200436	0.26666668	0.17142858	0.74613523	0.37580621	0.48431268	2.5517874	1.5242933
173	85605.2222746	74105.5547067	85615.4334135	74100.2079173	0	0	0	0	0	0	1	0.33333334	0.33333334	2.9386539	1	1.4413203	3.0586691	2	2.1818182	0.80645365	0.5	0.63684219	0.80645365	0.5	0.63684219	0.65856618	0	0.44064268	0.39982435	4	1.4413203	11.526297	8.3729286	1.6666666	2.3333333	363	4	7	0.040847249	0.66666669	0.53333336	0.52811176	0	0.11111111	1.2399968	2	1.5702478	3.3081548	0.93488598
174	85617.6511687	74106.4373654	85634.8114879	74095.5865059	2630	6	33	0.04025038	0.13333334	0.17368421	3	1.0333333	0.30000001	2.9017866	0.92617673	1.4390807	3.6788785	6.3000002	6.9421487	1.1009846	1.8957499	1.5448366	1.1009846	1.8957499	1.5448366	0.68562037	0.7729429	0.68307137	0.53907293	1.6979907	1.1623344	20.303144	6.4005523	1.7	2.3499999	363	11	21	0.029919958	0.15555556	0.14210527	0.606085	0.22222222	0.27027026	0.90827793	0.52749574	0.64731765	2.827625	1.452648
175	85614.7662855	74099.8682717	85620.3332127	74110.0806428	1388	6	18	0.021242404	0.40000001	0.27272728	3	1.8333334	0.5	2.9310646	1.0477649	1.4912097	3.603034	4.5	4.8000002	0.93259311	1.6982459	1.2123377	0.93259311	1.6982459	1.2123377	0.67092448	0.83404374	0.62951124	0.46119481	3.6671772	1.3846948	11.631131	7.3756905	1.5	2.25	363	7	13	0.035322387	0.2	0.22727273	0.56534839	0.40000001	0.2857143	1.072279	0.58884287	0.82485271	3.084089	0.98500192
176	85617.0119843	74111.6590022	85620.3633069	74109.177981	23	2	8	0.00035199951	0.2	0.2857143	2	0.83333331	0.40000001	2.9487767	1.0283208	1.5388472	3.4184995	3.5999999	3.4285715	0.80827069	1.1634083	0.98558021	0.80827069	1.1634083	0.98558021	0.65875405	0.63092977	0.57015699	0.4021059	3.0849626	1.7312031	4.1697516	8.3563538	1.6	2.125	363	6	9	0.040755421	0.30000001	0.32142857	0.52917254	0.25	0.30769232	1.2372093	0.85954344	1.0146308	3.3169277	1.0562366
177	85617.8980017	74110.2949941	85625.0219782	74125.7435164	74	2	6	0.0011325201	0.33333334	0.2857143	2	1	0.5	2.9475086	1.0575424	1.5306391	3.8226299	3	3	0.84342664	1.055981	0.8619656	0.84342664	1.055981	0.8619656	0.66232938	0.58496249	0.52832085	0.41942203	5.2877126	1.7493018	17.011992	8.0497236	1.5	2.1428571	363	5	8	0.03905664	0.33333334	0.38095239	0.51939738	0.33333334	0.27272728	1.1856395	0.94698668	1.1601391	3.2307308	0.8397066
178	85611.4974589	74130.3750167	85627.6626157	74122.4427158	770	2	6	0.011784332	0.33333334	0.13333334	2	1	0.5	2.9102645	1.0575424	1.3713219	3.8946373	3	3.4285715	0.97793043	1.055981	0.94787496	0.97793043	1.055981	0.94787496	0.67506242	0.58496249	0.56992978	0.48019364	5.2877126	1.1603494	18.006491	7.0801105	1.5	2.4000001	363	5	11	0.033684824	0.33333334	0.31111112	0.55651826	0.33333334	0.17647059	1.0225676	0.94698668	1.0549915	3.0003564	0.8397066
179	85611.1778636	74126.099205	85618.6499339	74143.217995	1476	2	14	0.022589186	0.071428575	0.034482758	2	0.66666669	0.25	2.8772249	0.87218058	1.0850462	4.1582732	4.5	5.5999999	1.1647321	1.4783703	1.5302317	1.1647321	1.4783703	1.5302317	0.69075084	0.69918031	0.68171537	0.56547517	1.569925	0.69258267	18.678459	6.1049724	1.75	2.6551723	363	9	30	0.028282395	0.21428572	0.1182266	0.59956664	0.14285715	0.12727273	0.85856658	0.67642051	0.65349579	2.7416775	1.5004418
180	85588.2143597	74069.8024326	85600.9132751	74090.0625581	0	0	0	0	0	0	1	0.5	0.5	2.9606218	1.0566417	1.5	3.2378149	1.5	1.3333334	0.68833542	0.21089678	0.33333334	0.68833542	0.21089678	0.33333334	0.64560646	-1	0	0.34379581	-1	3	23.910984	9.6381216	1.5	2	363	3	4	0.047856629	1	1	0.41111112	0	0	1.4527801	4.7416558	3	3.5829108	0.52439922
181	85581.7930041	74073.2529667	85589.4119976	74071.3307006	722	2	4	0.011049724	0.66666669	0.26666668	2	1.5	0.66666669	2.955112	1	1.4413203	4.26615	2	2.1818182	0.77817237	1	0.72781962	0.77817237	1	0.72781962	0.65559971	-1	0.4708803	0.38795865	-1	1.6815404	7.8577456	8.6408844	1.3333334	2.1666667	363	4	7	0.042331766	0.33333334	0.46666667	0.4426758	0.5	0.22222222	1.2850623	1	1.3739668	3.3878262	0.58893567
182	85575.9080698	74082.724006	85582.9442714	74072.5323994	1440	2	10	0.022038231	0.13333334	0.095238097	2	0.75	0.33333334	2.9461725	0.97773278	1.3419172	5.6240416	4	4.6451612	0.89423549	1.2736844	1.1981546	0.89423549	1.2736844	1.1981546	0.66730541	0.66096407	0.62953198	0.44449732	2.2813766	1.0224131	12.384546	7.6491714	1.6666666	2.4666667	363	7	16	0.036837514	0.26666668	0.20952381	0.47843987	0.2	0.18518518	1.1182736	0.78512388	0.8346169	3.1672225	1.2335654
183	85603.380759	74033.2466518	85607.6459618	74044.9189321	0	0	0	0	0	0	1	0.14285715	0.14285715	2.9074078	0.6862781	1.2310927	6.0582981	2.5714285	3.1578948	1.1015481	1.1492875	1.2409762	1.1015481	1.1492875	1.2409762	0.68566662	0.6131472	0.63823813	0.54039377	1.098045	0.88638675	12.427151	6.39779	1.8571428	2.5294118	363	8	18	0.029904654	0.2857143	0.19117647	0.5419597	0	0.16129032	0.90781337	0.87010431	0.80581725	2.8006508	1.7382877
184	85582.9314132	74039.2210982	85595.3200936	74062.0355006	0	0	0	0	0	0	1	0.14285715	0.14285715	2.9074078	0.6862781	1.2310927	6.0582981	2.5714285	3.1578948	1.1015481	1.1492875	1.2409762	1.1015481	1.1492875	1.2409762	0.68566662	0.6131472	0.63823813	0.54039377	1.098045	0.88638675	25.961054	6.39779	1.8571428	2.5294118	363	8	18	0.029904654	0.2857143	0.19117647	0.5419597	0	0.16129032	0.90781337	0.87010431	0.80581725	2.8006508	1.7382877
185	85354.1374697	74200.404479	85367.1469391	74188.1525314	1250	0	2	0.019130409	0	0.016666668	2	0.5	0.25	3.1674466	0.87218058	1.4052724	4.3953419	4.5	5.0526314	0.91592544	1.4783703	1.3304729	0.91592544	1.4783703	1.3304729	0.6693657	0.69918031	0.65185225	0.48947772	1.569925	1.1376015	17.870548	7.4917126	1.75	2.375	363	9	17	0.035965167	0.21428572	0.18333334	0.55743879	0.14285715	0.24137931	1.0917919	0.67642051	0.75161242	3.0058429	1.5004418
186	85346.7029911	74190.1669458	85357.0431022	74178.5851683	898	2	10	0.013743285	0.071428575	0.083333336	2	0.5	0.25	3.1674466	0.87218058	1.4052724	4.3953419	4.5	5.0526314	0.91592544	1.4783703	1.3304729	0.91592544	1.4783703	1.3304729	0.6693657	0.69918031	0.65185225	0.48947772	1.569925	1.1376015	15.525961	7.4917126	1.75	2.375	363	9	17	0.035965167	0.21428572	0.18333334	0.55743879	0.14285715	0.24137931	1.0917919	0.67642051	0.75161242	3.0058429	1.5004418
187	85346.2559926	74188.4728806	85356.2172153	74201.6113181	1440	4	10	0.022038231	0.40000001	0.27777779	3	1.5	0.60000002	3.1870153	1.0283208	1.5142466	4.1838527	3.5999999	3.6923077	0.79572082	1.7451125	1.1	0.79572082	1.7451125	1.1	0.65744966	1	0.60206002	0.42784265	6.1699252	1.6824962	16.487707	8.4723759	1.4	2.1111112	363	6	10	0.041398205	0.2	0.27777779	0.52174681	0.5	0.33333334	1.2567222	0.57302898	0.90909094	3.2234523	0.82634777
188	85346.285061	74208.9739417	85356.3549957	74200.5760123	722	2	6	0.011049724	0.33333334	0.60000002	2	1.3333334	0.5	3.1946046	1.0575424	1.4874687	3.4741766	3	2	0.70248854	1.055981	0.87255627	0.70248854	1.055981	0.87255627	0.64724332	0.58496249	0.5	0.37859663	5.2877126	2.9749374	13.112163	9.4640884	1.5	1.8	363	5	6	0.046892457	0.33333334	0.40000001	0.48941842	0.33333334	0.42857143	1.4235108	0.94698668	1.146058	3.4179373	0.8397066
189	85337.2950046	74208.0334921	85346.285061	74208.9739417	0	0	0	0	0	0	1	0.5	0.5	3.2001143	1.0566417	1.4575424	2.8698845	1.5	1.6	0.62844521	0.21089678	0.42239243	0.62844521	0.21089678	0.42239243	0.63838583	-1	0.25192964	0.33926445	-1	1.8219281	9.039113	10.461326	1.5	2.25	363	3	5	0.052417319	1	0.83333331	0.4602049	0	0	1.5912286	4.7416558	2.3674667	3.5895991	0.52439922
190	85365.6032446	74215.141672	85376.0880493	74200.0329739	166	2	12	0.0025405183	0.071428575	0.11428571	2	0.66666669	0.25	3.1607416	0.87218058	1.4274213	4.3758287	4.5	4.9411764	0.91514659	1.4783703	1.31797	0.91514659	1.4783703	1.31797	0.66929233	0.69918031	0.64956075	0.48802602	1.569925	1.202039	18.39032	7.4972377	1.75	2.3333333	363	9	16	0.035995778	0.21428572	0.19047619	0.55706215	0.14285715	0.25925925	1.0927211	0.67642051	0.75874263	3.0095048	1.5004418
191	85354.0062772	74217.4834998	85367.9784532	74212.8049911	21	2	5	0.00032139086	0.33333334	0.064102568	2	1	0.5	3.2118227	1.0575424	1.2118778	5.1678505	3	3.5999999	0.84774512	1.055981	1.0405263	0.84774512	1.055981	1.0405263	0.66276085	0.58496249	0.598104	0.45937419	5.2877126	0.89296257	14.734658	8.0138121	1.5	2.5384614	363	5	14	0.038857684	0.33333334	0.25641027	0.52184558	0.33333334	0.13043478	1.1795999	0.94698668	0.96105218	3.1030269	0.8397066
192	85355.0769817	74214.2920413	85358.7029847	74230.1069827	573	2	13	0.008769379	0.071428575	0.056277055	2	0.66666669	0.25	3.1620526	0.87218058	1.2480704	5.6271348	4.5	5.4193549	0.97306728	1.4783703	1.4221928	0.97306728	1.4783703	1.4221928	0.67462546	0.69918031	0.66679943	0.51914293	1.569925	0.86986727	16.225298	7.1104975	1.75	2.5454545	363	9	23	0.03385317	0.21428572	0.14718615	0.55430186	0.14285715	0.17073171	1.0276781	0.67642051	0.70313954	2.9084058	1.5004418
193	85326.5450252	74217.2789661	85343.4407821	74212.8860693	0	0	0	0	0	0	1	0.25	0.25	3.2001848	0.90656495	1.2523513	4.6540136	2.25	2.7096775	0.84111953	0.70398736	0.9216888	0.84111953	0.70398736	0.9216888	0.66209823	0.36907023	0.56806099	0.45413098	2.2664125	0.93926346	17.457495	8.0690603	1.75	2.5454545	363	5	12	0.039163772	0.5	0.30909091	0.5180791	0	0.10526316	1.1888916	1.42048	1.084965	3.114027	1.2287952
194	85312.5609681	74205.7189888	85322.7910952	74186.8890089	0	0	0	0	0	0	1	0.25	0.25	3.2001848	0.90656495	1.2523513	4.6540136	2.25	2.7096775	0.84111953	0.70398736	0.9216888	0.84111953	0.70398736	0.9216888	0.66209823	0.36907023	0.56806099	0.45413098	2.2664125	0.93926346	21.429504	8.0690603	1.75	2.5454545	363	5	12	0.039163772	0.5	0.30909091	0.5180791	0	0.10526316	1.1888916	1.42048	1.084965	3.114027	1.2287952
195	85311.6890661	74164.7902897	85336.4599994	74236.0421785	1698	12	47	0.025986746	0.21818182	0.14461538	4	2.5	0.36363637	3.1912451	0.98192525	1.3841567	6.2270679	7.6363635	8.7046633	0.97926515	2.2383871	1.6857162	0.97926515	2.2383871	1.6857162	0.6751821	0.82708746	0.69946998	0.52727443	1.9638505	1.0381175	75.434944	7.0718231	1.6363636	2.4230769	363	12	27	0.033638909	0.12727273	0.11384615	0.55712271	0.30000001	0.24489796	1.0211738	0.44675028	0.59321964	2.9049432	1.3509961
196	85368.0355489	74276.8294853	85378.5500322	74272.0849453	0	0	0	0	0	0	1	0.5	0.5	3.1970878	1.0566417	1.5	2.979327	1.5	1.3333334	0.65482956	0.21089678	0.33333334	0.65482956	0.21089678	0.33333334	0.64162803	-1	0	0.35317799	-1	3	11.535381	10.080111	1.5	2	363	3	4	0.050305322	1	1	0.45225796	0	0	1.5271149	4.7416558	3	3.5096719	0.52439922
197	85369.5550599	74277.0449616	85373.3710051	74247.0380667	722	2	4	0.011049724	0.66666669	0.66666669	2	1.5	0.66666669	3.1915781	1	1.4575424	3.6905823	2	1.6	0.73562026	1	0.70398736	0.73562026	1	0.70398736	0.65098059	-1	0.36907023	0.39608306	-1	3.6438563	30.248556	9.0828733	1.3333334	1.75	363	4	5	0.044780459	0.33333334	0.5	0.48267326	0.5	0.40000001	1.3593971	1	1.42048	3.3300142	0.58893567
198	85360.3279675	74246.7700386	85373.7657744	74248.7294861	1440	2	6	0.022038231	0.33333334	0.16666667	2	1	0.5	3.1860685	1.0575424	1.4287713	5.0336375	3	3.3333333	0.83849818	1.055981	0.91666669	0.83849818	1.055981	0.91666669	0.66183496	0.58496249	0.55788589	0.45071819	5.2877126	1.298883	13.579915	8.0911598	1.5	2.3333333	363	5	10	0.039286207	0.33333334	0.33333334	0.51657248	0.33333334	0.2	1.1926085	0.94698668	1.0909091	3.1239526	0.8397066
199	85365.1618308	74226.4879524	85366.3120051	74248.1854864	2154	2	14	0.032965519	0.071428575	0.055335969	2	0.66666669	0.25	3.1662323	0.87218058	1.2225418	5.6354218	4.5	5.4545455	0.97394788	1.4783703	1.4380959	0.97394788	1.4783703	1.4380959	0.67470473	0.69918031	0.66914541	0.52029985	1.569925	0.83831441	21.727997	7.1049724	1.75	2.5652175	363	9	24	0.033822563	0.21428572	0.14229248	0.55470484	0.14285715	0.1627907	1.026749	0.67642051	0.69536388	2.9067903	1.5004418
200	85395.116143	74260.2800299	85404.1349619	74242.262008	0	0	0	0	0	0	1	0.16666667	0.16666667	2.9860332	0.74778414	0.82043147	2.8193653	2.5	3.2335329	1.123395	1.0189475	1.5065886	1.123395	1.0189475	1.5065886	0.68744832	0.56932342	0.67996645	0.56602091	1.3086222	0.48094261	20.149149	6.2928176	1.8333334	2.7878788	363	7	34	0.02932309	0.33333334	0.11174242	0.63917136	0	0.063492067	0.89015883	0.98140484	0.66375124	2.7645738	1.608973
201	85295.7817827	74256.2143397	85298.5535337	74230.8397706	0	0	0	0	0	0	1	0.33333334	0.33333334	3.1859455	1	1.1766211	4.4479933	2	2.4347825	0.83849818	0.5	0.82939059	0.83849818	0.5	0.82939059	0.66183496	0	0.54248124	0.45070079	4	0.86285543	25.525505	8.0911598	1.6666666	2.5999999	363	4	11	0.039286207	0.66666669	0.35555556	0.51657248	0	0.05882353	1.1926085	2	1.2057046	3.1192908	0.93488598
202	85218.4172891	74256.3121028	85353.4604467	74301.4250587	108	2	8	0.0016528673	0.2	0.22222222	2	0.83333331	0.40000001	3.1020606	1.0283208	1.5142466	3.4727135	3.5999999	3.6923077	0.85993803	1.1634083	1	0.85993803	1.1634083	1	0.66397035	0.63092977	0.57812965	0.45005915	3.0849626	1.5142466	142.37918	7.9143648	1.6	2.2222223	363	6	10	0.038306728	0.30000001	0.30555555	0.55746108	0.25	0.26666668	1.1628746	0.85954344	1	3.138109	1.0562366
203	85322.975948	74237.1079883	85385.8359529	74224.1504357	8579	28	153	0.13129582	0.13333334	0.14782609	6	1.9583334	0.2857143	3.1362739	0.88795137	1.3893946	6.4186592	12.857142	14.634147	1.1603369	3	2.206125	1.1603369	3	2.206125	0.69040382	0.85027415	0.74586165	0.61406004	1.3953521	1.0203367	64.181602	6.1243095	1.7142857	2.4130435	363	22	47	0.028389527	0.071428575	0.062801935	0.59804982	0.25	0.26966292	0.86181873	0.33333334	0.45328346	2.675637	1.6244535
204	85276.3344809	74232.0736593	85333.7884815	74235.4219475	1593	6	32	0.024379792	0.13333334	0.11594203	3	1.5	0.30000001	3.1783564	0.92617673	1.3497283	6.0257268	6.3000002	7.304348	0.97571391	1.8957499	1.5785179	0.97571391	1.8957499	1.5785179	0.67486346	0.7729429	0.68695021	0.52323961	1.6979907	0.99244726	57.551483	7.0939226	1.7	2.4583333	363	11	25	0.033761345	0.15555556	0.12681159	0.55551076	0.22222222	0.22222222	1.0248907	0.52749574	0.63350564	2.9065895	1.452648
205	85212.8825821	74261.5230543	85286.6709623	74231.2650181	344	6	20	0.0052646883	0.2857143	0.21978022	3	1.3333334	0.42857143	3.2290735	1.0306391	1.4860064	5.846169	5.1428571	5.5081968	0.8450824	1.7239312	1.3076391	0.8450824	1.7239312	1.3076391	0.66249502	0.79248124	0.6475991	0.4603903	2.7483709	1.3111821	79.751328	8.0359116	1.5714285	2.2857144	363	8	15	0.038980119	0.19047619	0.1978022	0.52033901	0.33333334	0.28	1.1833166	0.58006954	0.76473695	3.1172528	1.1270282
206	85228.2066833	74179.647151	85231.0331286	74255.687755	77	2	8	0.0011784332	0.13333334	0.06666667	2	0.66666669	0.33333334	3.2274227	0.97773278	1.3047132	4.4180932	4	4.7058825	0.80164796	1.2736844	1.2196002	0.80164796	1.2736844	1.2196002	0.65806764	0.66096407	0.63400531	0.43649572	2.2813766	0.96435326	76.093117	8.4171267	1.6666666	2.5	363	7	17	0.041092116	0.26666668	0.2	0.52528286	0.2	0.1724138	1.2474303	0.78512388	0.81994081	3.2145095	1.2335654
207	85432.3820999	74082.5395497	85453.1113255	74073.4312007	0	0	0	0	0	0	1	0.25	0.25	2.9315832	0.90656495	1.2523513	5.7164702	2.25	2.7096775	0.88105804	0.70398736	0.9216888	0.88105804	0.70398736	0.9216888	0.66603547	0.36907023	0.56806099	0.43577588	2.2664125	0.93926346	22.642059	7.7486186	1.75	2.5454545	363	5	12	0.03738847	0.5	0.30909091	0.47063923	0	0.10526316	1.134999	1.42048	1.084965	3.1714189	1.2287952
208	85445.0429493	74089.8680027	85461.8199991	74079.9800308	0	0	0	0	0	0	1	0.25	0.25	2.9315832	0.90656495	1.2523513	5.7164702	2.25	2.7096775	0.88105804	0.70398736	0.9216888	0.88105804	0.70398736	0.9216888	0.66603547	0.36907023	0.56806099	0.43577588	2.2664125	0.93926346	19.474121	7.7486186	1.75	2.5454545	363	5	12	0.03738847	0.5	0.30909091	0.47063923	0	0.10526316	1.134999	1.42048	1.084965	3.1714189	1.2287952
209	85456.8820691	74105.0729343	85472.5790268	74096.6100284	722	2	12	0.011049724	0.095238097	0.11428571	2	1.1666666	0.2857143	3.2149529	0.92379493	1.3993975	5.9701662	4.2857141	4.848485	0.89759165	1.3791449	1.2552096	0.89759165	1.3791449	1.2552096	0.66762662	0.68260622	0.63915122	0.4868702	1.8475899	1.1195179	17.832983	7.6243095	1.7142857	2.4000001	363	8	16	0.036699776	0.23809524	0.2	0.51682448	0.16666667	0.22222222	1.1140924	0.72508693	0.79667974	3.0032387	1.3792429
210	85460.2619877	74099.7145094	85465.7525031	74108.4579827	0	0	0	0	0	0	1	0.5	0.5	3.2204626	1.0566417	1.173795	4.0669928	1.5	1.8181819	0.78014672	0.21089678	0.62688404	0.78014672	0.21089678	0.62688404	0.65580934	-1	0.45815691	0.42386797	-1	0.93903595	10.324441	8.6215467	1.5	2.5714285	363	3	8	0.042224638	1	0.52380955	0.4804143	0	0	1.2818102	4.7416558	1.5951912	3.2067201	0.52439922
211	85493.1190656	74151.0311595	85498.2884948	74160.4805163	0	0	0	0	0	0	1	0.33333334	0.33333334	3.2313035	1	1.2387577	4.6344347	2	2.4000001	0.78127944	0.5	0.78571427	0.78127944	0.5	0.78571427	0.65592951	0	0.52529907	0.42591253	4	0.95289057	10.770949	8.6104975	1.6666666	2.5555556	363	4	10	0.04216342	0.66666669	0.3888889	0.48116761	0	0.06666667	1.2799518	2	1.2727273	3.2064891	0.93488598
212	85483.5804019	74131.0157902	85489.4112211	74128.1270909	0	0	0	0	0	0	1	0.16666667	0.16666667	3.2079849	0.74778414	1.2413146	5.0535302	2.5	3.0508475	0.89684367	1.0189475	1.1460608	0.89684367	1.0189475	1.1460608	0.66755509	0.56932342	0.62060714	0.48541	1.3086222	0.90277427	6.5071526	7.6298342	1.8333334	2.5333333	363	7	16	0.036730383	0.33333334	0.21904762	0.5164215	0	0.14814815	1.1150215	0.98140484	0.872554	3.0022204	1.608973
213	85485.5631388	74162.4188486	85488.967331	74160.770658	0	0	0	0	0	0	1	0.5	0.5	3.2420475	1.0566417	1.4575424	3.8285441	1.5	1.6	0.69120902	0.21089678	0.42239243	0.69120902	0.21089678	0.42239243	0.64594084	-1	0.25192964	0.37804794	-1	1.8219281	3.7822027	9.60221	1.5	2.25	363	3	5	0.047657672	1	0.83333331	0.44943422	0	0	1.4467404	4.7416558	2.3674667	3.3945806	0.52439922
214	85483.7410229	74158.0180346	85501.1429728	74149.0355304	2158	6	30	0.033026736	0.16666667	0.25	3	1.6666666	0.33333334	3.2237141	0.96326905	1.4990152	6.3960958	6	6.2222223	0.89909142	1.8333334	1.4635203	0.89909142	1.8333334	1.4635203	0.66776985	0.7737056	0.67259115	0.48901308	1.9265381	1.3412241	19.583494	7.6132598	1.6666666	2.25	363	10	17	0.036638558	0.16666667	0.16666667	0.51763046	0.25	0.31034482	1.112234	0.54545456	0.68328404	3.0076754	1.3585942
215	85486.0420606	74155.2704971	85488.2731864	74161.6150321	722	2	6	0.011049724	0.33333334	0.16666667	2	1.3333334	0.5	3.2365379	1.0575424	1.4287713	5.3099675	3	3.3333333	0.781847	1.055981	0.91666669	0.781847	1.055981	0.91666669	0.65598965	0.58496249	0.55788589	0.42691252	5.2877126	1.298883	6.7254033	8.6049728	1.5	2.3333333	363	5	10	0.04213281	0.33333334	0.33333334	0.48154426	0.33333334	0.2	1.2790226	0.94698668	1.0909091	3.2103209	0.8397066
216	85490.3346427	74174.9199348	85496.9299737	74169.6849524	0	0	0	0	0	0	1	0.5	0.5	3.0847223	1.0566417	1.0245868	3.9087601	1.5	1.8666667	0.92497844	0.21089678	0.73333335	0.92497844	0.21089678	0.73333335	0.67021495	-1	0.51191604	0.48140767	-1	0.73184776	8.4204178	7.4281769	1.5	2.6666667	363	3	10	0.035613168	1	0.41666666	0.53113037	0	0	1.0811063	4.7416558	1.3636364	3.0000513	0.52439922
217	85490.9839805	74173.5199916	85499.3549788	74193.1894937	722	2	16	0.011049724	0.055555556	0.042328041	2	1.125	0.22222222	3.0792127	0.82458687	1.1607366	5.7839804	4.6666665	5.7513514	1.0948244	1.5714285	1.5490618	1.0948244	1.5714285	1.5490618	0.68511307	0.71241438	0.68371958	0.56883168	1.3743114	0.76503092	21.376692	6.4309392	1.7777778	2.6071429	363	10	29	0.030088305	0.19444445	0.11904762	0.57399786	0.125	0.1509434	0.91338849	0.63636363	0.64555204	2.7564781	1.6026727
218	85470.2619586	74191.9389808	85479.3330219	74181.7759986	0	0	0	0	0	0	1	0.5	0.5	3.0847223	1.0566417	1.0245868	3.9087601	1.5	1.8666667	0.92497844	0.21089678	0.73333335	0.92497844	0.21089678	0.73333335	0.67021495	-1	0.51191604	0.48140767	-1	0.73184776	13.622422	7.4281769	1.5	2.6666667	363	3	10	0.035613168	1	0.41666666	0.53113037	0	0	1.0811063	4.7416558	1.3636364	3.0000513	0.52439922
219	85470.8384827	74190.8415046	85473.2775243	74199.8564972	722	2	16	0.011049724	0.055555556	0.042328041	2	1.125	0.22222222	3.0792127	0.82458687	1.1607366	5.7839804	4.6666665	5.7513514	1.0948244	1.5714285	1.5490618	1.0948244	1.5714285	1.5490618	0.68511307	0.71241438	0.68371958	0.56883168	1.3743114	0.76503092	9.3391123	6.4309392	1.7777778	2.6071429	363	10	29	0.030088305	0.19444445	0.11904762	0.57399786	0.125	0.1509434	0.91338849	0.63636363	0.64555204	2.7564781	1.6026727
220	85451.3833793	74196.0408777	85454.2489528	74205.5599674	0	0	0	0	0	0	1	0.125	0.125	3.068943	0.63421285	1.032187	4.8532095	2.625	3.3532934	1.0937119	1.2671746	1.4831443	1.0937119	1.2671746	1.4831443	0.68502128	0.64379281	0.67599738	0.56635803	0.95131928	0.65072656	9.9410553	6.4364643	1.875	2.6785715	363	9	29	0.030118914	0.25	0.12433863	0.57356447	0	0.11320755	0.91431767	0.78915727	0.67424327	2.7603076	1.8426973
221	85575.3485024	74114.0359884	85593.9326818	74103.0148858	5976	6	22	0.091458656	0.2857143	0.079710148	3	1.75	0.42857143	2.9273472	1.0306391	1.1684318	6.3518176	5.1428571	6.2290077	1.0821643	1.7239312	1.4538981	1.0821643	1.7239312	1.4538981	0.68406397	0.79248124	0.67141968	0.53452063	2.7483709	0.78948087	21.606398	6.4944754	1.5714285	2.5833333	363	8	25	0.030440306	0.19047619	0.13768116	0.5337553	0.33333334	0.15555556	0.92407411	0.58006954	0.68780613	2.836509	1.1270282
222	85577.6450516	74112.1810229	85583.0600461	74120.2120345	0	0	0	0	0	0	1	0.33333334	0.33333334	2.9349363	1	1.375	4.4500346	2	2.2857144	0.91592544	0.5	0.68957245	0.91592544	0.5	0.68957245	0.6693657	0	0.47712126	0.453547	4	1.2222222	9.6860371	7.4917126	1.6666666	2.4285715	363	4	8	0.035965167	0.66666669	0.47619048	0.4907909	0	0.090909094	1.0917919	2	1.4501739	3.0870509	0.93488598
223	85571.0195387	74103.6740453	85585.3321777	74093.3662746	5401	2	12	0.082658671	0.095238097	0.078431375	2	0.58333331	0.2857143	2.9698558	0.92379493	1.3052267	5.7720003	4.2857141	5.0574713	0.89946711	1.3791449	1.3088794	0.89946711	1.3791449	1.3088794	0.66780573	0.68260622	0.64932406	0.45069298	1.8475899	0.95381951	17.638077	7.6104975	1.7142857	2.5	363	8	19	0.036623254	0.23809524	0.17647059	0.48147345	0.16666667	0.18181819	1.1117693	0.72508693	0.76401234	3.1542568	1.3792429
224	85548.5100675	74059.3900281	85562.3404172	74079.063955	2311	5	31	0.035368297	0.11111111	0.14761905	3	1.1428572	0.30000001	2.8919179	0.92617673	1.4176338	7.0675473	6.3000002	7.0534353	0.9469533	1.8957499	1.5517242	0.9469533	1.8957499	1.5517242	0.67225099	0.7729429	0.68380839	0.46204498	1.6979907	1.1138551	24.048742	7.2790055	1.7	2.3809524	363	11	22	0.034786735	0.15555556	0.13809524	0.46718237	0.22222222	0.25641027	1.0560184	0.52749574	0.64444447	3.1363971	1.452648
225	85552.0364278	74085.6334569	85562.4468638	74078.2752082	496	2	4	0.0075909458	0.2	0.060606062	2	0.66666669	0.40000001	2.9236867	1.0283208	1.3845311	6.0420942	3.5999999	4.0975609	0.82279235	1.1634083	1.0697098	0.82279235	1.1634083	1.0697098	0.6602447	0.63092977	0.60170126	0.4058502	3.0849626	1.1249316	12.748373	8.2265196	1.6	2.4166667	363	6	13	0.04003612	0.30000001	0.25757575	0.43315277	0.25	0.19047619	1.2153734	0.85954344	0.93483305	3.3469589	1.0562366
226	85545.8328628	74076.8989993	85559.4769915	74067.4954919	421	0	2	0.0064431215	0	0.030303031	2	0.66666669	0.40000001	2.9236867	1.0283208	1.3845311	6.0420942	3.5999999	4.0975609	0.82279235	1.1634083	1.0697098	0.82279235	1.1634083	1.0697098	0.6602447	0.63092977	0.60170126	0.4058502	3.0849626	1.1249316	16.570704	8.2265196	1.6	2.4166667	363	6	13	0.04003612	0.30000001	0.25757575	0.43315277	0.25	0.19047619	1.2153734	0.85954344	0.93483305	3.3469589	1.0562366
227	85542.7840122	74072.3470003	85563.5790932	74097.5447261	329	5	11	0.0050351233	0.5	0.39285713	3	1.5	0.60000002	2.9669571	1.0283208	1.5388472	5.6630678	3.5999999	3.4285715	0.72790831	1.7451125	1.1087778	0.72790831	1.7451125	1.1087778	0.65012211	1	0.60245162	0.36434555	6.1699252	1.9785179	32.670486	9.1685085	1.4	2	363	6	9	0.045254894	0.2	0.2857143	0.40419102	0.5	0.38461539	1.3737994	0.57302898	0.90189397	3.5493579	0.82634777
228	85557.9969947	74098.8564916	85568.2400829	74095.0162461	130	2	10	0.0019895625	0.13333334	0.27777779	2	0.66666669	0.33333334	3.035603	0.97773278	1.5142466	5.1981773	4	3.6923077	0.69725454	1.2736844	1.1	0.69725454	1.2736844	1.1	0.64664096	0.66096407	0.60206002	0.35707191	2.2813766	1.6824962	10.939302	9.5276241	1.6666666	2.1111112	363	7	10	0.047244456	0.26666668	0.27777779	0.41864407	0.2	0.33333334	1.4341965	0.78512388	0.90909094	3.5769598	1.2335654
229	85565.6400708	74094.790971	85572.7819301	74104.1679654	4770	6	18	0.073001638	0.40000001	0.27272728	3	1.5	0.5	3.0164442	1.0477649	1.4912097	5.7986436	4.5	4.8000002	0.7872805	1.6982459	1.2123377	0.7872805	1.6982459	1.2123377	0.6565637	0.83404374	0.62951124	0.40064737	3.6671772	1.3846948	11.787034	8.5524864	1.5	2.25	363	7	13	0.041842028	0.2	0.22727273	0.4491235	0.40000001	0.2857143	1.2701954	0.58884287	0.82485271	3.3736734	0.98500192
230	85562.5370148	74111.2367353	85573.789066	74102.9359765	3570	2	8	0.054636445	0.2	0.2857143	2	0.83333331	0.40000001	3.0405414	1.0283208	1.5388472	5.1955295	3.5999999	3.4285715	0.69770658	1.1634083	0.98558021	0.69770658	1.1634083	0.98558021	0.64669311	0.63092977	0.57015699	0.35788473	3.0849626	1.7312031	13.982533	9.5220995	1.6	2.125	363	6	9	0.047213849	0.30000001	0.32142857	0.41902071	0.25	0.30769232	1.4332672	0.85954344	1.0146308	3.570606	1.0562366
231	85561.593003	74102.2540081	85568.6639723	74116.3035405	2864	2	6	0.043831591	0.33333334	0.2857143	2	1	0.5	3.058696	1.0575424	1.5306391	4.7163777	3	3	0.62606889	1.055981	0.8619656	0.62606889	1.055981	0.8619656	0.63808882	0.58496249	0.52832085	0.32304528	5.2877126	1.7493018	15.728572	10.497237	1.5	2.1428571	363	5	8	0.052616276	0.33333334	0.38095239	0.39214993	0.33333334	0.27272728	1.5972683	0.94698668	1.1601391	3.757179	0.8397066
232	85559.573103	74118.2898901	85570.72967	74111.6040333	2154	2	6	0.032965519	0.33333334	0.40000001	2	1	0.5	3.0683649	1.0575424	1.5491613	4.0861783	3	2.6666667	0.56747293	1.055981	0.84912294	0.56747293	1.055981	0.84912294	0.63048005	0.58496249	0.51139158	0.29372796	5.2877126	2.1688259	13.006524	11.477901	1.5	2	363	5	7	0.05804931	0.33333334	0.40000001	0.36793867	0.33333334	0.33333334	1.7621986	0.94698668	1.1776857	3.9348602	0.8397066
233	85559.8058098	74114.6131929	85568.8905351	74136.6705426	1440	2	6	0.022038231	0.33333334	0.60000002	2	1	0.5	3.0738745	1.0575424	1.4874687	3.2521269	3	2	0.51865661	1.055981	0.87255627	0.51865661	1.055981	0.87255627	0.62367254	0.58496249	0.5	0.26893622	5.2877126	2.9749374	23.854956	12.464088	1.5	1.8	363	5	6	0.063512959	0.33333334	0.40000001	0.34594169	0.33333334	0.42857143	1.928058	0.94698668	1.146058	4.098372	0.8397066
234	85572.4356143	74132.3435196	85573.9891367	74137.4012176	0	0	0	0	0	0	1	0.5	0.5	3.0848937	1.0566417	1.5	2.4044185	1.5	1.3333334	0.44197634	0.21089678	0.33333334	0.44197634	0.21089678	0.33333334	0.61192119	-1	0	0.22998899	-1	3	5.2909112	14.453038	1.5	2	363	3	4	0.074532069	1	1	0.30725461	0	0	2.2625644	4.7416558	3	4.3654366	0.52439922
235	85566.8330168	74136.2840321	85574.492522	74132.5424579	722	2	4	0.011049724	0.66666669	0.66666669	2	1.5	0.66666669	3.0793841	1	1.4575424	2.745162	2	1.6	0.47736192	1	0.70398736	0.47736192	1	0.70398736	0.6175226	-1	0.36907023	0.24796282	-1	3.6438563	8.5245171	13.455801	1.3333334	1.75	363	4	5	0.06900721	0.33333334	0.5	0.32580742	0.5	0.40000001	2.0948467	1	1.42048	4.2424264	0.58893567
236	85590.7437695	74104.6369738	85610.647492	74146.5379956	6290	2	24	0.096264213	0.025641026	0.045454547	2	0.43333334	0.15384616	2.8024039	0.67441899	1.2174696	6.3168964	5.0769229	6.2411346	1.2348967	1.8918658	1.7429162	1.2348967	1.8918658	1.7429162	0.69616485	0.74722171	0.70516574	0.58396822	0.94418663	0.82787931	46.388077	5.8149171	1.8461539	2.5454545	363	14	34	0.02667544	0.14102565	0.096590906	0.55490297	0.083333336	0.19047619	0.80978435	0.5285787	0.57375103	2.6899018	1.8895046
237	85557.8729447	74053.3548003	85593.5032054	74106.8709811	9643	12	72	0.14757963	0.13186814	0.20512821	4	1.4761904	0.2857143	2.9247506	0.89847916	1.4454852	6.5128407	8.5714283	9.3693695	1.0499634	2.3537505	1.8337219	1.0499634	2.3537505	1.8337219	0.68135417	0.81291336	0.71576273	0.51814759	1.4974653	1.1563882	64.292282	6.6629834	1.7142857	2.3333333	363	15	28	0.03137387	0.10989011	0.1025641	0.51945615	0.23076923	0.29411766	0.95241421	0.42485386	0.54533899	2.9306607	1.5580945
238	85535.5308107	74061.1094164	85542.4384662	74069.279471	0	0	0	0	0	0	1	0.14285715	0.14285715	2.871618	0.6862781	1.1793654	5.267344	2.5714285	3.2	0.94363213	1.1492875	1.2829794	0.94363213	1.1492875	1.2829794	0.67194551	0.6131472	0.64601499	0.4571918	1.098045	0.81335545	10.698854	7.301105	1.8571428	2.5789473	363	8	20	0.03490917	0.2857143	0.1754386	0.46530709	0	0.14285715	1.0597351	0.87010431	0.77943575	3.1339219	1.7382877
239	85499.2170874	74064.9655552	85509.3249095	74060.8353552	1	1	1	1.5304326e-005	0.06666667	0.022222223	2	0.44999999	0.33333334	2.9146521	0.97773278	1.5085742	9.0726976	4	4	0.87142706	1.2736844	1.1058542	0.87142706	1.2736844	1.1058542	0.66509837	0.66096407	0.60528529	0.42852116	2.2813766	1.5085742	10.919094	7.8232045	1.6666666	2.2	363	7	11	0.037801687	0.26666668	0.26666668	0.42100328	0.2	0.29411766	1.147543	0.78512388	0.9042784	3.2196376	1.2335654
240	85499.6669658	74040.3552444	85513.5519908	74074.7005466	699	3	11	0.010697724	0.10714286	0.057894737	4	1.5833334	0.5	2.9070919	1.0399333	1.3727047	6.992897	6	6.8571429	0.99787891	2.2175555	1.4896638	0.99787891	2.2175555	1.4896638	0.67683822	0.90367746	0.67561632	0.48945934	3.1198001	1.0676593	37.045834	6.9585633	1.5	2.4000001	363	9	21	0.033011433	0.14285715	0.14736842	0.49437413	0.42857143	0.24324325	1.0021256	0.45094699	0.67129236	2.9967206	1.0681212
241	85501.2339542	74072.1269921	85511.4024453	74068.0390115	3	1	3	4.5912981e-005	0.06666667	0.06666667	2	0.44999999	0.33333334	2.9146521	0.97773278	1.5085742	9.0726976	4	4	0.87142706	1.2736844	1.1058542	0.87142706	1.2736844	1.1058542	0.66509837	0.66096407	0.60528529	0.42852116	2.2813766	1.5085742	10.959461	7.8232045	1.6666666	2.2	363	7	11	0.037801687	0.26666668	0.26666668	0.42100328	0.2	0.29411766	1.147543	0.78512388	0.9042784	3.2196376	1.2335654
242	85518.7994038	74074.0688251	85528.6988215	74066.757962	0	0	0	0	0	0	1	0.25	0.25	2.917845	0.90656495	1.2038761	5.0572324	2.25	2.7428572	0.81965911	0.70398736	0.95710868	0.81965911	0.70398736	0.95710868	0.65992475	0.36907023	0.5789721	0.40349627	2.2664125	0.86946607	12.306388	8.2541437	1.75	2.5833333	363	5	13	0.040189162	0.5	0.28787878	0.43098593	0	0.095238097	1.2200193	1.42048	1.0448134	3.3477297	1.2287952
243	85511.6290564	74082.2281753	85522.3149855	74075.1900078	0	0	0	0	0	0	1	0.25	0.25	2.917845	0.90656495	1.2038761	5.0572324	2.25	2.7428572	0.81965911	0.70398736	0.95710868	0.81965911	0.70398736	0.95710868	0.65992475	0.36907023	0.5789721	0.40349627	2.2664125	0.86946607	12.795503	8.2541437	1.75	2.5833333	363	5	13	0.040189162	0.5	0.28787878	0.43098593	0	0.095238097	1.2200193	1.42048	1.0448134	3.3477297	1.2287952
244	85502.2529883	74079.406499	85519.1000018	74071.0850168	124	4	20	0.0018977365	0.088888891	0.14705883	3	0.69999999	0.30000001	2.9092445	0.92617673	1.4906038	7.2633862	6.3000002	6.4615383	0.90819615	1.8957499	1.5364467	0.90819615	1.8957499	1.5364467	0.66863567	0.7729429	0.68301076	0.44578123	1.6979907	1.3415434	18.790129	7.5469613	1.7	2.2352941	363	11	18	0.036271255	0.15555556	0.15441176	0.44444445	0.22222222	0.32258064	1.1010838	0.52749574	0.65085238	3.1884716	1.452648
245	85517.7261628	74071.0850168	85527.1389705	74085.3268968	1719	12	56	0.026308138	0.18181819	0.22134387	4	2.4761906	0.33333334	2.9089053	0.95425206	1.4750162	7.4360666	8	8.5853662	0.95029795	2.273133	1.7257152	0.95029795	2.273133	1.7257152	0.67255777	0.81981057	0.705015	0.46640134	1.7721823	1.2207031	17.071383	7.256906	1.6666666	2.3043478	363	13	24	0.034664299	0.12121212	0.11857708	0.46905768	0.27272728	0.30232558	1.0523015	0.43992144	0.57946992	3.1324735	1.4271461
246	85492.0496604	74039.2855317	85506.109982	74082.2154817	1474	17	38	0.022558577	0.37777779	0.13768116	5	2.0833333	0.5	2.900274	1.0340941	1.3972119	13.784456	7.5	8.484848	1.0196233	2.6540499	1.6741856	1.0196233	2.6540499	1.6741856	0.67874426	0.9345358	0.69851047	0.4989571	2.8437588	1.0915718	45.173813	6.8314919	1.5	2.375	363	11	25	0.032307435	0.11111111	0.11956522	0.46092951	0.44444445	0.26666668	0.98075432	0.37678266	0.59730536	2.9835064	1.1218708
247	85506.109982	74082.2154817	85515.4039639	74093.6349306	423	2	17	0.0064737303	0.030303031	0.061594203	2	0.34285715	0.16666667	2.9070716	0.70661503	1.3285487	6.6655254	5	5.8536587	0.95113778	1.8185065	1.6249448	0.95113778	1.8185065	1.6249448	0.67263466	0.7403627	0.69259709	0.46651947	1.0206662	1.0064763	14.723516	7.2513814	1.8333334	2.4166667	363	13	25	0.034633692	0.15151516	0.12318841	0.4695265	0.090909094	0.24444444	1.0513724	0.54990178	0.6154055	3.1277111	1.831431
248	85505.5179868	74108.8075164	85513.1231928	74123.0879091	0	0	0	0	0	0	1	0.5	0.5	2.9905865	1.0566417	1.5	3.1644571	1.5	1.3333334	0.69120902	0.21089678	0.33333334	0.69120902	0.21089678	0.33333334	0.64594084	-1	0	0.34872565	-1	3	16.17927	9.60221	1.5	2	363	3	4	0.047657672	1	1	0.41355932	0	0	1.4467404	4.7416558	3	3.5584817	0.52439922
249	85498.7652544	74114.6118255	85507.7428779	74109.69513	722	2	4	0.011049724	0.66666669	0.40000001	2	1.5	0.66666669	2.9850769	1	1.4874687	4.1320505	2	2	0.781847	1	0.69804502	0.781847	1	0.69804502	0.65598965	-1	0.43067655	0.39374381	-1	2.2312031	10.235801	8.6049728	1.3333334	2	363	4	6	0.04213281	0.33333334	0.5	0.44529518	0.5	0.2857143	1.2790226	1	1.4325724	3.3641446	0.58893567
250	85495.4855277	74103.0320163	85500.6300004	74114.7674729	1440	2	8	0.022038231	0.2	0.06666667	2	0.83333331	0.40000001	2.9774878	1.0283208	1.2112218	5.5442562	3.5999999	4.3278689	0.89909142	1.1634083	1.1708162	0.89909142	1.1634083	1.1708162	0.66776985	0.63092977	0.62596482	0.45166236	3.0849626	0.85794878	12.81353	7.6132598	1.6	2.5625	363	6	17	0.036638558	0.30000001	0.20833333	0.48125678	0.25	0.13793103	1.112234	0.85954344	0.854105	3.1431959	1.0562366
251	85506.1406859	74126.999322	85507.0650103	74140.5468021	0	0	0	0	0	0	1	0.5	0.5	2.863869	1.0566417	1.3616542	3.6573262	1.5	1.7142857	0.85008878	0.21089678	0.49860358	0.85008878	0.21089678	0.49860358	0.66299433	-1	0.35620719	0.41074058	-1	1.3616542	13.578976	7.9944754	1.5	2.4000001	363	3	6	0.038750555	1	0.69999999	0.48982471	0	0	1.1763477	4.7416558	2.0056014	3.2544401	0.52439922
252	85506.7295281	74139.7879903	85519.0207737	74134.3719984	722	2	8	0.011049724	0.2	0.08791209	2	1.25	0.40000001	2.8583591	1.0283208	1.2941504	5.2177896	3.5999999	4.2352943	0.99144393	1.1634083	1.1208336	0.99144393	1.1634083	1.1208336	0.67626828	0.63092977	0.61480981	0.4781495	3.0849626	0.97061276	13.431593	6.9972377	1.6	2.5	363	6	15	0.033225693	0.30000001	0.23076923	0.52957749	0.25	0.16	1.0086299	0.85954344	0.89219314	3.0120413	1.0562366
253	85515.0754478	74152.2945443	85531.0640161	74144.4439992	0	0	0	0	0	0	1	0.25	0.25	2.8509488	0.90656495	1.11482	4.4594154	2.25	2.7906976	0.99053144	0.70398736	1.0233698	0.99053144	0.70398736	1.0233698	0.67618722	0.36907023	0.59697199	0.47647074	2.2664125	0.76010454	17.811945	7.0027623	1.75	2.6428571	363	5	15	0.0332563	0.5	0.25274727	0.52914411	0	0.079999998	1.009559	1.42048	0.97716391	3.0122409	1.2287952
254	85509.5600675	74136.5399484	85530.0899925	74180.6615093	2158	10	52	0.033026736	0.10989011	0.11954023	4	1.9333333	0.2857143	2.8420091	0.89847916	1.4002131	6.1394458	8.5714283	9.69697	1.1878724	2.3537505	1.8391043	1.1878724	2.3537505	1.8391043	0.69256222	0.81291336	0.71545881	0.56965727	1.4974653	1.0586978	48.664051	6.0055246	1.7142857	2.4000001	363	15	31	0.027731439	0.10989011	0.096551724	0.57524616	0.23076923	0.2631579	0.84184122	0.42485386	0.54374295	2.7423258	1.5580945
255	85562.3869704	74146.8849645	85565.0354757	74152.2069827	0	0	0	0	0	0	1	0.5	0.5	2.8435812	1.0566417	1.5	3.1764812	1.5	1.3333334	0.84841341	0.21089678	0.33333334	0.84841341	0.21089678	0.33333334	0.66282749	-1	0	0.4070268	-1	3	5.9446158	8.0082874	1.5	2	363	3	4	0.038827077	1	1	0.48881724	0	0	1.1786706	4.7416558	3	3.266819	0.52439922
256	85563.9261305	74151.02533	85569.3169601	74148.8279583	722	2	4	0.011049724	0.66666669	0.060606062	2	1.5	0.66666669	2.8380713	1	1.0673809	4.2408581	2	2.4827585	0.98916584	1	0.95710868	0.98916584	1	0.95710868	0.67606586	-1	0.5789721	0.47366434	-1	0.77088618	5.8214679	7.0110497	1.3333334	2.5833333	363	4	13	0.033302214	0.33333334	0.28787878	0.52849406	0.5	0.095238097	1.0109528	1	1.0448134	3.022634	0.58893567
257	85568.1399567	74147.9899343	85573.5441508	74162.4962688	1440	2	22	0.022038231	0.030303031	0.054187194	2	0.60000002	0.16666667	2.8251514	0.70661503	1.2531226	5.5425596	5	6.0714288	1.1846037	1.8185065	1.6693437	1.1846037	1.8185065	1.6693437	0.69230789	0.7403627	0.69739038	0.56471914	1.0206662	0.87427157	15.48028	6.0193372	1.8333334	2.5172415	363	13	30	0.027807962	0.15151516	0.10837439	0.57407409	0.090909094	0.2	0.84416419	0.54990178	0.59903777	2.7465937	1.831431
258	85588.3634069	74154.6948791	85596.4464379	74173.8653111	10070	2	43	0.15411457	0.0066666668	0.031204645	2	0.16666667	0.079999998	2.6124041	0.441118	1.1918736	3.2970407	5.52	6.9061661	1.5051922	2.555748	2.2153063	1.5051922	2.555748	2.2153063	0.71513057	0.79250878	0.74565405	0.66361284	0.5213213	0.82514328	20.804827	4.9502764	1.92	2.490566	363	26	54	0.021885186	0.076666668	0.057329465	0.66479135	0.041666668	0.23300971	0.66436696	0.3912749	0.45140487	2.5063188	2.2744172
259	85599.0051887	74149.6004412	85605.3410102	74161.7321158	0	0	0	0	0	0	1	0.1	0.1	2.8098531	0.55136281	1.1184653	4.6158299	2.7	3.4285715	1.1820016	1.4744722	1.5490618	1.1820016	1.4744722	1.5490618	0.69210511	0.68453515	0.68371958	0.56042677	0.75812387	0.73717028	13.686496	6.0303869	1.9	2.6071429	363	11	29	0.027869178	0.2	0.11904762	0.57313645	0	0.1509434	0.84602261	0.67820883	0.64555204	2.7529776	2.0011108
260	85606.6735228	74145.4945241	85611.8025351	74156.0360372	0	0	0	0	0	0	1	0.1	0.1	2.8098531	0.55136281	1.1184653	4.6158299	2.7	3.4285715	1.1820016	1.4744722	1.5490618	1.1820016	1.4744722	1.5490618	0.69210511	0.68453515	0.68371958	0.56042677	0.75812387	0.73717028	11.723065	6.0303869	1.9	2.6071429	363	11	29	0.027869178	0.2	0.11904762	0.57313645	0	0.1509434	0.84602261	0.67820883	0.64555204	2.7529776	2.0011108
261	85570.0754023	74161.5841168	85575.1729794	74175.8365647	0	0	0	0	0	0	1	0.1	0.1	2.8098531	0.55136281	1.1184653	4.6158299	2.7	3.4285715	1.1820016	1.4744722	1.5490618	1.1820016	1.4744722	1.5490618	0.69210511	0.68453515	0.68371958	0.56042677	0.75812387	0.73717028	15.13663	6.0303869	1.9	2.6071429	363	11	29	0.027869178	0.2	0.11904762	0.57313645	0	0.1509434	0.84602261	0.67820883	0.64555204	2.7529776	2.0011108
262	85629.3112049	74023.7207578	85643.3155029	74060.5693774	1524	4	26	0.023323793	0.07272727	0.11255411	3	0.97619045	0.27272728	2.8866813	0.88997501	1.4221621	8.5483131	6.5454545	7.2827587	1.1461262	1.9585886	1.6118186	1.1461262	1.9585886	1.6118186	0.68927521	0.77397603	0.69133747	0.55826604	1.5256715	1.1279217	39.420059	6.1878452	1.7272727	2.3636363	363	12	23	0.028741525	0.14545454	0.12987013	0.55977494	0.2	0.2682927	0.87250435	0.51057172	0.62041724	2.762361	1.5352949
263	85618.3617651	74027.9180509	85636.3369398	74059.857973	722	2	10	0.011049724	0.055555556	0.058479533	2	0.47619048	0.22222222	2.8679757	0.82458687	1.3622934	7.6614819	4.6666665	5.3846154	1.1376452	1.5714285	1.4255327	1.1376452	1.5714285	1.4255327	0.68859673	0.71241438	0.66666669	0.55054218	1.3743114	1.047918	36.650585	6.2265191	1.7777778	2.4210527	363	10	20	0.028955786	0.19444445	0.15789473	0.55649322	0.125	0.22857143	0.87900865	0.63636363	0.70149219	2.7771058	1.6026727
264	85632.6439422	74060.1268345	85643.7110617	74052.7490294	1184	5	13	0.018120322	0.33333334	0.12380952	3	1.3333334	0.5	2.7628973	1.0477649	1.3725562	5.2880797	4.5	5.1428571	1.0504757	1.6982459	1.2552096	1.0504757	1.6982459	1.2552096	0.68139774	0.83404374	0.63915122	0.48971272	3.6671772	1.098045	13.30087	6.6602211	1.5	2.4000001	363	7	16	0.031358566	0.2	0.2	0.55601299	0.40000001	0.22222222	0.9519496	0.58884287	0.79667974	2.9808347	0.98500192
265	85633.1080631	74058.8069494	85644.6430608	74081.4266158	1098	2	12	0.016804151	0.095238097	0.13186814	2	0.58333331	0.2857143	2.8708942	0.92379493	1.4290229	4.1714673	4.2857141	4.7457628	1.0254525	1.3791449	1.238816	1.0254525	1.3791449	1.238816	0.67925006	0.68260622	0.63570756	0.49672765	1.8475899	1.1908524	25.39105	6.7983427	1.7142857	2.3571429	363	8	15	0.032123782	0.23809524	0.20879121	0.5770703	0.16666667	0.23999999	0.97517926	0.72508693	0.80722237	2.9492154	1.3792429
266	85622.7699578	74087.8584829	85654.2770122	74072.6250029	2479	12	46	0.037939426	0.26666668	0.1991342	4	2.2	0.40000001	2.8836336	1.0076855	1.434306	3.7141662	7.1999998	8	1.1340489	2.2117083	1.6118186	1.1340489	2.2117083	1.6118186	0.68830788	0.8394416	0.69133747	0.55179703	2.2169082	1.137553	34.996475	6.243094	1.6	2.3636363	363	11	23	0.029047612	0.13333334	0.12987013	0.61757004	0.33333334	0.2682927	0.88179618	0.4521392	0.62041724	2.7943969	1.2663771
267	85648.8070157	74071.9679707	85666.3544195	74078.4890838	300	2	12	0.0045912978	0.071428575	0.070175439	2	0.5	0.25	2.9524474	0.87218058	1.3276556	3.2787473	4.5	5.2800002	1.0034615	1.4783703	1.3746208	1.0034615	1.4783703	1.3746208	0.67733049	0.69918031	0.65939069	0.49987796	1.569925	0.98344857	18.719944	6.9254146	1.75	2.4736843	363	9	20	0.03282778	0.21428572	0.16374269	0.5960452	0.14285715	0.2	0.9965505	0.67642051	0.72747338	2.9540379	1.5004418
268	85665.0159485	74076.7960391	85686.1990043	74114.3259603	3216	12	58	0.049218714	0.18181819	0.19333333	4	2	0.33333334	2.8930931	0.95425206	1.4386644	3.3655977	8	8.8510637	1.1298817	2.273133	1.7288883	1.1298817	2.273133	1.7288883	0.68797237	0.81981057	0.70466608	0.55157185	1.7721823	1.1334932	43.09544	6.2624311	1.6666666	2.3599999	363	13	26	0.029154742	0.12121212	0.11333334	0.61615956	0.27272728	0.27659574	0.88504833	0.43992144	0.57840633	2.8040197	1.4271461
269	85689.4540284	74105.4210431	85699.0949898	74124.0575469	1369	2	29	0.020951623	0.0095238099	0.032115173	2	0.23333333	0.095238097	2.8663838	0.49715641	1.2258509	3.1758733	5.4285712	6.6880002	1.371845	2.3684211	2.0682282	1.371845	2.3684211	2.0682282	0.70611495	0.78201151	0.73483551	0.6635825	0.60763562	0.86995876	20.98255	5.3342543	1.9047619	2.4651163	363	22	44	0.024012489	0.090476193	0.069767445	0.68386054	0.050000001	0.24096386	0.72894531	0.42222223	0.48350564	2.5208917	2.1867163
270	85662.8335056	74136.3052036	85669.4166825	74151.1433991	228	0	1	0.0034893865	0	0.00060496066	2	0.14358975	0.086956523	2.8993948	0.46731132	1.1428767	3.1327837	5.478261	6.9421487	1.4095775	2.4653072	2.1802278	1.4095775	2.4653072	2.1802278	0.70872843	0.78760964	0.74263102	0.68969876	0.56077361	0.74921918	16.233	5.2182322	1.9130435	2.5689654	363	24	59	0.023369707	0.083003953	0.05505142	0.69232321	0.045454547	0.19469027	0.70943242	0.40562895	0.4586677	2.4596248	2.2337437
271	85707.3494498	74115.1550021	85715.0759348	74129.5800518	396	1	10	0.0060605132	0.0039525693	0.0060496069	2	0.14358975	0.086956523	2.8993948	0.46731132	1.1428767	3.1327837	5.478261	6.9421487	1.4095775	2.4653072	2.1802278	1.4095775	2.4653072	2.1802278	0.70872843	0.78760964	0.74263102	0.68969876	0.56077361	0.74921918	16.364004	5.2182322	1.9130435	2.5689654	363	24	59	0.023369707	0.083003953	0.05505142	0.69232321	0.045454547	0.19469027	0.70943242	0.40562895	0.4586677	2.4596248	2.2337437
272	85640.6645039	74148.0859613	85646.9829711	74161.9419891	402	0	3	0.0061523393	0	0.001814882	2	0.14358975	0.086956523	2.8993948	0.46731132	1.1428767	3.1327837	5.478261	6.9421487	1.4095775	2.4653072	2.1802278	1.4095775	2.4653072	2.1802278	0.70872843	0.78760964	0.74263102	0.68969876	0.56077361	0.74921918	15.228675	5.2182322	1.9130435	2.5689654	363	24	59	0.023369707	0.083003953	0.05505142	0.69232321	0.045454547	0.19469027	0.70943242	0.40562895	0.4586677	2.4596248	2.2337437
273	85613.0454959	74160.1989514	85621.0999474	74176.9000527	215	0	1	0.0032904302	0	0.00060496066	2	0.14358975	0.086956523	2.8993948	0.46731132	1.1428767	3.1327837	5.478261	6.9421487	1.4095775	2.4653072	2.1802278	1.4095775	2.4653072	2.1802278	0.70872843	0.78760964	0.74263102	0.68969876	0.56077361	0.74921918	18.54187	5.2182322	1.9130435	2.5689654	363	24	59	0.023369707	0.083003953	0.05505142	0.69232321	0.045454547	0.19469027	0.70943242	0.40562895	0.4586677	2.4596248	2.2337437
274	85634.6346143	74196.674009	85644.4455385	74191.1314766	122	2	8	0.0018671278	0.2	0.052287582	2	0.83333331	0.40000001	3.0106094	1.0283208	1.1369522	2.8478999	3.5999999	4.3943663	1.0105281	1.1634083	1.2186118	1.0105281	1.1634083	1.2186118	0.67795068	0.63092977	0.63554442	0.51331669	3.0849626	0.77150327	11.26827	6.8839779	1.6	2.6111112	363	6	19	0.032598216	0.30000001	0.18954249	0.64505917	0.25	0.12121212	0.98958158	0.85954344	0.82060581	2.9203188	1.0562366
275	85633.65445	74180.5320403	85637.7430544	74196.4940338	150	2	6	0.0022956489	0.33333334	0.039215688	2	1	0.5	3.1291616	1.0575424	1.0084066	3.1698055	3	3.7333333	0.9783749	1.055981	1.1779915	0.9783749	1.055981	1.1779915	0.67510229	0.58496249	0.62920964	0.51654643	5.2877126	0.66068023	16.477316	7.0773482	1.5	2.6666667	363	5	19	0.03366952	0.33333334	0.19607843	0.61103255	0.33333334	0.090909094	1.0221031	0.94698668	0.84890258	2.9088008	0.8397066
276	85625.0865273	74170.8020212	85635.4208135	74184.6683492	746	2	28	0.011417028	0.01904762	0.032520324	2	0.57692307	0.13333334	3.0796103	0.61839271	1.1491963	3.2777739	5.1999998	6.5150814	1.1559746	2.0276461	1.8805417	1.1559746	2.0276461	1.8805417	0.69005847	0.75865442	0.71834618	0.60069776	0.82452363	0.7487188	17.293713	6.1436462	1.8666667	2.5952382	363	16	43	0.028496657	0.12380952	0.077816494	0.64934087	0.071428575	0.17283951	0.86507088	0.49318269	0.53176165	2.6793039	1.9871963
277	85666.6655112	74186.7300303	85691.6925864	74223.3187604	465	2	24	0.0071165119	0.021978023	0.055172414	2	0.58333331	0.14285715	2.9510539	0.64512789	1.2776239	2.8370368	5.1428571	6.1935482	1.1807048	1.9614588	1.7555087	1.1807048	1.9614588	1.7555087	0.69200391	0.7532686	0.70666349	0.5879432	0.87971985	0.92107767	44.32933	6.0359116	1.8571428	2.4666667	363	15	31	0.027899787	0.13186814	0.10114942	0.67768741	0.07692308	0.22807017	0.84695178	0.50982463	0.56963545	2.7115588	1.9410757
278	85643.5689968	74197.9779492	85650.9249657	74193.2676841	97	2	8	0.0014845197	0.13333334	0.018390805	2	0.66666669	0.33333334	3.0604656	0.97773278	0.92215449	2.9082716	4	5.0526314	1.0692623	1.2736844	1.4854304	1.0692623	1.2736844	1.4854304	0.68298542	0.66096407	0.67678654	0.55216151	2.2813766	0.5605253	8.734808	6.5607734	1.6666666	2.7333333	363	7	31	0.030807609	0.26666668	0.11954023	0.64409477	0.2	0.087719299	0.93522429	0.78512388	0.67320555	2.8071742	1.2335654
279	85650.1361012	74196.6231821	85667.4551058	74187.511181	106	2	6	0.0016222586	0.2	0.015873017	2	0.83333331	0.40000001	3.0504308	1.0283208	0.86988467	2.8696997	3.5999999	4.5619836	1.0676711	1.1634083	1.4226078	1.0676711	1.1634083	1.4226078	0.68285179	0.63092977	0.66875893	0.5495317	3.0849626	0.52555531	19.569784	6.5690608	1.6	2.75	363	6	29	0.030853523	0.30000001	0.12962963	0.64356434	0.25	0.075471699	0.93661809	0.85954344	0.70293444	2.8119745	1.0562366
280	85643.8820525	74189.9389581	85657.2683161	74231.0973969	1140	6	56	0.017446931	0.050000001	0.11290322	3	1.0833334	0.1875	2.966723	0.73757654	1.3503033	2.9160085	7.3125	8.4610167	1.1839521	2.2515697	1.8880572	1.1839521	2.2515697	1.8880572	0.69225717	0.78555274	0.72001129	0.59269148	1.0449002	1.0127275	43.280586	6.0220995	1.8125	2.40625	363	17	33	0.027823266	0.10833333	0.090725809	0.6785714	0.13333334	0.26229507	0.84462881	0.44413462	0.52964497	2.7057884	1.8320942
281	85638.0592869	74164.2970315	85651.3647386	74197.1281908	725	6	60	0.011095637	0.044117648	0.063424945	3	1.0769231	0.17647059	3.101846	0.71282601	1.2267048	3.3904545	7.4117646	9.0538921	1.1634729	2.3046701	1.9798998	1.1634729	2.3046701	1.9798998	0.69065154	0.78794861	0.72711158	0.60896164	0.98698992	0.82390624	35.42485	6.1104975	1.8235294	2.5454545	363	18	45	0.028313003	0.10294118	0.071881607	0.65160078	0.125	0.2	0.85949576	0.43390158	0.50507605	2.6670058	1.8754672
282	85684.3194226	74163.4866354	85695.2804426	74159.5137205	0	0	0	0	0	0	1	0.25	0.25	3.0994952	0.90656495	1.0367628	2.9853201	2.25	2.8235295	0.96868801	0.70398736	1.084089	0.96868801	0.70398736	1.084089	0.67423058	0.36907023	0.61134791	0.50658119	2.2664125	0.67788339	11.658817	7.1381216	1.75	2.6875	363	5	17	0.034006212	0.5	0.22499999	0.60714287	0	0.068965517	1.0323241	1.42048	0.92243344	2.9223452	1.2287952
283	85692.9603569	74168.5213934	85707.1220404	74161.7581575	0	0	0	0	0	0	1	0.25	0.25	3.0994952	0.90656495	1.0367628	2.9853201	2.25	2.8235295	0.96868801	0.70398736	1.084089	0.96868801	0.70398736	1.084089	0.67423058	0.36907023	0.61134791	0.50658119	2.2664125	0.67788339	15.693777	7.1381216	1.75	2.6875	363	5	17	0.034006212	0.5	0.22499999	0.60714287	0	0.068965517	1.0323241	1.42048	0.92243344	2.9223452	1.2287952
284	85683.8374785	74139.145991	85697.3111111	74173.8613914	2160	12	84	0.033057347	0.1	0.10769231	4	3.0769231	0.25	3.0905557	0.84587383	1.2986202	3.4370019	9	10.666667	1.1565958	2.4392004	1.9582232	1.1565958	2.4392004	1.9582232	0.6901077	0.81085664	0.72549206	0.60315681	1.3072596	0.90243101	37.238392	6.1408839	1.75	2.5	363	17	41	0.028481351	0.1	0.07692308	0.64952922	0.2	0.22077923	0.86460626	0.4099704	0.51066703	2.6760693	1.6663145
285	85692.38246	74174.566028	85697.3450412	74171.8429991	0	0	0	0	0	0	1	0.25	0.25	3.0994952	0.90656495	1.0367628	2.9853201	2.25	2.8235295	0.96868801	0.70398736	1.084089	0.96868801	0.70398736	1.084089	0.67423058	0.36907023	0.61134791	0.50658119	2.2664125	0.67788339	5.660574	7.1381216	1.75	2.6875	363	5	17	0.034006212	0.5	0.22499999	0.60714287	0	0.068965517	1.0323241	1.42048	0.92243344	2.9223452	1.2287952
286	85687.8842021	74204.9572443	85706.6881754	74203.1685312	0	0	0	0	0	0	1	0.33333334	0.33333334	2.9944854	1	0.89962876	2.5908716	2	2.5365853	1.0091068	0.5	1.0453717	1.0091068	0.5	1.0453717	0.67782617	0	0.60467565	0.50984907	4	0.56643295	18.888857	6.8922653	1.6666666	2.75	363	4	17	0.03264413	0.66666669	0.23333333	0.64455926	0	0.034482758	0.99097538	2	0.95659763	2.9241536	0.93488598
287	85671.5099663	74171.4884781	85682.1237797	74164.7145875	722	2	6	0.011049724	0.33333334	0.039215688	2	1.3333334	0.5	3.1296229	1.0575424	1.0084066	3.1699152	3	3.7333333	0.97881985	1.055981	1.1779915	0.97881985	1.055981	1.1779915	0.67514217	0.58496249	0.62920964	0.51685762	5.2877126	0.66068023	12.591212	7.0745854	1.5	2.6666667	363	5	19	0.033654213	0.33333334	0.19607843	0.61120933	0.33333334	0.090909094	1.0216385	0.94698668	0.84890258	2.909158	0.8397066
288	85665.463438	74161.4540017	85673.4005944	74171.5462012	0	0	0	0	0	0	1	0.5	0.5	3.1351326	1.0566417	1.4575424	2.6468349	1.5	1.6	0.84079093	0.21089678	0.42239243	0.84079093	0.21089678	0.42239243	0.66206527	-1	0.25192964	0.44472572	-1	1.8219281	12.839429	8.0718231	1.5	2.25	363	3	5	0.039179076	1	0.83333331	0.57340443	0	0	1.1893563	4.7416558	2.3674667	3.1319654	0.52439922
289	85672.9235815	74146.5026676	85685.4345462	74175.9377197	1991	6	64	0.030470913	0.039215688	0.050196078	3	0.91025639	0.16666667	3.1129417	0.68970782	1.1711379	3.3952758	7.5	9.2957745	1.1697961	2.355983	2.0473592	1.1697961	2.355983	2.0473592	0.69114947	0.79026091	0.73248678	0.61446321	0.93603206	0.76123965	31.983536	6.0828729	1.8333334	2.5882354	363	19	52	0.028159961	0.098039217	0.063529409	0.65348399	0.11764706	0.18181819	0.85484982	0.42445129	0.48843408	2.6655107	1.9151289
290	85685.4345462	74175.9377197	85694.0098708	74227.3365012	1584	6	56	0.024242053	0.050000001	0.065040648	3	1.4166666	0.1875	2.986896	0.73757654	1.2286298	2.9188685	7.3125	8.9142857	1.2146868	2.2515697	1.9384046	1.2146868	2.2515697	1.9384046	0.69462901	0.78555274	0.72356123	0.61222094	1.0449002	0.82548565	52.109222	5.8950276	1.8125	2.5476191	363	17	43	0.027119266	0.10833333	0.075493611	0.6867044	0.13333334	0.19753087	0.82325757	0.44413462	0.51588815	2.6598942	1.8320942
291	85650.6981028	74128.6606562	85661.0291382	74155.0469923	8565	9	117	0.13108155	0.018145161	0.036111113	4	0.51025641	0.125	2.854531	0.57014161	1.1857926	3.2389939	10.5	13.066667	1.5297973	3.0343778	2.485739	1.5297973	3.0343778	2.485739	0.71673012	0.82253057	0.7627511	0.73698062	0.69683975	0.77787995	28.336708	4.8867402	1.875	2.5555556	363	33	82	0.021533187	0.056451611	0.03888889	0.69512457	0.096774191	0.20754717	0.65368134	0.32955685	0.40229487	2.3566704	2.1319423
292	85844.4212649	74053.0005625	85937.520983	73989.2610268	17911	16	269	0.2741158	0.014184397	0.050224047	5	0.84924245	0.10416666	2.8653479	0.50136834	1.2202917	3.1615345	13.4375	16.589735	1.6698408	3.5415275	2.8221481	1.6698408	3.5415275	2.8221481	0.72549635	0.83935988	0.78152877	0.80754757	0.5849297	0.83201712	112.82857	4.5607734	1.8958334	2.4903846	363	49	105	0.019727277	0.038120568	0.028939508	0.74027807	0.08510638	0.24390244	0.59885949	0.28236404	0.35434002	2.2622473	2.2456412
293	85531.6724584	74200.3200248	85844.4212649	74053.0005625	28145	194	573	0.43074027	0.39112905	0.097349644	15	6.4499998	0.46875	2.7782757	1.0100117	1.1685038	3.28722	23.90625	28.88562	1.7205634	4.9977984	2.7220068	1.7205634	4.9977984	2.7220068	0.72854042	0.96739626	0.77581584	0.80681121	2.083149	0.7560907	345.7092	4.455801	1.53125	2.5688074	363	33	110	0.019145712	0.034274194	0.029051987	0.72892743	0.45161289	0.20465116	0.58120495	0.2000881	0.367376	2.2535014	1.3306547
294	85529.3187266	74178.8007002	85535.8319528	74194.5149575	335	4	24	0.0051269494	0.043956045	0.051612902	3	0.85000002	0.21428572	2.866194	0.79252219	1.3345156	5.9645615	7.0714288	8.2804432	1.1997908	2.1397731	1.8017781	1.1997908	2.1397731	1.8017781	0.69348502	0.78060216	0.71139753	0.58027244	1.1887833	0.97055674	17.010586	5.955801	1.7857143	2.4516129	363	15	32	0.027455961	0.12087912	0.096774191	0.57946557	0.15384616	0.23728813	0.83347857	0.46733925	0.55500734	2.7105513	1.7318686
295	85530.0144887	74196.4039787	85536.6659605	74192.7970697	296	2	6	0.0045300806	0.13333334	0.0066445181	2	0.66666669	0.33333334	2.7659633	0.97773278	0.72740418	3.351212	4	5.1478262	1.2683705	1.2736844	1.6704921	1.2683705	1.2736844	1.6704921	0.6986686	0.66096407	0.69881248	0.59200746	2.2813766	0.41565955	7.5664964	5.6878452	1.6666666	2.8139534	363	7	44	0.025971442	0.26666668	0.086378738	0.63228601	0.2	0.060240965	0.78841311	0.78512388	0.59862602	2.6759048	1.2335654
296	85531.3428602	74194.107179	85537.2480418	74211.3500017	5952	6	105	0.09109135	0.012096774	0.050480768	3	0.63333333	0.09375	2.8563731	0.47831139	1.2240041	3.1121151	8.15625	10.047244	1.4793298	2.929744	2.4438424	1.4793298	2.929744	2.4438424	0.71342868	0.81395876	0.76105171	0.71311104	0.5637241	0.85940719	18.225973	5.0193372	1.90625	2.4615386	363	33	66	0.022267794	0.058467742	0.045673076	0.70683056	0.064516127	0.2519685	0.67598182	0.34132674	0.4091917	2.4223328	2.2493558
297	85552.8891425	74201.5348434	85557.1310886	74214.9744356	0	0	0	0	0	0	1	0.06666667	0.06666667	3.0567315	0.41856444	1.0748416	2.9075081	2.8	3.6085918	1.136444	1.8828143	1.8528867	1.136444	1.8828143	1.8528867	0.68850034	0.73735046	0.71582401	0.58615607	0.51515621	0.68982369	14.093145	6.2320442	1.9333333	2.6190476	363	16	43	0.028986394	0.13333334	0.078977935	0.64331448	0	0.16049382	0.87993783	0.53111982	0.53969842	2.7274294	2.2391162
298	85535.8259443	74235.12828	85552.3691459	74231.9282408	0	0	0	0	0	0	1	0.2	0.2	3.0021408	0.82080209	0.82694978	2.6709454	2.4000001	3.092437	1.0592642	0.87255627	1.3941556	1.0592642	0.87255627	1.3941556	0.68214309	0.5	0.66530532	0.53657168	1.6416042	0.48941925	16.849859	6.6132598	1.8	2.7857144	363	6	29	0.031098392	0.40000001	0.13227513	0.64073551	0	0.056603774	0.94405156	1.146058	0.71728003	2.8515575	1.4445759
299	85532.5919197	74219.8609255	85545.1899956	74215.3630139	0	0	0	0	0	0	1	0.2	0.2	3.0021408	0.82080209	0.82694978	2.6709454	2.4000001	3.092437	1.0592642	0.87255627	1.3941556	1.0592642	0.87255627	1.3941556	0.68214309	0.5	0.66530532	0.53657168	1.6416042	0.48941925	13.376947	6.6132598	1.8	2.7857144	363	6	29	0.031098392	0.40000001	0.13227513	0.64073551	0	0.056603774	0.94405156	1.146058	0.71728003	2.8515575	1.4445759
300	85529.8278619	74226.3973182	85534.9293097	74224.4343433	0	0	0	0	0	0	1	0.2	0.2	3.0021408	0.82080209	0.82694978	2.6709454	2.4000001	3.092437	1.0592642	0.87255627	1.3941556	1.0592642	0.87255627	1.3941556	0.68214309	0.5	0.66530532	0.53657168	1.6416042	0.48941925	5.4660807	6.6132598	1.8	2.7857144	363	6	29	0.031098392	0.40000001	0.13227513	0.64073551	0	0.056603774	0.94405156	1.146058	0.71728003	2.8515575	1.4445759
301	85527.5740344	74234.7663822	85533.3979142	74253.286231	0	0	0	0	0	0	1	0.083333336	0.083333336	2.9534898	0.48857915	1.1713697	2.6531501	2.75	3.4679804	1.1528789	1.6531878	1.6211112	1.1528789	1.6531878	1.6211112	0.68981278	0.71093518	0.69198382	0.57455349	0.63515288	0.80880284	19.413973	6.1574588	1.9166666	2.5357144	363	13	29	0.028573178	0.16666667	0.11375661	0.66990805	0	0.18867925	0.86739385	0.60489196	0.61686087	2.7418966	2.1158357
302	85510.2390435	74239.2169464	85520.6130569	74239.9459373	0	0	0	0	0	0	1	0.5	0.5	2.9683566	1.0566417	0.81727618	2.439477	1.5	1.9130435	0.96694738	0.21089678	0.90480542	0.96694738	0.21089678	0.90480542	0.67407328	-1	0.57144403	0.4842757	-1	0.5200848	10.399595	7.1491714	1.5	2.7692308	363	3	14	0.03406743	1	0.29487181	0.62906182	0	0	1.0341824	4.7416558	1.1052099	2.9995935	0.52439922
303	85518.6452583	74235.4154455	85524.3671793	74255.8551643	722	2	24	0.011049724	0.025641026	0.063492067	2	1.0833334	0.15384616	2.962847	0.67441899	1.2884952	2.8623431	5.0769229	6.0829492	1.1541152	1.8918658	1.7001897	1.1541152	1.8918658	1.7001897	0.68991095	0.74722171	0.70085883	0.57699221	0.94418663	0.93415904	21.225515	6.1519337	1.8461539	2.4642856	363	14	29	0.028542569	0.14102565	0.10846561	0.67026168	0.083333336	0.2264151	0.86646461	0.5285787	0.58816963	2.7385714	1.8895046
304	85530.0490431	74208.8835303	85541.9793298	74252.7364469	2764	19	171	0.042301159	0.050264549	0.10714286	5	3.1500001	0.17857143	2.9921968	0.70247942	1.3339983	2.9881248	12.321428	14.390507	1.2881058	3.0307732	2.3910103	1.2881058	3.0307732	2.3910103	0.70012218	0.83007318	0.75827581	0.65039968	0.92599559	0.96714878	45.446781	5.6160221	1.8214285	2.4210527	363	29	58	0.025573529	0.06084656	0.05075188	0.68531072	0.14814815	0.27027026	0.77633375	0.32994881	0.41823325	2.5841858	1.9416871
305	85491.9085672	74216.5565701	85494.7790156	74227.026923	0	0	0	0	0	0	1	0.06666667	0.06666667	3.0567315	0.41856444	1.0748416	2.9075081	2.8	3.6085918	1.136444	1.8828143	1.8528867	1.136444	1.8828143	1.8528867	0.68850034	0.73735046	0.71582401	0.58615607	0.51515621	0.68982369	10.856692	6.2320442	1.9333333	2.6190476	363	16	43	0.028986394	0.13333334	0.078977935	0.64331448	0	0.16049382	0.87993783	0.53111982	0.53969842	2.7274294	2.2391162
306	85483.6502164	74225.7767515	85485.3931533	74232.4918156	722	2	30	0.011049724	0.016666668	0.034843206	2	1.0666667	0.125	3.0682204	0.59390801	1.1718307	3.1785469	5.25	6.5585585	1.1376452	2.0907433	1.9090347	1.1376452	2.0907433	1.9090347	0.68859673	0.76349348	0.72092456	0.58898151	0.77664894	0.77521104	6.9375725	6.2265191	1.875	2.5714285	363	17	43	0.028955786	0.11666667	0.076655053	0.64369112	0.06666667	0.18518518	0.87900865	0.47829881	0.52382493	2.7220836	2.0287027
307	85479.736489	74233.6314599	85486.9490245	74230.1535065	0	0	0	0	0	0	1	0.5	0.5	3.07373	1.0566417	0.71155506	2.6283681	1.5	1.9310344	0.95535946	0.21089678	1.0093243	0.95535946	0.21089678	1.0093243	0.67302054	-1	0.59837425	0.4954547	-1	0.4320156	8.0072985	7.2237568	1.5	2.8125	363	3	17	0.034480646	1	0.24166666	0.60166198	0	0	1.0467265	4.7416558	0.99076182	2.9693193	0.52439922
308	85465.6274737	74231.3209137	85468.423451	74245.3819493	0	0	0	0	0	0	1	0.06666667	0.06666667	3.0567315	0.41856444	1.0748416	2.9075081	2.8	3.6085918	1.136444	1.8828143	1.8528867	1.136444	1.8828143	1.8528867	0.68850034	0.73735046	0.71582401	0.58615607	0.51515621	0.68982369	14.336325	6.2320442	1.9333333	2.6190476	363	16	43	0.028986394	0.13333334	0.078977935	0.64331448	0	0.16049382	0.87993783	0.53111982	0.53969842	2.7274294	2.2391162
309	85474.5519759	74248.3009765	85476.7710094	74264.6780502	0	0	0	0	0	0	1	0.083333336	0.083333336	2.9534898	0.48857915	1.1713697	2.6531501	2.75	3.4679804	1.1528789	1.6531878	1.6211112	1.1528789	1.6531878	1.6211112	0.68981278	0.71093518	0.69198382	0.57455349	0.63515288	0.80880284	16.526726	6.1574588	1.9166666	2.5357144	363	13	29	0.028573178	0.16666667	0.11375661	0.66990805	0	0.18867925	0.86739385	0.60489196	0.61686087	2.7418966	2.1158357
310	85465.6471803	74256.4324968	85471.6302085	74255.7294883	0	0	0	0	0	0	1	0.5	0.5	2.9683566	1.0566417	0.81727618	2.439477	1.5	1.9130435	0.96694738	0.21089678	0.90480542	0.96694738	0.21089678	0.90480542	0.67407328	-1	0.57144403	0.4842757	-1	0.5200848	6.0241885	7.1491714	1.5	2.7692308	363	3	14	0.03406743	1	0.29487181	0.62906182	0	0	1.0341824	4.7416558	1.1052099	2.9995935	0.52439922
311	85466.4458471	74254.6535381	85468.5334427	74267.0593164	722	2	24	0.011049724	0.025641026	0.063492067	2	1.0833334	0.15384616	2.962847	0.67441899	1.2884952	2.8623431	5.0769229	6.0829492	1.1541152	1.8918658	1.7001897	1.1541152	1.8918658	1.7001897	0.68991095	0.74722171	0.70085883	0.57699221	0.94418663	0.93415904	12.580198	6.1519337	1.8461539	2.4642856	363	14	29	0.028542569	0.14102565	0.10846561	0.67026168	0.083333336	0.2264151	0.86646461	0.5285787	0.58816963	2.7385714	1.8895046
312	85441.4403316	74240.0899971	85446.8719812	74248.150932	302	2	26	0.0046219067	0.014705882	0.030197445	2	0.56666666	0.11764706	3.0704646	0.57140923	1.1907758	3.1804638	5.2941175	6.5934067	1.1382469	2.1510253	1.9384046	1.1382469	2.1510253	1.9384046	0.68864501	0.76787406	0.72356123	0.58972412	0.73466903	0.80005246	9.7201586	6.2237568	1.8823529	2.5476191	363	18	43	0.028940482	0.11029412	0.075493611	0.64387947	0.0625	0.19753087	0.87854403	0.46489456	0.51588815	2.7221022	2.0662677
313	85455.2407116	74235.9138316	85457.459084	74252.3788437	0	0	0	0	0	0	2	0.40000001	0.125	3.0693827	0.59390801	1.1606961	3.1789219	5.25	6.5739131	1.1382469	2.0907433	1.9161526	1.1382469	2.0907433	1.9161526	0.68864501	0.76349348	0.72153497	0.58951634	0.77664894	0.76224816	16.613783	6.2237568	1.875	2.5813954	363	17	44	0.028940482	0.11666667	0.075304538	0.64387947	0.06666667	0.18072289	0.87854403	0.47829881	0.52187908	2.7220409	2.0287027
314	85453.9649656	74215.1299676	85455.1256447	74219.178512	0	0	0	0	0	0	1	0.5	0.5	3.1006987	1.0566417	1.4575424	2.5834017	1.5	1.6	0.82499993	0.21089678	0.42239243	0.82499993	0.21089678	0.42239243	0.66046959	-1	0.25192964	0.43157732	-1	1.8219281	4.211637	8.2071819	1.5	2.25	363	3	5	0.039928988	1	0.83333331	0.56523913	0	0	1.2121214	4.7416558	2.3674667	3.1821642	0.52439922
315	85451.5632776	74220.7224947	85455.4899107	74218.4257945	722	2	6	0.011049724	0.33333334	0.044117648	2	1.3333334	0.5	3.0951891	1.0575424	1.0435004	3.0744824	3	3.7142856	0.95748436	1.055981	1.152335	0.95748436	1.055981	1.152335	0.67321432	0.58496249	0.62404382	0.5000239	5.2877126	0.69566697	4.5489864	7.2099447	1.5	2.6470587	363	5	18	0.034404125	0.33333334	0.20588236	0.60254598	0.33333334	0.096774191	1.0444034	0.94698668	0.86780316	2.9609883	0.8397066
316	85451.4194822	74219.4400051	85455.5550378	74237.2689334	1440	4	34	0.022038231	0.029411765	0.037652269	3	1.0666667	0.17647059	3.0787921	0.71282601	1.2383243	3.2802811	7.4117646	9.0247936	1.139452	2.3046701	1.9742178	1.139452	2.3046701	1.9742178	0.68874156	0.78794861	0.72667623	0.59194994	0.98698992	0.83825034	18.302282	6.2182322	1.8235294	2.5348837	363	18	44	0.028909873	0.10294118	0.073089704	0.64425611	0.125	0.20481928	0.87761486	0.43390158	0.50652975	2.7187622	1.8754672
317	85421.8947771	74235.4752333	85438.1810782	74232.6438834	102	1	2	0.0015610413	0.16666667	0.0072463769	2	0.83333331	0.5	3.0651374	1.0575424	0.84055948	4.064857	3	3.8095238	1.0438529	1.055981	1.3154316	1.0438529	1.055981	1.3154316	0.68083304	0.58496249	0.65344113	0.53985679	5.2877126	0.51253629	16.530582	6.6961327	1.5	2.75	363	5	25	0.031557523	0.33333334	0.15217391	0.58452547	0.33333334	0.06666667	0.95798934	0.94698668	0.76020682	2.847898	0.8397066
318	85430.0229728	74210.6810001	85440.8586323	74242.2043652	3756	5	62	0.057483051	0.018115941	0.029807692	3	0.69166666	0.125	3.0470796	0.57835978	1.1550368	4.5911856	7.875	9.8681946	1.2639018	2.6308632	2.2540293	1.2639018	2.6308632	2.2540293	0.69833714	0.80221021	0.74777532	0.64987653	0.72294974	0.7473768	33.333679	5.7044201	1.875	2.5846155	363	25	66	0.026063269	0.076086953	0.04951923	0.63098592	0.086956523	0.18897638	0.7912007	0.38010341	0.44364995	2.5901535	2.0967031
319	85440.5380426	74245.9263803	85451.4946389	74247.7023742	51	2	4	0.00078052067	0.2	0.0098522166	2	0.83333331	0.40000001	3.0283718	1.0283208	0.85019463	2.849086	3.5999999	4.5714288	1.0746005	1.1634083	1.4402181	1.0746005	1.1634083	1.4402181	0.68343282	0.63092977	0.67120409	0.54910034	3.0849626	0.51011682	11.099602	6.5331492	1.6	2.7586207	363	6	30	0.030654566	0.30000001	0.12561576	0.64586282	0.25	0.07272727	0.93057835	0.85954344	0.69433928	2.8142922	1.0562366
320	85451.4946389	74247.7023742	85453.2305524	74268.6965997	467	4	30	0.0071471203	0.026143791	0.031712472	3	0.75	0.16666667	2.9762385	0.68970782	1.2460413	2.9243259	7.5	9.1228065	1.2514098	2.355983	2.0094504	1.2514098	2.355983	2.0094504	0.69740605	0.79026091	0.72967356	0.62849015	0.93603206	0.84957361	21.06587	5.7513814	1.8333334	2.5227273	363	19	45	0.026323441	0.098039217	0.070824526	0.67608285	0.11764706	0.21176471	0.79909873	0.42445129	0.49764848	2.603797	1.9151289
321	85502.33282	74153.6268699	85523.2219494	74184.0972646	6970	2	26	0.10667115	0.021978023	0.031707317	2	0.29166666	0.14285715	3.1085	0.64512789	1.1353215	8.8704462	5.1428571	6.4477611	1.1541152	1.9614588	1.8443592	1.1541152	1.9614588	1.8443592	0.68991095	0.7532686	0.71503085	0.60535705	0.87971985	0.73359233	36.943211	6.1519337	1.8571428	2.609756	363	15	42	0.028542569	0.13186814	0.080487803	0.56282234	0.07692308	0.16455697	0.86646461	0.50982463	0.54219377	2.6772406	1.9410757
322	85463.4409617	74083.1585257	85502.33282	74153.6268699	9160	30	120	0.14018764	0.2857143	0.24193548	6	2.9166667	0.40000001	3.1972408	0.99755627	1.4513528	7.0331063	10.8	11.883495	1.0556277	2.9288223	1.9758738	1.0556277	2.9288223	1.9758738	0.68183523	0.88562185	0.72871423	0.56947911	1.9951125	1.1403487	80.488289	6.6325965	1.6	2.34375	363	16	33	0.031205522	0.085714288	0.086693548	0.55817986	0.35714287	0.29508197	0.94730371	0.34143418	0.50610518	2.7846682	1.3475709
323	85443.0393904	74067.4851845	85466.3667507	74087.0775328	3004	12	54	0.045974199	0.21818182	0.25714287	4	2.5	0.36363637	2.9226434	0.98192525	1.4898772	9.0869942	7.6363635	8.115942	1.0338255	2.2383871	1.6666666	1.0338255	2.2383871	1.6666666	0.67997295	0.82708746	0.69863445	0.50981241	1.9638505	1.2606653	30.463516	6.7513814	1.6363636	2.2857144	363	12	22	0.031863607	0.12727273	0.12857144	0.51195496	0.30000001	0.30769232	0.96728116	0.44675028	0.60000002	2.9343452	1.3509961
324	85562.190063	74031.590264	85562.4379937	74052.7106256	10753	2	23	0.16456743	0.021978023	0.043560605	2	0.2857143	0.14285715	2.8513458	0.64512789	1.2398853	6.5421095	5.1428571	6.2896552	1.1938019	1.9614588	1.7777745	1.1938019	1.9614588	1.7777745	0.69302219	0.7532686	0.70873529	0.5743832	0.87971985	0.86032861	21.121817	5.9806628	1.8571428	2.5151515	363	15	34	0.0275937	0.13186814	0.094696969	0.53958118	0.07692308	0.20634921	0.8376599	0.50982463	0.56250101	2.7240734	1.9410757
325	85514.6926042	74093.1400717	85564.635001	74049.1919928	14068	42	180	0.21530126	0.24561404	0.24291497	7	3.1666667	0.36842105	2.8602083	0.97227997	1.46114	7.9555635	13.263158	14.482759	1.1210546	3.2074485	2.1787345	1.1210546	3.2074485	2.1787345	0.68725866	0.88422823	0.74519295	0.54103994	1.7677817	1.1459922	66.525757	6.3038673	1.6315789	2.3333333	363	20	40	0.029384308	0.070175439	0.070175439	0.50970376	0.33333334	0.30666667	0.89201725	0.31177428	0.45898202	2.8911831	1.4401361
326	85444.5009797	74133.3070106	85514.6926042	74093.1400717	5155	6	54	0.078893803	0.057142857	0.10227273	3	0.80952382	0.2	2.9539683	0.76409763	1.3250937	6.3791232	7.1999998	8.4705887	1.0566641	2.1966166	1.8518485	1.0566641	2.1966166	1.8518485	0.68192303	0.78309184	0.71620893	0.52666527	1.1114148	0.95857841	80.871796	6.6270719	1.8	2.4545455	363	16	34	0.031174913	0.11428571	0.090909094	0.5225035	0.14285715	0.23809524	0.94637454	0.45524555	0.54000098	2.9100959	1.7844526
327	85670.6164516	74017.2915186	85878.8334926	73867.3967463	24162	19	216	0.36978313	0.035984848	0.060504202	5	1.1678572	0.15151516	2.8688505	0.63737339	1.2045821	4.603837	12.727273	15.689655	1.5507383	3.1745973	2.5318511	1.5507383	3.1745973	2.5318511	0.71807688	0.83205837	0.76547641	0.75082386	0.80261832	0.79079437	256.55951	4.8342543	1.8484849	2.5529411	363	34	86	0.021242404	0.053030305	0.036974791	0.67463666	0.125	0.20958084	0.64485413	0.31500059	0.39496794	2.3296728	2.044591
328	85535.2779131	74053.3223731	85678.2423099	74012.9976944	20599	41	156	0.31525382	0.30147058	0.11764706	7	3.7833333	0.41176471	2.895998	1.0009978	1.2350225	10.100456	12.352942	14.736842	1.3511769	3.2265382	2.1301131	1.3511769	3.2265382	2.1301131	0.70466119	0.90309	0.73908234	0.66033119	2.0019956	0.8285594	148.54259	5.4005523	1.5882353	2.5384614	363	18	53	0.024379792	0.073529415	0.060331825	0.59320736	0.375	0.20792079	0.74009556	0.3099297	0.46945864	2.5111291	1.3478088
329	85488.7677978	74040.1242544	85546.5850553	74052.2785741	6503	10	72	0.099524036	0.083333336	0.19047619	4	0.9261905	0.25	2.8501756	0.84587383	1.4477369	5.0666475	9	9.6000004	1.1736231	2.4392004	1.9363272	1.1736231	2.4392004	1.9363272	0.69144994	0.81085664	0.7262944	0.56443739	1.3072596	1.1995534	59.080986	6.0662985	1.75	2.2857144	363	17	29	0.028068135	0.1	0.095238097	0.5700891	0.2	0.32075471	0.85206228	0.4099704	0.51644164	2.7619228	1.6663145
330	85422.6097496	74079.7089641	85490.9976095	74040.0756475	3676	6	34	0.056258705	0.13333334	0.10461538	3	1	0.30000001	2.8332555	0.92617673	1.3044705	4.5170631	6.3000002	7.4254146	1.0650296	1.8957499	1.5992693	1.0650296	1.8957499	1.5992693	0.68262953	0.7729429	0.68941891	0.50914443	1.6979907	0.92686063	79.042389	6.5828729	1.7	2.5	363	11	27	0.030930044	0.15555556	0.12	0.56208014	0.22222222	0.20408164	0.93894106	0.52749574	0.62528557	2.9374797	1.452648
331	85406.3365305	74073.6203668	85422.6097496	74079.7089641	923	2	8	0.014125894	0.2	0.12121212	2	0.83333331	0.40000001	2.8908894	1.0283208	1.3845311	4.1950927	3.5999999	4.0975609	0.94363213	1.1634083	1.0697098	0.94363213	1.1634083	1.0697098	0.67194551	0.63092977	0.60170126	0.46026003	3.0849626	1.1249316	17.374945	7.301105	1.6	2.4166667	363	6	13	0.03490917	0.30000001	0.25757575	0.54039896	0.25	0.19047619	1.0597351	0.85954344	0.93483305	3.0879734	1.0562366
332	85308.6235001	74121.8320253	85414.8569667	74070.6979874	725	2	6	0.011095637	0.33333334	0.10909091	2	1	0.5	3.0703878	1.0575424	1.3152586	3.997864	3	3.5	0.90704799	1.055981	0.9792943	0.90704799	1.055981	0.9792943	0.66852689	0.58496249	0.58048201	0.46987808	5.2877126	1.0522069	117.89928	7.5552487	1.5	2.4545455	363	5	12	0.036317166	0.33333334	0.29090908	0.55310732	0.33333334	0.15789473	1.1024776	0.94698668	1.0211434	3.0370734	0.8397066
333	85924.0460366	73971.1455156	86091.8448916	73890.1638291	19509	218	898	0.29857209	0.27948719	0.20111983	16	8.174242	0.40000001	3.2416766	0.98202389	1.3912245	3.6457908	28.799999	32.693497	1.4040606	4.8955579	2.8944459	1.4040606	4.8955579	2.8944459	0.70834953	0.93466461	0.78609097	0.76809961	1.7505643	1.0041921	186.31825	5.2348065	1.6	2.4105263	363	41	96	0.023461532	0.030769231	0.030011198	0.71129942	0.38461539	0.28342247	0.71222001	0.2042668	0.34548926	2.4147546	1.4584336
334	85795.2030435	74028.7477805	85924.0460366	73971.1455156	34373	114	1088	0.52605563	0.062295083	0.12777452	11	3.5970237	0.18032786	3.0307095	0.6928938	1.3145399	3.4474444	27.049181	31.950207	1.6763433	4.2546463	3.1184669	1.6763433	4.2546463	3.1184669	0.72589028	0.8694216	0.79557234	0.85748053	0.87672281	0.91809136	141.13306	4.5469613	1.8196721	2.4503818	363	62	132	0.019650755	0.027322404	0.022313565	0.7412855	0.16666667	0.26640928	0.59653652	0.23503715	0.3206704	2.2173927	1.9999323
335	85754.054177	74058.3603017	85796.0516296	74028.1371009	9103	36	210	0.13931528	0.11076923	0.060240965	7	2.2075758	0.26923078	3.0752776	0.86166549	1.1560451	3.354732	15.346154	18.803169	1.4245036	3.2827106	2.4365065	1.4245036	3.2827106	2.4365065	0.70974821	0.85779625	0.75952798	0.73928857	1.2924982	0.73331219	51.741936	5.1740332	1.7307693	2.6071429	363	27	85	0.023124838	0.058461539	0.038726334	0.71544254	0.23999999	0.18181819	0.70199895	0.30462632	0.4104237	2.4014299	1.6896094
336	85710.9399518	74095.3100707	85754.054177	74058.3603017	9614	29	194	0.14713579	0.10507246	0.11736237	6	1.8428571	0.25	2.9509723	0.83536494	1.316121	3.4025652	13.5	15.896104	1.3895577	3.0693402	2.3069851	1.3895577	3.0693402	2.3069851	0.70734823	0.84499407	0.75205272	0.69199157	1.2284778	0.91354275	56.781353	5.2790055	1.75	2.4827585	363	25	59	0.023706403	0.065217391	0.052026618	0.68789041	0.2173913	0.23893805	0.71965349	0.32580292	0.43346617	2.4569533	1.7270672
337	85654.9380342	74130.0460018	85710.9399518	74095.3100707	9069	30	152	0.13879494	0.15789473	0.088836938	6	3.0833333	0.30000001	2.8486614	0.90636212	1.2260519	3.3361537	12.6	15.166667	1.3648858	2.9793277	2.2081959	1.3648858	2.9793277	2.2081959	0.70562726	0.85306662	0.74468225	0.65613204	1.4641234	0.80838585	65.899925	5.3563538	1.7	2.5593221	363	21	60	0.024134923	0.073684208	0.053769726	0.65828818	0.2631579	0.2	0.73266208	0.33564618	0.45285836	2.5339758	1.58574
338	85612.3452659	74144.606104	85654.9380342	74130.0460018	12149	28	208	0.18593226	0.079772078	0.088661551	6	1.7166667	0.22222222	2.8440161	0.78750509	1.2670679	4.5068808	14	16.799999	1.4416777	3.1435232	2.3994987	1.4416777	3.1435232	2.3994987	0.71091199	0.84248	0.75771177	0.69194227	1.1025071	0.85283417	45.012669	5.1243095	1.7777778	2.5217392	363	28	70	0.022849359	0.05982906	0.044757035	0.65002346	0.1923077	0.22222222	0.6936363	0.3181144	0.41675371	2.4482784	1.8131301
339	85523.8956011	74183.3767309	85612.3452659	74144.606104	23266	88	398	0.35607046	0.23280424	0.18554778	10	5.375	0.35714287	2.7969332	0.95674264	1.3830255	6.4295015	19.285715	21.993568	1.4742635	3.8726544	2.5221133	1.4742635	3.8726544	2.5221133	0.7130928	0.90046883	0.7662369	0.69587851	1.6320904	0.99637324	96.57383	5.0331492	1.6428572	2.4242425	363	29	67	0.022344317	0.047619049	0.043822844	0.62717056	0.33333334	0.27131784	0.67830473	0.25822082	0.3964929	2.4434073	1.5078175
340	85383.968381	74224.7019932	85523.8956011	74183.3767309	19142	54	318	0.29295543	0.14285715	0.12441315	8	3.3499999	0.2857143	3.0569634	0.88223815	1.3015591	6.7538848	17.142857	20.229885	1.3394057	3.485389	2.4722362	1.3394057	3.485389	2.4722362	0.70382595	0.86879915	0.76237351	0.69095749	1.3465739	0.88797957	145.90204	5.4392266	1.7142857	2.5	363	29	73	0.024594054	0.052910052	0.04225352	0.62330049	0.25925925	0.23404256	0.74659985	0.28691202	0.40449211	2.4941335	1.659045
341	85418.064377	74214.9440933	85425.909931	74248.7102145	343	1	22	0.0052493839	0.0083333338	0.025551684	2	0.56666666	0.125	3.0682204	0.59390801	1.1718307	3.1785469	5.25	6.5585585	1.1376452	2.0907433	1.9090347	1.1376452	2.0907433	1.9090347	0.68859673	0.76349348	0.72092456	0.58898151	0.77664894	0.77521104	34.665596	6.2265191	1.875	2.5714285	363	17	43	0.028955786	0.11666667	0.076655053	0.64369112	0.06666667	0.18518518	0.87900865	0.47829881	0.52382493	2.7220836	2.0287027
342	85587.4608682	74188.8806541	85599.6078137	74242.1961903	426	0	8	0.0065196431	0	0.0050125313	2	0.15000001	0.079999998	2.9660015	0.441118	1.1700516	2.8399818	5.52	6.9598107	1.2834972	2.555748	2.2261131	1.2834972	2.555748	2.2261131	0.69978416	0.79250878	0.74614263	0.6423977	0.5213213	0.78910458	54.681759	5.6325965	1.92	2.5263157	363	26	58	0.025665356	0.076666668	0.054511279	0.6841808	0.041666668	0.21621622	0.77912128	0.3912749	0.4492135	2.5947998	2.2744172
343	85838.7572801	74075.1579515	85939.0438012	74000.0000698	8759	72	350	0.13405059	0.19047619	0.1107595	9	4.9000001	0.32142857	2.9384909	0.92356968	1.2533973	3.4187765	18.321428	21.861094	1.5211483	3.6688306	2.5040345	1.5211483	3.6688306	2.5040345	0.71617001	0.88393396	0.76395673	0.75436509	1.4879733	0.83217365	125.32395	4.9088397	1.6785715	2.5374999	363	29	81	0.021655623	0.050264549	0.03892405	0.71489018	0.2962963	0.21656051	0.6573981	0.27256641	0.39935553	2.3476231	1.5801966
344	85757.1150266	74102.8929438	85838.7572801	74075.1579515	3547	6	60	0.054284446	0.021739131	0.025575448	3	0.68803418	0.125	2.9280376	0.57835978	1.1256226	2.8786337	7.875	9.9212599	1.4179347	2.6308632	2.2697961	1.4179347	2.6308632	2.2697961	0.70930034	0.80221021	0.74877119	0.70064449	0.72294974	0.71630532	86.224632	5.1933703	1.875	2.6086957	363	25	70	0.023231968	0.076086953	0.047314577	0.71412432	0.086956523	0.17777778	0.7052511	0.38010341	0.44056821	2.4504802	2.0967031
345	85593.2943434	74189.5070062	85757.1150266	74102.8929438	11772	141	720	0.18016253	0.18076923	0.2278481	13	5.5666666	0.32499999	3.0480514	0.92230248	1.4546074	3.4150591	26.325001	28.785238	1.429233	4.3516073	2.8784695	1.429233	4.3516073	2.8784695	0.71006972	0.90126258	0.78673983	0.73517781	1.4544001	1.1115396	185.30843	5.1602211	1.675	2.3375001	363	41	81	0.023048315	0.034615386	0.033860758	0.69655448	0.30769232	0.31847134	0.69967598	0.22980015	0.34740683	2.4118309	1.6037517
346	85408.838492	74251.5119704	85593.2943434	74189.5070062	14531	205	903	0.22238716	0.23809524	0.30069929	15	7.9435897	0.35714287	3.0421298	0.95157671	1.501168	3.3043041	28.928572	30.422535	1.4040606	4.6665297	3.0064254	1.4040606	4.6665297	3.0064254	0.70834953	0.91643643	0.79446423	0.72081792	1.5737615	1.2101253	194.5985	5.2348065	1.6428572	2.2692308	363	43	79	0.023461532	0.031358887	0.032967035	0.69111425	0.34146342	0.35294119	0.71222001	0.21429202	0.33262092	2.4609015	1.5416411
347	85776.4975303	74204.6660725	86030.9106858	74185.5180781	15516	2	52	0.23746192	0.0056980057	0.01491681	2	0.15000001	0.074074075	2.8270402	0.41793492	1.0331495	2.7168818	5.5555553	7.1743236	1.5451722	2.6405594	2.3663912	1.5451722	2.6405594	2.3663912	0.71772021	0.79684633	0.75503355	0.73722386	0.48759076	0.63636017	255.13271	4.8480663	1.925926	2.6547618	363	28	85	0.021318927	0.071225069	0.039873783	0.71932298	0.03846154	0.15757576	0.6471771	0.37870762	0.42258438	2.3684189	2.3099699
348	85452.7239997	74268.7969342	85776.4975303	74204.6660725	18648	126	446	0.28539509	0.33333334	0.24371585	12	5.8666668	0.42857143	2.93981	1.0001351	1.4471197	2.9427996	20.571428	22.709677	1.429233	4.3567362	2.5942967	1.429233	4.3567362	2.5942967	0.71006972	0.9387219	0.77182078	0.70907044	1.9335945	1.1076719	330.06372	5.1602211	1.5714285	2.3442624	363	29	62	0.023048315	0.042328041	0.044808742	0.71638417	0.4074074	0.31092438	0.69967598	0.22952962	0.38546094	2.4542911	1.3807392
349	86082.2916641	73888.9589291	86204.1777031	73843.735981	2778	26	91	0.042515419	0.16993465	0.066037737	6	1.95	0.33333334	3.3167677	0.9438616	1.2399038	3.7169652	12	14.358974	1.1286968	2.9449787	2.1342585	1.1286968	2.9449787	2.1342585	0.68787682	0.86122596	0.7393474	0.6316824	1.6303064	0.82660258	130.00508	6.2679558	1.6666666	2.5471699	363	19	54	0.029185351	0.078431375	0.059506532	0.66283596	0.29411766	0.2038835	0.88597751	0.33956105	0.46854681	2.6669438	1.5002049
350	86246.3228331	73792.091032	86270.793466	73838.9990383	1695	17	96	0.025940834	0.11111111	0.16134454	5	1.8	0.27777779	3.3398485	0.88143885	1.4373653	3.6099946	10.833333	11.913747	1.0210744	2.7184417	2.0609944	1.0210744	2.7184417	2.0609944	0.67887038	0.83435029	0.73587137	0.57539868	1.3956115	1.1248946	52.907211	6.8232045	1.7222222	2.3428571	363	19	36	0.032261521	0.084967323	0.078991599	0.64872521	0.23529412	0.29850745	0.97936058	0.36785778	0.48520267	2.8060465	1.6200359
351	85989.3047649	73839.8743412	86024.2816833	73923.383232	77	2	30	0.0011784332	0.013071896	0.021770682	2	0.5625	0.11111111	3.1409814	0.55066818	1.101558	3.3395777	5.3333335	6.7673717	1.2506826	2.208734	2.0349905	1.2506826	2.208734	2.0349905	0.69735169	0.77186573	0.73144197	0.66289318	0.69751304	0.69981331	90.537949	5.7541437	1.8888888	2.6226416	363	19	54	0.026338747	0.10457516	0.062409289	0.67589456	0.05882353	0.16504854	0.79956335	0.45274806	0.49140278	2.5537047	2.1004384
352	85873.6032012	73886.23173	85997.7722153	73843.7773421	433	2	28	0.0066267732	0.014705882	0.010954617	2	0.56666666	0.11764706	2.9327273	0.57140923	0.91903049	3.1669512	5.2941175	6.8393784	1.4160689	2.1510253	2.1360121	1.4160689	2.1510253	2.1360121	0.7091729	0.76787406	0.73929179	0.70084268	0.73466903	0.54104215	131.22621	5.198895	1.8823529	2.7361112	363	18	73	0.023262577	0.11029412	0.048904538	0.69373363	0.0625	0.11347517	0.70618027	0.46489456	0.46816215	2.4417498	2.0662677
353	85425.6935811	74295.1773304	85429.6720141	74254.6617883	1274	2	14	0.019497711	0.071428575	0.023529412	2	0.66666669	0.25	3.0083313	0.87218058	0.9737677	3.092428	4.5	5.6842103	1.1275144	1.4783703	1.6144457	1.1275144	1.4783703	1.6144457	0.68778139	0.69918031	0.69198215	0.57233977	1.569925	0.59416336	40.710403	6.2734809	1.75	2.7142856	363	9	36	0.02921596	0.21428572	0.10084034	0.64048964	0.14285715	0.10447761	0.88690668	0.67642051	0.61940765	2.7536788	1.5004418
354	85333.2709144	74300.7562231	85430.2856419	74291.6411425	578	2	6	0.0088459011	0.33333334	0.10909091	2	1	0.5	3.0494647	1.0575424	1.3152586	3.012814	3	3.5	0.95282197	1.055981	0.9792943	0.95282197	1.055981	0.9792943	0.6727888	0.58496249	0.58048201	0.49023724	5.2877126	1.0522069	97.441994	7.2403316	1.5	2.4545455	363	5	12	0.034572475	0.33333334	0.29090908	0.60060114	0.33333334	0.15789473	1.0495141	0.94698668	1.0211434	2.9905703	0.8397066
355	85378.5430501	74202.7699671	85390.9884748	74239.2559893	11770	10	96	0.18013193	0.036231883	0.040920716	4	0.625	0.16666667	3.0363476	0.68055946	1.1621225	4.5245376	10	12.413794	1.2796818	2.7624063	2.2904308	1.2796818	2.7624063	2.2904308	0.69950372	0.81527549	0.75021279	0.65567768	0.895473	0.74631721	38.550205	5.646409	1.8333334	2.594203	363	25	70	0.025741877	0.072463766	0.046888322	0.63553631	0.13043478	0.18518518	0.78144425	0.36200324	0.43659911	2.575305	1.9590085
356	85388.1649888	74234.8519781	85457.3799373	74270.8549513	12464	27	235	0.19075313	0.051136363	0.084684685	6	2.2333333	0.18181819	2.9752891	0.70572168	1.2924408	3.2023103	14.727273	17.581396	1.384196	3.2921751	2.5426433	1.384196	3.2921751	2.5426433	0.70697612	0.84123969	0.76672572	0.69499993	0.92286676	0.89295906	78.018738	5.2955799	1.8181819	2.48	363	34	76	0.023798227	0.051136363	0.039999999	0.68668145	0.15625	0.24489796	0.72244102	0.30375057	0.39329147	2.4836071	1.9494047
357	85318.7497846	74141.6743104	85385.3944617	74212.6309304	6579	30	100	0.10068716	0.32967034	0.18939394	6	2.5833333	0.42857143	3.1387017	1.0124462	1.4019375	4.7559633	10.285714	11.617834	1.0789096	2.942188	1.9323636	1.0789096	2.942188	1.9323636	0.68379283	0.90014654	0.72417039	0.57138848	2.1695275	1.0592417	97.346573	6.5110497	1.5714285	2.3939395	363	15	34	0.030532131	0.08791209	0.087121211	0.59802538	0.38461539	0.26984128	0.92686164	0.33988309	0.51750094	2.7833014	1.2890656
358	85160.6970343	74196.8569619	85339.8820246	74159.6899687	779	6	36	0.011922071	0.090909094	0.17142858	3	0.91666669	0.25	3.1985288	0.85546649	1.447024	4.6699595	6.75	7.1999998	0.92180938	2.0205629	1.6666666	0.92180938	2.0205629	1.6666666	0.66991836	0.7758643	0.69863445	0.49745756	1.390133	1.2244048	182.99904	7.4502764	1.75	2.2857144	363	13	22	0.035735603	0.13636364	0.12857144	0.56026363	0.18181819	0.30769232	1.084823	0.49491161	0.60000002	3.0048571	1.6084106
359	85934.9855295	74007.8141982	86299.9158762	73843.4381426	14728	156	709	0.22540212	0.22190611	0.19398084	13	7.3499999	0.34210527	3.0786679	0.93956828	1.4001473	3.4730484	25.657894	29.036762	1.4622451	4.3652396	2.8057609	1.4622451	4.3652396	2.8057609	0.71229255	0.90645647	0.78183234	0.75972569	1.5267985	1.0151068	400.24197	5.0662985	1.6578947	2.4069767	363	39	87	0.022527969	0.035561878	0.033105336	0.7034052	0.32432431	0.28402367	0.68387985	0.22908249	0.35640955	2.364727	1.5644311
360	86005.6207463	74170.5084114	86159.6541665	74019.9776264	2681	9	72	0.041030899	0.038961038	0.028169014	4	1.2666667	0.18181819	2.9713728	0.71563971	1.1015878	3.3390701	9.818182	12.28669	1.4198053	2.6863642	2.2627246	1.4198053	2.6863642	2.2627246	0.70942801	0.81352001	0.74822229	0.71195269	0.96821839	0.68731546	215.37366	5.1878452	1.8181819	2.6388888	363	23	73	0.023201359	0.077922076	0.046165884	0.69453961	0.14285715	0.16312057	0.70432192	0.37225035	0.44194508	2.4247971	1.9010066
361	85868.7375489	73864.7362066	86026.2628609	74188.4817056	45827	207	1341	0.70135134	0.12522686	0.13782117	15	6.4289432	0.25862068	2.8846533	0.83492464	1.3211715	3.2946393	33.362068	39.170525	1.8027009	4.6139703	3.1210732	1.8027009	4.6139703	3.1210732	0.73333573	0.89064765	0.79534042	0.87772769	1.1728703	0.90429699	360.03525	4.2983427	1.7413793	2.4785714	363	59	141	0.018273367	0.026013309	0.021274408	0.74127847	0.24561404	0.25270757	0.5547232	0.21673308	0.32040262	2.1435044	1.7803683
362	86079.0791596	73818.9842962	86149.8628925	74037.7585499	2680	17	141	0.041015595	0.04187192	0.079661019	5	1.5935898	0.1724138	3.2034316	0.68836957	1.3215642	3.5612566	12.413794	14.602551	1.2215805	3.0604634	2.4178066	1.2215805	3.0604634	2.4178066	0.69515496	0.83040047	0.75979489	0.66033256	0.89787334	0.94841665	229.94023	5.8674035	1.8275862	2.4333334	363	30	61	0.026966223	0.059113301	0.048587572	0.66817325	0.14285715	0.26495728	0.81861162	0.32674789	0.41359803	2.5821173	1.9644401
[truncated: 5 more columns]
