# Supplementary material for: Study on the sustainability of ancient canal towns on the basis of the topological structure analysis of streets and lanes: A case study of the Xixing ancient town
Source: PLoS One. 2023 Jan 6;18(1):e0279979. doi: 10.1371/journal.pone.0279979 (PMC9821790; doi:10.1371/journal.pone.0279979)
Supplement: S3 Data — (CSV) [file pone.0279979.s004.csv]

Ref	x1	y1	x2	y2	Choice	Choice R2	Choice R3	Choice [Norm]	Choice [Norm] R2	Choice [Norm] R3	Connectivity	Control	Controllability	Entropy	Entropy R2	Entropy R3	Harmonic Mean Depth	Harmonic Mean Depth R2	Harmonic Mean Depth R3	Integration [HH]	Integration [HH] R2	Integration [HH] R3	Integration [P-value]	Integration [P-value] R2	Integration [P-value] R3	Integration [Tekl]	Integration [Tekl] R2	Integration [Tekl] R3	Intensity	Intensity R2	Intensity R3	Line Length	Mean Depth	Mean Depth R2	Mean Depth R3	Node Count	Node Count R2	Node Count R3	RA	RA R2	RA R3	RA [Penn]	RA [Penn] R2	RA [Penn] R3	RRA	RRA R2	RRA R3	Relativised Entropy	Relativised Entropy R2
0	85927.9372255	74717.0323684	85987.4661276	74317.8419694	117	0	1	0.0010525747	0	0.0011074197	2	0.30952382	0.2	3.1688609	0.7813015	0.96114892	3.3411374	4.8000002	6.1040463	1.1994077	1.6587812	1.7607889	1.1994077	1.6587812	1.7607889	0.69849688	0.72330832	0.70735973	0.60268241	1.2277595	0.57932264	403.60458	6.2711864	1.8	2.7209303	473	11	44	0.022382958	0.17777778	0.081949055	0.66450918	0.11111111	0.10843374	0.83374482	0.60285228	0.56792724	2.6792631	1.69002
1	87297.9427916	73153.6563372	87465.4349648	73094.6014366	0	0	0	0	0	0	1	0.5	0.5	3.2985196	1.0566417	1.263447	3.3059921	1.5	1.7777778	0.85090572	0.21089678	0.56608194	0.85090572	0.21089678	0.56608194	0.66912097	-1	0.41702187	0.44500852	-1	1.1055162	177.59818	8.4300852	1.5	2.5	473	3	7	0.031550255	1	0.60000002	0.55444038	0	0	1.1752183	4.7416558	1.7665287	3.1253831	0.52439922
2	87345.7017517	73309.0162166	87412.4323417	73080.6401541	942	2	10	0.0084745763	0.13333334	0.052631579	2	1.2	0.33333334	3.2942913	0.97773278	1.1687324	4.2381463	4	4.869565	0.98291385	1.2736844	1.3034559	0.98291385	1.2736844	1.3034559	0.68115604	0.66096407	0.64958549	0.51341015	2.2813766	0.79172194	237.92561	7.4322033	1.6666666	2.5999999	473	7	21	0.027312966	0.26666668	0.16842106	0.59061491	0.2	0.13513513	1.0173832	0.78512388	0.76719129	2.9204607	1.2335654
3	87048.9991683	73467.7012366	87576.3870552	73461.4241277	510	2	8	0.0045881462	0.055555556	0.046783626	2	0.64285713	0.22222222	3.214606	0.82458687	1.3622934	3.442347	4.6666665	5.3846154	1.003405	1.5714285	1.4255327	1.003405	1.5714285	1.4255327	0.68291336	0.71241438	0.66666669	0.51143914	1.3743114	1.047918	527.42523	7.3008475	1.7777778	2.4210527	473	10	20	0.026755191	0.19444445	0.15789473	0.62215728	0.125	0.22857143	0.99660659	0.63636363	0.70149219	2.9181705	1.6026727
4	86959.8349545	73580.3344992	87105.5050157	73455.1470045	2	2	2	1.799273e-005	0.13333334	0.030303031	2	0.75	0.33333334	3.2499049	0.97773278	1.4535002	3.576869	4	4.3636365	0.91313541	1.2736844	1.1365665	0.91313541	1.2736844	1.1365665	0.67495745	0.66096407	0.61485791	0.47052494	2.2813766	1.2597001	192.07205	7.9237289	1.6666666	2.3333333	473	7	13	0.029400121	0.26666668	0.24242425	0.58480495	0.2	0.23809524	1.0951278	0.78512388	0.87984288	3.0426257	1.2335654
5	86947.2680983	73625.8754878	87588.9603179	73632.9084428	84	1	3	0.00075569469	0.027777778	0.01754386	2	0.39285713	0.22222222	3.214606	0.82458687	1.3622934	3.442347	4.6666665	5.3846154	1.003405	1.5714285	1.4255327	1.003405	1.5714285	1.4255327	0.68291336	0.71241438	0.66666669	0.51143914	1.3743114	1.047918	641.73077	7.3008475	1.7777778	2.4210527	473	10	20	0.026755191	0.19444445	0.15789473	0.62215728	0.125	0.22857143	0.99660659	0.63636363	0.70149219	2.9181705	1.6026727
6	86868.5566051	73594.2992198	86870.9287504	73898.92235	0	0	0	0	0	0	1	0.2	0.2	3.2888515	0.82080209	0.98400289	3.7979782	2.4000001	3.0476191	0.98226678	0.87255627	1.25	0.98226678	0.87255627	1.25	0.68110013	0.5	0.64254862	0.51222479	1.6416042	0.61851609	304.63235	7.4364405	1.8	2.7142856	473	6	22	0.027330959	0.40000001	0.17142858	0.5903452	0	0.07692308	1.0180534	1.146058	0.80000001	2.920629	1.4445759
7	86841.0452759	73844.0594508	86843.3288632	74190.5420802	0	0	0	0	0	0	1	0.2	0.2	3.2888515	0.82080209	0.98400289	3.7979782	2.4000001	3.0476191	0.98226678	0.87255627	1.25	0.98226678	0.87255627	1.25	0.68110013	0.5	0.64254862	0.51222479	1.6416042	0.61851609	346.49014	7.4364405	1.8	2.7142856	473	6	22	0.027330959	0.40000001	0.17142858	0.5903452	0	0.07692308	1.0180534	1.146058	0.80000001	2.920629	1.4445759
8	86954.3321217	74253.6548422	86975.9695721	73560.9157525	513	10	23	0.0046151355	0.27777779	0.10952381	4	1.5333333	0.44444445	3.3086629	1.0287713	1.4099488	4.5452285	6.6666665	7.5	0.98453528	2.2	1.5517242	0.98453528	2.2	1.5517242	0.68129611	0.8613531	0.68380839	0.51650083	2.571928	1.1078169	693.0769	7.4216104	1.5555556	2.3809524	473	10	22	0.027267983	0.1388889	0.13809524	0.5912891	0.375	0.25641027	1.0157076	0.45454547	0.64444447	2.9210143	1.1722869
9	86957.3216415	73528.3692367	86978.4831811	73194.5922884	2	0	1	1.799273e-005	0	0.0052631581	2	0.69999999	0.33333334	3.2942913	0.97773278	1.1687324	4.2381463	4	4.869565	0.98291385	1.2736844	1.3034559	0.98291385	1.2736844	1.3034559	0.68115604	0.66096407	0.64958549	0.51341015	2.2813766	0.79172194	334.44711	7.4322033	1.6666666	2.5999999	473	7	21	0.027312966	0.26666668	0.16842106	0.59061491	0.2	0.13513513	1.0173832	0.78512388	0.76719129	2.9204607	1.2335654
10	86616.1806327	73633.2442666	86990.1913447	73452.3083091	687	1	20	0.0061805029	0.010989011	0.014513788	2	0.57692307	0.14285715	3.244252	0.64512789	0.9973852	4.2434468	5.1428571	6.5684209	1.1566381	1.9614588	1.9445466	1.1566381	1.9614588	1.9445466	0.69526827	0.7532686	0.72405207	0.59501016	0.87971985	0.60515505	415.47784	6.4661016	1.8571428	2.6981132	473	15	54	0.023210622	0.13186814	0.065312043	0.62931037	0.07692308	0.1262136	0.86457461	0.50982463	0.51425868	2.7118583	1.9410757
11	86642.6735031	73256.2192655	87548.3436214	72977.2347703	0	0	0	0	0	0	2	0.34285715	0.2	3.2278025	0.7813015	1.1863068	3.5920873	4.8000002	5.9029126	1.0646188	1.6587812	1.5967636	1.0646188	1.6587812	1.5967636	0.68800759	0.72330832	0.68929344	0.54487884	1.2277595	0.7908712	947.66595	6.9385595	1.8	2.5862069	473	11	30	0.025216812	0.17777778	0.11330049	0.62203342	0.11111111	0.16363636	0.93930334	0.60285228	0.62626678	2.8227315	1.69002
12	87513.7459116	72913.9013689	87518.4625245	74404.0367115	4488	33	125	0.040375687	0.19298245	0.14518002	7	2.3761904	0.36842105	3.1981149	0.97227997	1.423027	3.5979683	13.263158	14.833014	1.1907927	3.2074485	2.1723499	1.1907927	3.2074485	2.1723499	0.69785351	0.88422823	0.74386585	0.60387558	1.7677817	1.0735116	1490.1428	6.3093219	1.6315789	2.3809524	473	20	43	0.022544893	0.070175439	0.06736353	0.66208196	0.33333334	0.28395063	0.83977675	0.31177428	0.46033099	2.6855757	1.4401361
13	86536.2569448	73226.7856219	87542.0455558	73225.1321676	2751	15	78	0.024749001	0.078947365	0.04887218	5	1.7197802	0.25	3.2796824	0.83968329	1.2231404	4.6040788	11.25	13.619632	1.1624957	2.7807059	2.1760879	1.1624957	2.7807059	2.1760879	0.69571567	0.8313331	0.74236453	0.60455567	1.2595249	0.80616069	1005.79	6.4385595	1.75	2.5614035	473	21	58	0.023093671	0.078947365	0.055764411	0.63117814	0.21052632	0.1981982	0.86021823	0.35962093	0.45954025	2.7008491	1.7024121
14	85876.3086081	75475.873395	85971.6507273	74986.9061665	15	2	3	0.00013494548	0.055555556	0.010869565	3	0.83333331	0.33333334	3.3389275	0.96326905	1.3033811	3.7537742	6	7.0588236	1.0067903	1.8333334	1.5346701	1.0067903	1.8333334	1.5346701	0.68320107	0.7737056	0.68154991	0.53301138	1.9265381	0.93098646	498.17575	7.2796612	1.6666666	2.5	473	10	25	0.026665227	0.16666667	0.13043478	0.62342775	0.25	0.2	0.9932555	0.54545456	0.65160584	2.8800418	1.3585942
15	85620.3720553	75165.0447289	86305.4228453	75237.4189379	169	3	9	0.0015203857	0.045454547	0.01604278	3	0.64444447	0.25	3.2075632	0.85546649	1.2286832	3.639667	6.75	8.1649485	1.138545	2.0205629	1.7520223	1.138545	2.0205629	1.7520223	0.69387561	0.7758643	0.70608419	0.57907534	1.390133	0.82699835	688.86328	6.5529661	1.75	2.5588236	473	13	35	0.023579475	0.13636364	0.094474152	0.64657497	0.18181819	0.18461539	0.87831402	0.49491161	0.57076901	2.7358768	1.6084106
16	85412.1177746	75589.1708073	85416.9998926	74919.6694197	0	0	0	0	0	0	2	0.33333334	0.22222222	3.3384364	0.82458687	1.2253658	3.6530712	4.6666665	5.670886	1.0067903	1.5714285	1.507236	1.0067903	1.5714285	1.507236	0.68320107	0.71241438	0.67827618	0.532933	1.3743114	0.83840811	669.51917	7.2796612	1.7777778	2.5599999	473	10	26	0.026665227	0.19444445	0.13	0.62342775	0.125	0.17021276	0.9932555	0.63636363	0.6634661	2.8784189	1.6026727
17	85170.0497739	75420.7758226	85240.9725836	74868.0011448	0	0	0	0	0	0	2	0.33333334	0.22222222	3.3384364	0.82458687	1.2253658	3.6530712	4.6666665	5.670886	1.0067903	1.5714285	1.507236	1.0067903	1.5714285	1.507236	0.68320107	0.71241438	0.67827618	0.532933	1.3743114	0.83840811	557.30591	7.2796612	1.7777778	2.5599999	473	10	26	0.026665227	0.19444445	0.13	0.62342775	0.125	0.17021276	0.9932555	0.63636363	0.6634661	2.8784189	1.6026727
18	84953.4529346	75334.7105167	86377.9937119	75459.6440322	2647	11	78	0.02381338	0.043478262	0.047186933	6	1.7353536	0.26086956	3.3103571	0.85239559	1.2995212	3.813453	13.304348	15.744212	1.1936506	3.0453796	2.280468	1.1936506	3.0453796	2.280468	0.69806731	0.8463518	0.75010592	0.62657017	1.2785934	0.89153194	1430.0087	6.2966104	1.7391304	2.5	473	24	59	0.022490913	0.06719368	0.052631579	0.66289103	0.22727273	0.2300885	0.83776611	0.32836628	0.43850648	2.6640563	1.6949202
19	85433.8536203	75032.0937697	85436.6305031	74707.2666294	942	2	12	0.0084745763	0.095238097	0.057142857	2	1.1666666	0.2857143	3.353349	0.92379493	1.215248	3.6934683	4.2857141	5.185185	0.94106793	1.3791449	1.3636364	0.94106793	1.3791449	1.3636364	0.67748016	0.68260622	0.65853858	0.50035775	1.8475899	0.83548295	324.83902	7.7182202	1.7142857	2.5714285	473	8	22	0.028527474	0.23809524	0.15714286	0.59712869	0.16666667	0.15384616	1.0626225	0.72508693	0.73333335	2.9761286	1.3792429
20	85208.9261327	74776.6741333	85611.5741008	74862.7394392	0	0	0	0	0	0	1	0.5	0.5	3.3575773	1.0566417	1.173795	3.0101368	1.5	1.8181819	0.81936473	0.21089678	0.62688404	0.81936473	0.21089678	0.62688404	0.66603887	-1	0.45815691	0.43618074	-1	0.93903595	411.74341	8.7161016	1.5	2.5714285	473	3	8	0.032764763	1	0.52380955	0.56252253	0	0	1.2204577	4.7416558	1.5951912	3.1692255	0.52439922
21	85684.2413934	75036.5128811	86385.567718	75014.6123006	1171	5	22	0.010534744	0.041666668	0.024363233	3	0.6111111	0.1875	3.2534521	0.73757654	1.2162044	3.6707332	7.3125	8.9426756	1.1575354	2.2515697	1.9447519	1.1575354	2.2515697	1.9447519	0.69533688	0.78555274	0.72407728	0.59716058	1.0449002	0.81080294	701.66821	6.4618645	1.8125	2.5581396	473	17	44	0.023192631	0.10833333	0.074197121	0.65237325	0.13333334	0.19277108	0.86390442	0.44413462	0.51420444	2.7046235	1.8320942
22	84943.642245	74804.317953	85737.9466907	75053.3507315	2640	29	122	0.023750406	0.13809524	0.11285847	6	2.1242423	0.2857143	3.3381257	0.88795137	1.3785139	3.9078434	12.857142	14.716981	1.1044139	3	2.2063715	1.1044139	3	2.2063715	0.69120294	0.85027415	0.74571306	0.58457369	1.3953521	1.0025556	832.42828	6.7245765	1.7142857	2.4255319	473	22	48	0.024308179	0.071428575	0.061979648	0.63565266	0.25	0.26373628	0.90545762	0.33333334	0.45323282	2.7718551	1.6244535
23	86124.9616679	72862.6093906	86140.290576	73057.8454503	17	0	1	0.00015293821	0	0.027777778	2	0.58333331	0.40000001	3.3860424	1.0283208	1.5142466	4.8913975	3.5999999	3.6923077	0.85505056	1.1634083	1	0.85505056	1.1634083	1	0.66951954	0.63092977	0.57812965	0.45904213	3.0849626	1.5142466	195.83691	8.3940678	1.6	2.2222223	473	6	10	0.031397317	0.30000001	0.30555555	0.55660015	0.25	0.26666668	1.1695215	0.85954344	1	3.115128	1.0562366
24	85931.8187205	72959.3334643	86286.9054563	73078.2371023	239	3	5	0.0021501314	0.14285715	0.054945055	3	1	0.42857143	3.3785508	1.0306391	1.4860064	4.323885	5.1428571	5.5081968	0.91678232	1.7239312	1.3076391	0.91678232	1.7239312	1.3076391	0.67529011	0.79248124	0.6475991	0.49110466	2.7483709	1.3111821	374.46585	7.8961864	1.5714285	2.2857144	473	8	15	0.02928317	0.19047619	0.1978022	0.5864566	0.33333334	0.28	1.0907714	0.58006954	0.76473695	3.0200751	1.1270282
25	85976.6202381	73036.6814888	85988.273973	72697.8196638	600	6	25	0.0053978194	0.065934069	0.029036004	4	0.90833336	0.2857143	3.3599188	0.89847916	1.2111139	4.4798341	8.5714283	10.37037	1.0699629	2.3537505	1.9090347	1.0699629	2.3537505	1.9090347	0.68844181	0.81291336	0.72092456	0.57002926	1.4974653	0.80119848	339.06216	6.9088984	1.7142857	2.5714285	473	15	43	0.025090864	0.10989011	0.076655053	0.62392128	0.23076923	0.18518518	0.93461186	0.42485386	0.52382493	2.8153112	1.5580945
26	86239.9043996	72673.3674577	86274.9921327	73258.9397807	992	9	18	0.0089243948	0.2	0.047619049	4	1.1166667	0.40000001	3.30656	1.0076855	1.2915533	4.3897939	7.1999998	8.4705887	1.0548344	2.2117083	1.6597091	1.0548344	2.2117083	1.6597091	0.68720835	0.8394416	0.6963402	0.55304205	2.2169082	0.91353762	586.62262	6.9936442	1.6	2.5	473	11	29	0.025450718	0.13333334	0.11111111	0.61852753	0.33333334	0.20754717	0.94801611	0.4521392	0.60251522	2.8340697	1.2663771
27	85609.1474749	72734.7532522	86702.1663202	72772.3430631	2611	13	99	0.023489511	0.051383398	0.040993787	5	1.0269231	0.2173913	3.2487483	0.78274363	1.1654694	4.3776226	11.73913	14.449189	1.2454618	2.8761919	2.2941537	1.2454618	2.8761919	2.2941537	0.70187902	0.82961482	0.75044191	0.64161086	1.1050498	0.74548048	1093.665	6.0762711	1.7826087	2.5999999	473	24	71	0.021555291	0.071146242	0.046376813	0.65574712	0.18181819	0.18248175	0.80291504	0.34768194	0.43589059	2.6187716	1.8063679
28	85799.8215234	72860.9476334	86291.2771765	72885.1125241	774	5	14	0.0069631869	0.1388889	0.081871346	4	1.25	0.44444445	3.3757784	1.0287713	1.4643856	5.5366945	6.6666665	7.2727275	0.98779422	2.2	1.5395753	0.98779422	2.2	1.5395753	0.68157709	0.8613531	0.68260622	0.52872294	2.571928	1.2203213	492.04938	7.4004235	1.5555556	2.3157895	473	10	20	0.027178019	0.1388889	0.14619882	0.59263754	0.375	0.2857143	1.0123565	0.45454547	0.64952976	2.9195862	1.1722869
29	85661.2585415	73429.6920867	85704.0511761	73081.6616919	937	2	6	0.0084295943	0.2	0.10909091	2	0.83333331	0.40000001	3.1444526	1.0283208	1.4308271	3.8802235	3.5999999	4	1.0040802	1.1634083	1.0445806	1.0040802	1.1634083	1.0445806	0.68297082	0.63092977	0.59431612	0.50061464	3.0849626	1.2264233	350.65134	7.2966104	1.6	2.3636363	473	6	12	0.026737198	0.30000001	0.27272728	0.59924489	0.25	0.21052632	0.99593633	0.85954344	0.957322	2.9345765	1.0562366
30	85551.777739	73296.4681902	85717.6097653	73315.2376877	85	2	5	0.00076469104	0.2	0.17857143	2	0.83333331	0.40000001	3.203476	1.0283208	1.5388472	3.8429267	3.5999999	3.4285715	0.87382913	1.1634083	0.98558021	0.87382913	1.1634083	0.98558021	0.67130727	0.63092977	0.57015699	0.44383252	3.0849626	1.7312031	166.89085	8.2351694	1.6	2.125	473	6	9	0.030722588	0.30000001	0.32142857	0.56612885	0.25	0.30769232	1.1443886	0.85954344	1.0146308	3.1286056	1.0562366
31	85600.8034082	73075.2362299	85787.4948025	73126.3309794	2956	5	23	0.026593257	0.1388889	0.036507938	3	1.0333333	0.33333334	3.1200218	0.96326905	1.051181	4.1090403	6	7.448276	1.1903176	1.8333334	1.6819378	1.1903176	1.8333334	1.6819378	0.69781792	0.7737056	0.69906205	0.58889478	1.9265381	0.65921521	193.5571	6.3114405	1.6666666	2.6666667	473	10	37	0.022553889	0.16666667	0.095238097	0.63979888	0.25	0.13043478	0.84011185	0.54545456	0.59455228	2.6950197	1.3585942
32	85625.8346498	72959.4909763	85632.0642951	73127.5499171	1139	5	26	0.01024686	0.075757578	0.046345811	3	0.95833331	0.25	3.3286998	0.85546649	1.2286832	4.368753	6.75	8.1649485	1.0552074	2.0205629	1.7520223	1.0552074	2.0205629	1.7520223	0.68723887	0.7758643	0.70608419	0.55694199	1.390133	0.82699835	168.17436	6.9915257	1.75	2.5588236	473	13	35	0.025441721	0.13636364	0.094474152	0.61866236	0.18181819	0.18461539	0.94768101	0.49491161	0.57076901	2.8208146	1.6084106
33	85561.142427	73103.5666624	85639.3650739	73097.3101679	120	2	4	0.0010795639	0.13333334	0.043956045	2	0.66666669	0.33333334	3.3518565	0.97773278	1.3797646	4.1709933	4	4.5714288	0.90620297	1.2736844	1.1768752	0.90620297	1.2736844	1.1768752	0.67432243	0.66096407	0.62482291	0.48160028	2.2813766	1.0892878	78.472458	7.9766951	1.6666666	2.4285715	473	7	15	0.029625032	0.26666668	0.21978022	0.58162874	0.2	0.2	1.1035055	0.78512388	0.84970772	3.0255611	1.2335654
34	85576.786953	73075.4124161	85581.9258247	73384.2353981	93	6	12	0.00083666202	0.40000001	0.21818182	3	1.5	0.5	3.3890464	1.0477649	1.5262643	5.2058334	4.5	4.6153846	0.83169633	1.6982459	1.2052853	0.83169633	1.6982459	1.2052853	0.66725439	0.83404374	0.62747359	0.44689685	3.6671772	1.5262643	308.86572	8.6016951	1.5	2.1818182	473	7	12	0.032278959	0.2	0.23636363	0.5441494	0.40000001	0.31578946	1.2023619	0.58884287	0.82967907	3.1446216	0.98500192
35	85442.3854267	73364.5058354	85616.8676875	73370.3640776	824	2	13	0.007413005	0.071428575	0.047101449	2	0.53333336	0.25	3.3606899	0.87218058	1.197711	5.2330542	4.5	5.4857144	0.9543097	1.4783703	1.4538981	0.9543097	1.4783703	1.4538981	0.6786564	0.69918031	0.67141968	0.5085113	1.569925	0.80926412	174.58058	7.625	1.75	2.5833333	473	9	25	0.028131634	0.21428572	0.13768116	0.57834411	0.14285715	0.15555556	1.0478779	0.67642051	0.68780613	2.947238	1.5004418
36	85154.6367907	73449.961166	85453.5174387	73451.2690091	0	0	0	0	0	0	1	0.33333334	0.33333334	3.3979747	1	1.0673809	4.3308263	2	2.4827585	0.83518791	0.5	0.90925324	0.83518791	0.5	0.90925324	0.6675961	0	0.5690589	0.44995576	4	0.73031324	298.88351	8.5699148	1.6666666	2.6666667	473	4	13	0.032144014	0.66666669	0.30303031	0.54605514	0	0.047619049	1.1973354	2	1.0998036	3.1272123	0.93488598
37	85299.0161478	73346.6864882	85323.3347016	73221.1991915	0	0	0	0	0	0	1	0.125	0.125	3.4873655	0.63421285	1.1120425	4.7871404	2.625	3.3185184	0.85285121	1.2671746	1.4166186	0.85285121	1.2671746	1.4166186	0.66930825	0.64379281	0.66665918	0.471562	0.95131928	0.73160696	127.82196	8.4131355	1.875	2.625	473	9	25	0.031478282	0.25	0.14130434	0.55545676	0	0.13333334	1.1725374	0.78915727	0.70590633	3.1112359	1.8426973
38	85205.5303563	73108.9163897	85516.1571043	73131.7998714	2	0	1	1.799273e-005	0	0.0047619049	2	0.53333336	0.33333334	3.3464427	0.97773278	1.1383957	5.1070542	4	4.8979592	0.9524821	1.2736844	1.3235294	0.9524821	1.2736844	1.3235294	0.67849481	0.66096407	0.65296358	0.50538552	2.2813766	0.75893044	311.46851	7.637712	1.6666666	2.6190476	473	7	22	0.028185613	0.26666668	0.16190477	0.57753503	0.2	0.12820514	1.0498885	0.78512388	0.75555557	2.9509871	1.2335654
39	85188.4864675	73343.9341168	85272.5603377	72934.021152	526	5	30	0.0047320882	0.047619049	0.040485829	3	0.75	0.2	3.3480887	0.76409763	1.2435415	4.4003649	7.1999998	8.727273	1.0593278	2.1966166	1.8882366	1.0593278	2.1966166	1.8882366	0.68757606	0.78309184	0.7191478	0.56237429	1.1114148	0.84307897	418.44601	6.9682202	1.8	2.5384614	473	16	40	0.025342761	0.11428571	0.080971658	0.62014562	0.14285715	0.2	0.94399488	0.45524555	0.52959466	2.8153322	1.7844526
40	85718.1252634	72720.0326	85738.7849386	73614.717303	10217	14	147	0.091915868	0.026515152	0.031572163	5	0.8636905	0.15151516	3.0772414	0.63737339	1.1368498	4.1718283	12.727273	15.914742	1.4585173	3.1745973	2.5562282	1.4585173	3.1745973	2.5562282	0.71641755	0.83205837	0.76659632	0.71175313	0.80261832	0.71878242	894.92322	5.3347459	1.8484849	2.6082475	473	34	98	0.018406564	0.053030305	0.033505153	0.68537599	0.125	0.18324608	0.68562776	0.31500059	0.39120141	2.4351411	2.044591
41	85815.1040557	72729.2930197	85989.194504	73552.3946944	1983	8	50	0.017839793	0.052287582	0.026441036	4	0.77499998	0.22222222	3.3433056	0.79788035	1.0964031	5.6255302	9.333333	11.622642	1.1661299	2.5242674	2.1329072	1.1661299	2.5242674	2.1329072	0.69599235	0.81092066	0.73897225	0.61821091	1.1661328	0.68389499	841.31079	6.4216104	1.7777778	2.6451614	473	19	63	0.0230217	0.09150327	0.053939715	0.63232756	0.17647059	0.1570248	0.85753739	0.39615455	0.46884364	2.7080181	1.7571298
42	85933.0170429	73017.1990437	86651.0729249	73338.3869753	902	5	50	0.0081147216	0.018115941	0.019561816	3	0.45192307	0.125	3.2984147	0.57835978	1.1040496	4.4683542	7.875	9.9555559	1.1837075	2.6308632	2.2820642	1.1837075	2.6308632	2.2820642	0.69732183	0.80221021	0.74955952	0.61910719	0.72294974	0.69478977	786.61676	6.3411016	1.875	2.625	473	25	73	0.022679837	0.076086953	0.045774646	0.63778734	0.086956523	0.17021276	0.84480333	0.38010341	0.43819979	2.6989205	2.0967031
43	85070.0524838	72960.9745214	86061.3410249	73043.7564745	5483	48	257	0.049327072	0.1032258	0.07932099	8	1.9909091	0.25806451	3.2905328	0.84243983	1.2771583	4.4764967	17.806452	21.222607	1.260721	3.5252178	2.5463667	1.260721	3.5252178	2.5463667	0.70297909	0.86367571	0.76657069	0.65782839	1.2253671	0.85841787	994.73907	6.0148306	1.7419355	2.5185184	473	32	82	0.021294396	0.049462367	0.037962962	0.65991378	0.23333333	0.2264151	0.79319698	0.28367043	0.39271641	2.6042364	1.7353612
44	84596.0633818	73741.6656511	84645.1422101	72904.3805402	454	0	2	0.0040843501	0	0.0025641026	3	0.54166669	0.25	3.2775025	0.85546649	1.1319983	5.3933978	6.75	8.3305788	1.1068718	2.0205629	1.8075906	1.1068718	2.0205629	1.8075906	0.69139743	0.7758643	0.71158093	0.57523513	1.390133	0.72518641	838.72229	6.7118645	1.75	2.625	473	13	41	0.024254201	0.13636364	0.083333336	0.61264366	0.18181819	0.15584415	0.90344697	0.49491161	0.5532226	2.7546878	1.6084106
45	84852.6558717	73760.6396673	84877.4008237	72914.9893549	606	4	13	0.0054517975	0.060606062	0.016666668	3	0.54166669	0.25	3.2775025	0.85546649	1.1319983	5.3933978	6.75	8.3305788	1.1068718	2.0205629	1.8075906	1.1068718	2.0205629	1.8075906	0.69139743	0.7758643	0.71158093	0.57523513	1.390133	0.72518641	846.01227	6.7118645	1.75	2.625	473	13	41	0.024254201	0.13636364	0.083333336	0.61264366	0.18181819	0.15584415	0.90344697	0.49491161	0.5532226	2.7546878	1.6084106
46	84253.362892	72984.8066126	85146.446346	72995.2992375	70	3	13	0.0006297456	0.028571429	0.018492177	4	0.95757574	0.26666668	3.4420719	0.87164074	1.301272	5.8136382	8.8000002	10.40617	0.97712064	2.3963091	1.9145788	0.97712064	2.3963091	1.9145788	0.68065423	0.81150758	0.7216754	0.53327876	1.3946252	0.90624309	893.14508	7.4703388	1.7333333	2.5	473	16	39	0.027474901	0.10476191	0.081081077	0.58818769	0.21428572	0.21917808	1.0234151	0.41730845	0.52230811	2.927377	1.6146736
47	85471.7880185	73516.4682165	85479.9770003	72929.7249327	2990	14	90	0.026899133	0.06666667	0.065312043	5	1.5	0.23809524	3.3316302	0.81992835	1.285174	5.7231927	11.428572	13.617022	1.1201676	2.8125	2.1876149	1.1201676	2.8125	2.1876149	0.69244409	0.83048201	0.74351364	0.59176159	1.2025616	0.8784734	586.80042	6.6440678	1.7619047	2.509434	473	22	54	0.023966318	0.076190479	0.058055151	0.61724138	0.2	0.22330096	0.89272356	0.35555556	0.45711884	2.7420917	1.7394145
48	84255.7457316	73329.9938055	85511.327259	73314.5521878	1689	47	199	0.015194861	0.17028986	0.19227053	8	2.8242424	0.33333334	3.4781721	0.93810195	1.4766722	6.0994015	16	17.170732	0.98551071	3.4530077	2.3899686	0.98551071	3.4530077	2.3899686	0.68138027	0.88089049	0.76044291	0.5435003	1.5635033	1.1763321	1255.6765	7.4152541	1.6666666	2.3043478	473	25	47	0.027240995	0.057971016	0.057971016	0.59169364	0.30434781	0.32584271	1.0147023	0.28960258	0.41841552	2.9422596	1.5385522
49	84312.8623342	73835.0176201	84657.4493515	73870.3192354	0	0	0	0	0	0	1	0.5	0.5	3.4079292	1.0566417	1.263447	3.8577888	1.5	1.7777778	0.73809707	0.21089678	0.56608194	0.73809707	0.21089678	0.56608194	0.65766168	-1	0.41702187	0.39880022	-1	1.1055162	346.39056	9.5656776	1.5	2.5	473	3	7	0.036372304	1	0.60000002	0.51435435	0	0	1.3548354	4.7416558	1.7665287	3.3082576	0.52439922
50	84621.3291593	74102.6292298	84628.5447364	73837.8083673	942	2	10	0.0084745763	0.13333334	0.12820514	2	1.2	0.33333334	3.4037008	0.97773278	1.4174378	5.1569939	4	4.48	0.83542174	1.2736844	1.1561403	0.83542174	1.2736844	1.1561403	0.66761893	0.66096407	0.61990625	0.45084023	2.2813766	1.1673018	264.91916	8.5677967	1.6666666	2.3846154	473	7	14	0.032135017	0.26666668	0.23076923	0.54618222	0.2	0.2173913	1.1970003	0.78512388	0.86494696	3.1325052	1.2335654
51	84787.1176011	73637.5980638	84871.9151561	74151.5076421	2078	3	12	0.018694447	0.054545455	0.01904762	3	0.86666667	0.27272728	3.2634079	0.88997501	1.1537576	5.3642545	6.5454545	8.0267563	1.1027814	1.9585886	1.7399356	1.1027814	1.9585886	1.7399356	0.69107354	0.77397603	0.70489866	0.57064396	1.5256715	0.74893034	520.85858	6.7330508	1.7272727	2.6111112	473	12	37	0.024344165	0.14545454	0.092063494	0.61120689	0.2	0.1594203	0.90679806	0.51057172	0.57473391	2.7611227	1.5352949
52	84276.1628983	73979.9670901	85010.4692251	74120.0069311	2290	16	48	0.020601677	0.20512821	0.16	5	1.8666667	0.38461539	3.3911042	0.99185526	1.495454	5.7757845	9.2307692	9.7959185	0.96169078	2.6013157	1.8369439	0.96169078	2.6013157	1.8369439	0.67930675	0.86165416	0.7169925	0.51708329	1.9837105	1.2542517	747.54059	7.5741525	1.6153846	2.28	473	14	26	0.027915722	0.1025641	0.10666667	0.58158034	0.33333334	0.31914893	1.0398353	0.38442087	0.54438245	2.9448771	1.3482572
53	84363.6480975	74181.3831099	85058.8057243	74272.7856142	0	0	0	0	0	0	1	0.33333334	0.33333334	3.4802203	1	1.3055289	4.386744	2	2.3529413	0.74883974	0.5	0.73918515	0.74883974	0.5	0.73918515	0.65880799	0	0.5041489	0.41318882	4	1.0681599	701.14087	9.4427967	1.6666666	2.5	473	4	9	0.035850517	0.66666669	0.42857143	0.5213213	0	0.07692308	1.3353992	2	1.352841	3.2771213	0.93488598
54	84603.0387165	74483.0686812	84753.7084892	74024.7439962	947	5	17	0.0085195582	0.17857143	0.11111111	3	1.5333333	0.375	3.474396	0.99943024	1.4146782	5.6005507	5.625	6.3157897	0.84921068	1.7740444	1.4135897	0.84921068	1.7740444	1.4135897	0.66895759	0.7783854	0.66484892	0.46780226	2.248718	1.1199536	482.45508	8.4449148	1.625	2.3888888	473	9	19	0.031613227	0.17857143	0.1633987	0.55355102	0.2857143	0.24242425	1.177564	0.56368375	0.70741886	3.1104963	1.250885
55	84300.5451551	74455.2176282	84329.2825509	72908.5123581	2347	11	42	0.02111447	0.080882356	0.044397462	5	1.075	0.29411766	3.306426	0.9033075	1.3028975	5.6787443	10.588235	12.485549	1.112235	2.6887817	2.0398967	1.112235	2.6887817	2.0398967	0.69182074	0.83682883	0.73229253	0.58312434	1.4781395	0.90200591	1546.9722	6.6843219	1.7058823	2.5	473	18	45	0.024137249	0.088235296	0.069767445	0.61451149	0.25	0.22352941	0.89909059	0.37191564	0.49022087	2.7475402	1.5740224
56	85959.7859486	74062.4270693	86015.2458178	74041.0247218	234	1	5	0.0021051494	0.0058479533	0.0022614202	2	0.55555558	0.10526316	2.860667	0.5314883	1.0043374	3.2129195	5.3684211	6.9006343	1.4642426	2.2640812	2.141715	1.4642426	2.2640812	2.141715	0.71678591	0.77552384	0.73962784	0.66425896	0.66436034	0.60977626	59.446259	5.3177967	1.8947369	2.6865671	473	20	68	0.018334594	0.099415205	0.051108096	0.68660617	0.055555556	0.13740458	0.68294692	0.44168025	0.46691552	2.5015345	2.131665
57	86272.8728741	73809.3251188	86499.4835732	73699.027213	2507	18	83	0.022553889	0.17142858	0.11806543	5	1.75	0.33333334	3.2240281	0.94819242	1.3326778	3.7481019	10	11.64557	1.1420308	2.6359401	1.9487677	1.1420308	2.6359401	1.9487677	0.6941452	0.84509802	0.72484863	0.58383048	1.6856754	0.9449898	252.02785	6.5360169	1.6666666	2.4736843	473	16	39	0.023507504	0.095238097	0.079658605	0.6476537	0.2857143	0.23287672	0.87563312	0.37937132	0.51314479	2.7306881	1.4704151
58	86190.835998	73774.7769415	86202.1994693	73818.8321571	10	2	8	8.9963658e-005	0.2	0.2857143	2	0.83333331	0.40000001	3.3207936	1.0283208	1.5388472	3.3611925	3.5999999	3.4285715	0.81311345	1.1634083	0.98558021	0.81311345	1.1634083	0.98558021	0.66541743	0.63092977	0.57015699	0.42810994	3.0849626	1.7312031	45.497147	8.775424	1.6	2.125	473	6	9	0.033016663	0.30000001	0.32142857	0.5819093	0.25	0.30769232	1.2298406	0.85954344	1.0146308	3.2097111	1.0562366
59	86187.564129	73820.7658368	86224.9095158	73805.6391161	60	2	6	0.00053978193	0.33333334	0.16666667	2	1	0.5	3.3611736	1.0575424	1.4287713	3.3775187	3	3.3333333	0.82139456	1.055981	0.91666669	0.82139456	1.055981	0.91666669	0.66623992	0.58496249	0.55788589	0.43772992	5.2877126	1.298883	40.292625	8.6970339	1.5	2.3333333	473	5	10	0.032683797	0.33333334	0.33333334	0.58612442	0.33333334	0.2	1.2174417	0.94698668	1.0909091	3.1764069	0.8397066
60	86193.134933	73824.4279732	86206.0939714	73846.1215079	71	2	6	0.00063874194	0.13333334	0.057142857	2	0.75	0.33333334	3.3414578	0.97773278	1.3419172	3.4878633	4	4.6451612	0.94166183	1.2736844	1.1981546	0.94166183	1.2736844	1.1981546	0.67753315	0.66096407	0.62953198	0.49889824	2.2813766	1.0224131	25.26947	7.7139831	1.6666666	2.4666667	473	7	16	0.028509483	0.26666668	0.20952381	0.61933935	0.2	0.18518518	1.0619524	0.78512388	0.8346169	2.978862	1.2335654
61	86173.1079529	73842.9713248	86200.484501	73831.7917323	5	2	4	4.4981829e-005	0.2	0.060606062	2	0.83333331	0.40000001	3.3014369	1.0283208	1.3845311	3.4158008	3.5999999	4.0975609	0.93050402	1.1634083	1.0697098	0.93050402	1.1634083	1.0697098	0.6765328	0.63092977	0.60170126	0.48708037	3.0849626	1.1249316	29.571247	7.7944913	1.6	2.4166667	473	6	13	0.028851343	0.30000001	0.25757575	0.61477476	0.25	0.19047619	1.0746864	0.85954344	0.93483305	3.0064428	1.0562366
62	86161.3226896	73808.7948197	86180.6977313	73857.4677855	1749	5	20	0.015734643	0.11111111	0.043010753	3	1	0.30000001	3.2663312	0.92617673	1.1985925	3.5463831	6.3000002	7.6363635	1.0804223	1.8957499	1.6546941	1.0804223	1.8957499	1.6546941	0.68928707	0.7729429	0.69583124	0.55957067	1.6979907	0.79906172	52.387497	6.8516951	1.7	2.5806451	473	11	32	0.024847962	0.15555556	0.10537634	0.6490916	0.22222222	0.16949153	0.92556399	0.52749574	0.60434133	2.8025885	1.452648
63	86114.8219902	73830.9099504	86203.7991261	73803.8676669	890	5	14	0.0080067655	0.33333334	0.21212122	3	1.3333334	0.5	3.289407	1.0477649	1.4912097	3.4966707	4.5	4.8000002	0.92502367	1.6982459	1.2123377	0.92502367	1.6982459	1.2123377	0.67603815	0.83404374	0.62951124	0.48244637	3.6671772	1.3846948	92.995781	7.8347459	1.5	2.25	473	7	13	0.029022275	0.2	0.22727273	0.6124925	0.40000001	0.2857143	1.0810534	0.58884287	0.82485271	3.0212991	0.98500192
64	86116.0765925	73825.1197469	86133.6130269	73877.5009604	928	1	8	0.008348627	0.035714287	0.017204301	2	0.5	0.25	3.2559576	0.87218058	1.0452594	3.4271863	4.5	5.6326532	1.0792501	1.4783703	1.5592309	1.0792501	1.4783703	1.5592309	0.68919265	0.69918031	0.68536651	0.55718815	1.569925	0.65584904	55.238735	6.8580508	1.75	2.6774194	473	9	32	0.02487495	0.21428572	0.11182795	0.64871043	0.14285715	0.11864407	0.92656934	0.67642051	0.64134181	2.8054988	1.5004418
65	85510.92475	74284.7069557	85598.0809725	74275.9383634	0	0	0	0	0	0	1	0.5	0.5	2.9283018	1.0566417	0.74339271	2.4744527	1.5	1.925926	0.99504048	0.21089678	0.97627407	0.99504048	0.21089678	0.97627407	0.6821993	-1	0.59041458	0.46200356	-1	0.45747244	87.596207	7.3538136	1.5	2.8	473	3	16	0.0269801	1	0.25714287	0.61898106	0	0	1.0049843	4.7416558	1.0243025	3.0728574	0.52439922
66	85550.2933932	74242.014339	85559.7369604	74286.2680268	942	2	28	0.0084745763	0.01904762	0.053030305	2	1.0714285	0.13333334	2.9240735	0.61839271	1.2565267	2.9133449	5.1999998	6.3243241	1.1804298	2.0276461	1.8140556	1.1804298	2.0276461	1.8140556	0.69707501	0.75865442	0.71241438	0.54732358	0.82452363	0.89003974	45.25008	6.3559322	1.8666667	2.4848485	473	16	34	0.022742812	0.12380952	0.092803031	0.65911543	0.071428575	0.22222222	0.84714907	0.49318269	0.55125099	2.8157272	1.9871963
67	86097.14332	74029.5878528	86143.6457878	74009.7308863	74	0	3	0.00066573103	0	0.0073891627	2	0.47619048	0.22222222	3.153456	0.82458687	1.140326	3.4902463	4.6666665	5.7731957	1.1615907	1.5714285	1.5627899	1.1615907	1.5714285	1.5627899	0.69564664	0.71241438	0.68544316	0.5808351	1.3743114	0.74369091	50.564598	6.4427967	1.7777778	2.6206896	473	10	30	0.023111664	0.19444445	0.11576355	0.65358686	0.125	0.14545454	0.86088848	0.63636363	0.63988125	2.730613	1.6026727
68	85881.1938184	74003.8100372	85895.0908097	73997.6418072	0	0	0	0	0	0	1	0.14285715	0.14285715	2.8807018	0.6862781	1.0582362	2.9600716	2.5714285	3.2639999	1.1970022	1.1492875	1.3812032	1.1970022	1.1492875	1.3812032	0.69831759	0.6131472	0.66208375	0.5467785	1.098045	0.67835653	15.204389	6.2817798	1.8571428	2.6666667	473	8	25	0.022427939	0.2857143	0.14492753	0.61663848	0	0.11111111	0.83542037	0.87010431	0.72400647	2.7895699	1.7382877
69	85833.4620025	74054.0659438	85840.3249039	74077.2195967	0	0	0	0	0	0	1	0.125	0.125	2.8190405	0.63421285	0.99570674	2.8646095	2.625	3.3661201	1.2823921	1.2671746	1.5145565	1.2823921	1.2671746	1.5145565	0.70452464	0.64379281	0.68012899	0.5732615	0.95131928	0.61733818	24.149349	5.9300847	1.875	2.7	473	9	31	0.020934543	0.25	0.11724138	0.66566092	0	0.10526316	0.77979273	0.78915727	0.66025931	2.7199793	1.8426973
70	85829.8719788	74012.2484989	85838.0430403	74029.827143	942	2	24	0.0084745763	0.025641026	0.013114754	2	1.0833334	0.15384616	2.9864767	0.67441899	0.88829076	3.1772139	5.0769229	6.5386996	1.3262784	1.8918658	1.9881526	1.3262784	1.8918658	1.9881526	0.707596	0.74722171	0.72786689	0.62810296	0.94418663	0.5195663	19.384916	5.7669492	1.8461539	2.7540984	473	14	62	0.020241823	0.14102565	0.058469944	0.67672414	0.083333336	0.10084034	0.75398952	0.5285787	0.50297952	2.5939927	1.8895046
71	85830.7540065	74031.8060019	85839.6298959	74027.2817088	0	0	0	0	0	0	1	0.5	0.5	2.990705	1.0566417	0.81727618	2.6275072	1.5	1.9130435	1.0967021	0.21089678	0.90480542	1.0967021	0.21089678	0.90480542	0.6905905	-1	0.57144403	0.52007478	-1	0.5200848	9.9624615	6.7648306	1.5	2.7692308	473	3	14	0.02447911	1	0.29487181	0.63309062	0	0	0.91182464	4.7416558	1.1052099	2.8705733	0.52439922
72	85827.7935141	74031.2339664	85835.7240686	74046.1100257	0	0	0	0	0	0	1	0.5	0.5	3.0066025	1.0566417	1.5	2.4201295	1.5	1.3333334	0.9360497	0.21089678	0.33333334	0.9360497	0.21089678	0.33333334	0.6770311	-1	0	0.44622624	-1	3	16.85796	7.7542372	1.5	2	473	3	4	0.028680414	1	1	0.59496886	0	0	1.0683193	4.7416558	3	3.1104779	0.52439922
73	85821.8675421	74044.847213	85832.9079922	74039.0399825	942	2	4	0.0084745763	0.66666669	0.043956045	2	1.5	0.66666669	3.0023742	1	0.97618139	2.83428	2	2.5142858	1.0983167	1	1.0233698	1.0983167	1	1.0233698	0.69071901	-1	0.59697199	0.52287298	-1	0.66557819	12.474593	6.7563558	1.3333334	2.6428571	473	4	15	0.024443125	0.33333334	0.25274727	0.63362998	0.5	0.079999998	0.91048419	1	0.97716391	2.8658135	0.58893567
74	85813.3903443	74019.5461565	85828.2887048	74061.2762713	1880	2	26	0.016913166	0.021978023	0.013749339	2	0.58333331	0.14285715	2.9918756	0.64512789	0.91259688	3.1815879	5.1428571	6.6206899	1.3274584	1.9614588	2.0144124	1.3274584	1.9614588	2.0144124	0.70767754	0.7532686	0.72995108	0.62979847	0.87971985	0.53732342	44.30986	5.762712	1.8571428	2.7419355	473	15	63	0.02022383	0.13186814	0.057112638	0.67701149	0.07692308	0.10743801	0.75331926	0.50982463	0.49642268	2.5906425	1.9410757
75	85795.2030435	74028.7477805	85801.5178599	74042.0032575	1880	6	42	0.016913166	0.031578947	0.016901409	4	0.9261905	0.2	2.993597	0.75458801	1.0662637	3.3389115	9.6000004	12.04428	1.3732749	2.6069119	2.2200284	1.3732749	2.6069119	2.2200284	0.71080267	0.81198186	0.74524903	0.65192056	1.0564232	0.65616226	14.682798	5.6038136	1.8	2.6619718	473	21	72	0.019549102	0.08421053	0.047484908	0.68778735	0.15789473	0.15107913	0.72818631	0.38359565	0.4504447	2.545857	1.8344153
76	85796.8920522	74045.5380614	85801.6295668	74040.2664855	942	2	8	0.0084745763	0.2	0.042105265	2	1.25	0.40000001	3.0076389	1.0283208	1.0708621	3.1695833	3.5999999	4.4444447	1.1294953	1.1634083	1.2639573	1.1294953	1.1634083	1.2639573	0.69317287	0.63092977	0.64386868	0.53866458	3.0849626	0.70275319	7.0875635	6.5974574	1.6	2.6500001	473	6	21	0.023768397	0.30000001	0.17368421	0.64374328	0.25	0.10810811	0.88535124	0.85954344	0.79116601	2.8216624	1.0562366
77	85797.0964575	74042.5950243	85799.321009	74049.3262516	0	0	0	0	0	0	1	0.5	0.5	3.0118673	1.0566417	1.3616542	2.6466157	1.5	1.7142857	0.95860147	0.21089678	0.49860358	0.95860147	0.21089678	0.49860358	0.67903501	-1	0.35620719	0.4577806	-1	1.3616542	7.0892911	7.5953388	1.5	2.4000001	473	3	6	0.028005686	1	0.69999999	0.60449755	0	0	1.0431863	4.7416558	2.0056014	3.0701272	0.52439922
78	85779.6562506	74038.6807393	85789.3429498	74052.7759605	942	2	14	0.0084745763	0.071428575	0.046666667	2	1.1428572	0.25	2.9782093	0.87218058	1.1736288	2.9718611	4.5	5.5135136	1.176706	1.4783703	1.469555	1.176706	1.4783703	1.469555	0.69679403	0.69918031	0.673621	0.55569744	1.569925	0.7824192	17.102848	6.3728814	1.75	2.5999999	473	9	26	0.022814782	0.21428572	0.13333334	0.65803665	0.14285715	0.14893617	0.84982997	0.67642051	0.6804781	2.777719	1.5004418
79	85784.6138889	74054.4507307	85791.4132911	74050.5289894	0	0	0	0	0	0	1	0.5	0.5	2.9824376	1.0566417	1.0944028	2.5142882	1.5	1.8461539	0.9923932	0.21089678	0.68232477	0.9923932	0.21089678	0.68232477	0.68197238	-1	0.48841625	0.46929243	-1	0.82080209	7.8493266	7.3707628	1.5	2.625	473	3	9	0.027052071	1	0.4642857	0.61796468	0	0	1.007665	4.7416558	1.4655777	3.0343597	0.52439922
80	85744.5852495	74065.3314996	85773.6281897	74100.8207174	1952	2	14	0.017560905	0.071428575	0.016260162	2	0.53333336	0.25	2.9666841	0.87218058	0.87022346	3.1493266	4.5	5.746479	1.2596565	1.4783703	1.7026527	1.2596565	1.4783703	1.7026527	0.70290273	0.69918031	0.70176095	0.59258515	1.569925	0.51259738	45.858227	6.0190678	1.75	2.7619047	473	9	43	0.02131239	0.21428572	0.085946575	0.65962642	0.14285715	0.086419754	0.79386717	0.67642051	0.58731884	2.6738038	1.5004418
81	85725.6499245	74117.5704991	85739.3033859	74141.3491364	0	0	0	0	0	0	1	0.083333336	0.083333336	3.0621371	0.48857915	1.0279871	3.1225357	2.75	3.5462687	1.102374	1.6531878	1.7429876	1.102374	1.6531878	1.7429876	0.69104123	0.71093518	0.70535839	0.53525162	0.63515288	0.64249194	27.419712	6.7351694	1.9166666	2.6666667	473	13	40	0.024353161	0.16666667	0.087719299	0.61106324	0	0.13333334	0.90713316	0.60489196	0.57372755	2.8597045	2.1158357
82	85674.0415375	74102.0028674	85678.821103	74098.8627127	0	0	0	0	0	0	1	0.25	0.25	3.0768299	0.90656495	1.2038761	4.208775	2.25	2.7428572	0.89025253	0.70398736	0.95710868	0.89025253	0.70398736	0.95710868	0.67284721	0.36907023	0.5789721	0.43430036	2.2664125	0.86946607	5.7188125	8.1016951	1.75	2.5833333	473	5	13	0.030155817	0.5	0.28787878	0.51839083	0	0.095238097	1.1232768	1.42048	1.0448134	3.1669614	1.2287952
83	85661.0480685	74112.7592809	85666.5296197	74126.0053298	0	0	0	0	0	0	1	0.16666667	0.16666667	3.0353236	0.74778414	1.1491318	4.2462916	2.5	3.116883	1.0219611	1.0189475	1.2186118	1.0219611	1.0189475	1.2186118	0.68448162	0.56932342	0.63554442	0.49184927	1.3086222	0.77976805	14.335453	7.1864405	1.8333334	2.6111112	473	7	19	0.026269387	0.33333334	0.18954249	0.55097646	0	0.12121212	0.9785108	0.98140484	0.82060581	2.9642289	1.608973
84	85638.1252413	74078.1004509	85642.9091312	74092.8404113	0	0	0	0	0	0	1	0.25	0.25	3.0582316	0.90656495	1.3026958	3.932904	2.25	2.6666667	0.87536711	0.70398736	0.88468331	0.87536711	0.70398736	0.88468331	0.6714524	0.36907023	0.55540973	0.42445526	2.2664125	1.0235467	15.49684	8.2224579	1.75	2.5	473	5	11	0.030668611	0.5	0.33333334	0.51020116	0	0.11764706	1.1423779	1.42048	1.130348	3.2165849	1.2287952
85	86252.1312494	73862.8526542	86261.7882503	73884.0935277	0	0	0	0	0	0	1	0.11111111	0.11111111	2.9929864	0.58973527	0.93598372	3.0453098	2.6666667	3.4461539	1.2439044	1.375	1.6406983	1.2439044	1.375	1.6406983	0.70176619	0.66666669	0.69498748	0.59035969	0.84247899	0.56456161	23.333075	6.0826273	1.8888888	2.7297297	473	10	38	0.021582281	0.22222222	0.096096098	0.65531611	0	0.098591551	0.80392039	0.72727275	0.60949659	2.6790767	1.928816
86	86253.8077096	73819.3954711	86279.0069166	73806.085075	2021	10	59	0.018181654	0.095238097	0.065337762	4	1.1166667	0.26666668	3.2464411	0.87164074	1.2294517	3.7228909	8.8000002	10.620689	1.1597849	2.3963091	1.9447519	1.1597849	2.3963091	1.9447519	0.69550884	0.81150758	0.72407728	0.59703213	1.3946252	0.81963444	28.498539	6.4512711	1.7333333	2.5581396	473	16	44	0.023147648	0.10476191	0.074197121	0.65304744	0.21428572	0.19277108	0.86222887	0.41730845	0.51420444	2.7029967	1.6146736
87	86214.8055135	73800.4142518	86229.2966317	73831.88576	988	2	10	0.0088884095	0.13333334	0.083333336	2	0.75	0.33333334	3.3443487	0.97773278	1.3047132	3.4936175	4	4.7058825	0.94195908	1.2736844	1.2196002	0.94195908	1.2736844	1.2196002	0.67755967	0.66096407	0.63400531	0.49948752	2.2813766	0.96435326	34.647488	7.7118645	1.6666666	2.5	473	7	17	0.028500486	0.26666668	0.2	0.61945945	0.2	0.1724138	1.0616173	0.78512388	0.81994081	2.9775786	1.2335654
88	86204.1777031	73843.735981	86253.8077096	73819.3954711	3639	12	65	0.032737773	0.13186814	0.083333336	4	1.4166666	0.2857143	3.3228428	0.89847916	1.2407651	3.6387873	8.5714283	10.297029	1.1044139	2.3537505	1.8950547	1.1044139	2.3537505	1.8950547	0.69120294	0.81291336	0.71972805	0.58189732	1.4974653	0.83395684	55.277462	6.7245765	1.7142857	2.55	473	15	41	0.024308179	0.10989011	0.079487182	0.6567145	0.23076923	0.19480519	0.90545762	0.42485386	0.52768928	2.768575	1.5580945
89	86176.6651619	73896.1903675	86188.4335075	73924.7635369	0	0	0	0	0	0	1	0.11111111	0.11111111	2.9929864	0.58973527	0.93598372	3.0453098	2.6666667	3.4461539	1.2439044	1.375	1.6406983	1.2439044	1.375	1.6406983	0.70176619	0.66666669	0.69498748	0.59035969	0.84247899	0.56456161	30.901779	6.0826273	1.8888888	2.7297297	473	10	38	0.021582281	0.22222222	0.096096098	0.65531611	0	0.098591551	0.80392039	0.72727275	0.60949659	2.6790767	1.928816
90	86181.3230771	73851.8170011	86191.9572405	73874.4345901	0	0	0	0	0	0	1	0.16666667	0.16666667	3.2398291	0.74778414	0.88827538	3.1270628	2.5	3.2167833	1.077302	1.0189475	1.4402181	1.077302	1.0189475	1.4402181	0.68903553	0.56932342	0.67120409	0.55342692	1.3086222	0.53296524	24.992815	6.8686442	1.8333334	2.7586207	473	7	30	0.024919933	0.33333334	0.12561576	0.64807522	0	0.07272727	0.92824483	0.98140484	0.69433928	2.8117466	1.608973
91	85991.6197027	73851.5807323	86083.7692014	73821.9324941	27	2	9	0.00024290186	0.036363635	0.0095137423	2	0.39285713	0.18181819	3.1586328	0.74210519	0.99216014	3.3446455	4.909091	6.2362204	1.2205017	1.7409676	1.7951092	1.2205017	1.7409676	1.7951092	0.70005774	0.73248678	0.71061063	0.61130661	1.1131579	0.60334063	96.80159	6.1800847	1.8181819	2.7045455	473	12	45	0.021996114	0.16363636	0.079281181	0.67030746	0.1	0.11764706	0.81933528	0.57439321	0.55706918	2.6640697	1.7655141
92	86029.7065344	73908.1582736	86034.5721876	73918.2689138	0	0	0	0	0	0	1	0.07692308	0.07692308	3.1386948	0.462576	1.0120294	3.0526733	2.7692308	3.5820897	1.1818322	1.7342104	1.8096997	1.1818322	1.7342104	1.8096997	0.69718069	0.72105706	0.71189153	0.58819437	0.58873308	0.62717313	11.2205	6.3495765	1.9230769	2.6744187	473	14	44	0.022715824	0.15384616	0.079734221	0.65951997	0	0.13253012	0.84614378	0.57663131	0.55257785	2.7061219	2.1621654
93	85973.1643858	73929.7708601	85980.7657586	73944.9242249	0	0	0	0	0	0	1	0.07692308	0.07692308	3.1386948	0.462576	1.0120294	3.0526733	2.7692308	3.5820897	1.1818322	1.7342104	1.8096997	1.1818322	1.7342104	1.8096997	0.69718069	0.72105706	0.71189153	0.58819437	0.58873308	0.62717313	16.953033	6.3495765	1.9230769	2.6744187	473	14	44	0.022715824	0.15384616	0.079734221	0.65951997	0	0.13253012	0.84614378	0.57663131	0.55257785	2.7061219	2.1621654
94	85976.8399466	73911.8669814	85992.364519	73939.0986378	0	0	0	0	0	0	1	0.07692308	0.07692308	3.1386948	0.462576	1.0120294	3.0526733	2.7692308	3.5820897	1.1818322	1.7342104	1.8096997	1.1818322	1.7342104	1.8096997	0.69718069	0.72105706	0.71189153	0.58819437	0.58873308	0.62717313	31.34606	6.3495765	1.9230769	2.6744187	473	14	44	0.022715824	0.15384616	0.079734221	0.65951997	0	0.13253012	0.84614378	0.57663131	0.55257785	2.7061219	2.1621654
95	85984.0741859	73909.8693284	85991.7847207	73905.9718089	0	0	0	0	0	0	1	0.33333334	0.33333334	3.1683002	1	0.89962876	2.972584	2	2.5365853	0.9987036	0.5	1.0453717	0.9987036	0.5	1.0453717	0.68251258	0	0.60467565	0.5017094	4	0.56643295	8.6396179	7.3305087	1.6666666	2.75	473	4	17	0.02688114	0.66666669	0.23333333	0.62037861	0	0.034482758	1.0012981	2	0.95659763	2.9354899	0.93488598
96	85981.5694815	73888.4484343	86005.5574994	73932.5265204	3031	6	58	0.027267983	0.050000001	0.05858586	3	1.5769231	0.1875	3.1624758	0.73757654	1.1917008	3.4449241	7.3125	8.9940357	1.1855886	2.2515697	1.9577465	1.1855886	2.2515697	1.9577465	0.69746321	0.78555274	0.72514063	0.59453541	1.0449002	0.78311765	50.182693	6.3326273	1.8125	2.5777779	473	17	46	0.022643851	0.10833333	0.071717173	0.6605987	0.13333334	0.18390805	0.84346294	0.44413462	0.51079136	2.6959157	1.8320942
97	85953.0867095	73904.2012042	85983.2948866	73889.7619917	1166	2	8	0.010489762	0.2	0.052287582	2	0.83333331	0.40000001	3.1868699	1.0283208	1.1369522	3.3178363	3.5999999	4.3943663	1.0007131	1.1634083	1.2186118	1.0007131	1.1634083	1.2186118	0.68268406	0.63092977	0.63554442	0.50566572	3.0849626	0.77150327	33.481709	7.3177967	1.6	2.6111112	473	6	19	0.026827162	0.30000001	0.18954249	0.6211409	0.25	0.12121212	0.99928743	0.85954344	0.82060581	2.9286797	1.0562366
98	85953.6353271	73895.2079773	85956.9910466	73904.6319321	242	2	6	0.0021771204	0.33333334	0.2857143	2	1	0.5	3.214983	1.0575424	1.5306391	3.2118173	3	3	0.86722654	1.055981	0.8619656	0.86722654	1.055981	0.8619656	0.67068207	0.58496249	0.52832085	0.44206014	5.2877126	1.7493018	10.003589	8.2902546	1.5	2.1428571	473	5	8	0.030956494	0.33333334	0.38095239	0.58666664	0.33333334	0.27272728	1.1531013	0.94698668	1.1601391	3.1382306	0.8397066
99	85946.5573353	73900.8013367	85955.9007413	73897.0036416	17	2	6	0.00015293821	0.33333334	0.2857143	2	1	0.5	3.282023	1.0575424	1.5306391	3.2988322	3	3	0.76851052	1.055981	0.8619656	0.76851052	1.055981	0.8619656	0.66087496	0.58496249	0.52832085	0.39989614	5.2877126	1.7493018	10.085719	9.2266951	1.5	2.1428571	473	5	8	0.034932885	0.33333334	0.38095239	0.55764413	0.33333334	0.27272728	1.3012183	0.94698668	1.1601391	3.3108492	0.8397066
100	85945.9371507	73896.2768094	85948.6672751	73902.1032598	713	2	8	0.0064144088	0.2	0.12121212	2	0.83333331	0.40000001	3.2619138	1.0283208	1.3845311	3.4128621	3.5999999	4.0975609	0.87255156	1.1634083	1.0697098	0.87255156	1.1634083	1.0697098	0.67118657	0.63092977	0.60170126	0.45126799	3.0849626	1.1249316	6.4343691	8.2457628	1.6	2.4166667	473	6	13	0.030767569	0.30000001	0.25757575	0.58918917	0.25	0.19047619	1.146064	0.85954344	0.93483305	3.1163661	1.0562366
101	85941.4666863	73864.5930206	85943.1862564	73884.7830352	0	0	0	0	0	0	1	0.5	0.5	3.2676771	1.0566417	1.5	2.5733294	1.5	1.3333334	0.68411887	0.21089678	0.33333334	0.68411887	0.21089678	0.33333334	0.65170211	-1	0	0.3544167	-1	3	20.263109	10.241526	1.5	2	473	3	4	0.039242145	1	1	0.52741063	0	0	1.4617343	4.7416558	3	3.491396	0.52439922
102	85937.2915193	73887.0051975	85943.7958262	73884.2255755	942	2	4	0.0084745763	0.66666669	0.40000001	2	1.5	0.66666669	3.2634487	1	1.4874687	2.9790463	2	2	0.76693046	1	0.69804502	0.76693046	1	0.69804502	0.66071045	-1	0.43067655	0.39681524	-1	2.2312031	7.0733519	9.2436438	1.3333334	2	473	4	6	0.035004858	0.33333334	0.5	0.55673271	0.5	0.2857143	1.3038992	1	1.4325724	3.3152866	0.58893567
103	85938.5389698	73885.6145086	85943.8565289	73899.2034722	1880	2	8	0.016913166	0.2	0.14545454	2	0.83333331	0.40000001	3.2576244	1.0283208	1.4308271	3.3998749	3.5999999	4	0.87204164	1.1634083	1.0445806	0.87204164	1.1634083	1.0445806	0.67113835	0.63092977	0.59431612	0.45041111	3.0849626	1.2264233	14.59234	8.25	1.6	2.3636363	473	6	12	0.030785562	0.30000001	0.27272728	0.58894897	0.25	0.21052632	1.1467342	0.85954344	0.957322	3.1176612	1.0562366
104	85929.2155107	73904.3414615	85946.6717237	73897.1042955	4438	6	34	0.03992587	0.13333334	0.096866094	3	1.1666666	0.30000001	3.2414963	0.92617673	1.2823336	3.5480309	6.3000002	7.47644	1.0098567	1.8957499	1.6100973	1.0098567	1.8957499	1.6100973	0.68346107	0.7729429	0.690696	0.51903445	1.6979907	0.89763355	18.896982	7.2605934	1.7	2.5185184	473	11	28	0.02658426	0.15555556	0.11680911	0.6245712	0.22222222	0.19607843	0.99023956	0.52749574	0.62108052	2.9078143	1.452648
105	85924.2318696	73869.2983753	85930.9549862	73888.5820208	297	2	8	0.0026719205	0.2	0.1025641	2	0.83333331	0.40000001	3.0547829	1.0283208	1.3386233	3.3254912	3.5999999	4.173913	1.0463276	1.1634083	1.0952908	1.0463276	1.1634083	1.0952908	0.68650889	0.63092977	0.60852319	0.50680894	3.0849626	1.0411515	20.422029	7.0423727	1.6	2.4615386	473	6	14	0.025657635	0.30000001	0.24358974	0.61542612	0.25	0.17391305	0.95572358	0.85954344	0.91299957	2.9115751	1.0562366
106	85920.0600208	73892.1190373	85931.3643433	73887.7579495	224	2	14	0.0020151858	0.071428575	0.043076921	2	0.66666669	0.25	3.2311387	0.87218058	1.1503204	3.4290032	4.5	5.5384617	1.0084915	1.4783703	1.4850357	1.0084915	1.4783703	1.4850357	0.68334538	0.69918031	0.6757496	0.51667637	1.569925	0.75752807	12.116385	7.2690678	1.75	2.6153846	473	9	27	0.026620245	0.21428572	0.12923077	0.62406301	0.14285715	0.14285715	0.99157995	0.67642051	0.67338449	2.9087014	1.5004418
107	86064.2874692	73913.386661	86071.0888273	73924.508241	0	0	0	0	0	0	1	0.33333334	0.33333334	3.1786022	1	1.4575424	2.7033472	2	1.6	0.86321276	0.5	0.52799052	0.86321276	0.5	0.52799052	0.67030019	0	0.29248124	0.43503439	4	2.4292374	13.036411	8.3241529	1.6666666	2	473	4	5	0.031100435	0.66666669	0.66666669	0.58474475	0	0.2	1.158463	2	1.8939734	3.1554961	0.93488598
108	85514.0193469	74226.5225408	85516.2448611	74213.0078919	0	0	0	0	0	0	1	0.06666667	0.06666667	3.1448355	0.41856444	1.1053282	3.7046683	2.8	3.5935829	1.0205631	1.8828143	1.8273257	1.0205631	1.8828143	1.8273257	0.6843642	0.73735046	0.71343422	0.50889742	0.51515621	0.72480536	13.696666	7.1949153	1.9333333	2.5897436	473	16	40	0.026305372	0.13333334	0.083670713	0.57988507	0	0.17333333	0.97985125	0.53111982	0.54724783	2.9833777	2.2391162
109	85310.7029502	74120.8311102	85327.1201045	74154.7148042	4107	4	26	0.036948074	0.060606062	0.12380952	3	0.69999999	0.25	3.0465729	0.85546649	1.447024	4.6792021	6.75	7.1999998	1.0067903	2.0205629	1.6666666	1.0067903	2.0205629	1.6666666	0.68320107	0.7758643	0.69863445	0.48634121	1.390133	1.2244048	37.651398	7.2796612	1.75	2.2857144	473	13	22	0.026665227	0.13636364	0.12857144	0.57413793	0.18181819	0.30769232	0.9932555	0.49491161	0.60000002	3.0064023	1.6084106
110	86035.8734917	74027.0797026	86108.5989928	73991.917476	6	1	2	5.3978194e-005	0.06666667	0.016666668	2	0.58333331	0.33333334	3.0711064	0.97773278	1.3047132	3.3918128	4	4.7058825	1.0676659	1.2736844	1.2196002	1.0676659	1.2736844	1.2196002	0.68825543	0.66096407	0.63400531	0.51991177	2.2813766	0.96435326	80.779831	6.9216104	1.6666666	2.5	473	7	17	0.025144842	0.26666668	0.2	0.6231122	0.2	0.1724138	0.9366225	0.78512388	0.81994081	2.8750217	1.2335654
111	86087.3867412	73993.596957	86123.1664849	74059.9175348	377	4	9	0.0033916298	0.14285715	0.012802276	3	1.1666666	0.375	2.9860318	0.99943024	0.95574456	3.4060347	5.625	7.0588236	1.2623209	1.7740444	1.6789383	1.2623209	1.7740444	1.6789383	0.70309389	0.7783854	0.69896984	0.5977118	2.248718	0.58240688	75.356544	6.0084743	1.625	2.7105262	473	9	39	0.021267409	0.17857143	0.092460886	0.66034484	0.2857143	0.10958904	0.79219162	0.56368375	0.59561449	2.6654305	1.250885
112	86053.8703792	73937.7019993	86059.3309951	73956.1510536	427	2	17	0.0038414481	0.036363635	0.015070922	2	0.6111111	0.18181819	3.0403676	0.74210519	0.9434076	3.3585005	4.909091	6.2682352	1.2774514	1.7409676	1.8347672	1.2774514	1.7409676	1.8347672	0.70417398	0.73248678	0.71444088	0.61588603	1.1131579	0.56374359	19.240217	5.9491525	1.8181819	2.7291667	473	12	49	0.02101551	0.16363636	0.073581561	0.66436779	0.1	0.10752688	0.78280866	0.57439321	0.54502827	2.6244614	1.7655141
113	86039.2747514	73959.0196013	86043.2949607	73968.9420089	0	0	0	0	0	0	1	0.11111111	0.11111111	2.9929864	0.58973527	0.93598372	3.0453098	2.6666667	3.4461539	1.2439044	1.375	1.6406983	1.2439044	1.375	1.6406983	0.70176619	0.66666669	0.69498748	0.59035969	0.84247899	0.56456161	10.705898	6.0826273	1.8888888	2.7297297	473	10	38	0.021582281	0.22222222	0.096096098	0.65531611	0	0.098591551	0.80392039	0.72727275	0.60949659	2.6790767	1.928816
114	85952.1414222	74044.4790522	86041.0956818	74006.0775332	186	0	7	0.001673324	0	0.0030728709	2	0.30555555	0.1	2.8658431	0.51369995	1.0180118	3.2149584	5.4000001	6.9397593	1.465681	2.317255	2.1664047	1.465681	2.317255	2.1664047	0.71687829	0.77889353	0.741427	0.66611487	0.63457048	0.62161779	96.889305	5.3135595	1.9	2.6764705	473	21	69	0.0183166	0.094736844	0.0500439	0.68691373	0.052631579	0.14285715	0.68227673	0.43154511	0.46159425	2.4978228	2.1603203
115	86007.7296643	74041.1264903	86033.5974652	74108.4279881	1	1	1	8.9963651e-006	0.33333334	0.0058479533	2	1	0.66666669	2.872267	1	0.80583167	2.8411129	2	2.5599999	1.1903176	1	1.1663449	1.1903176	1	1.1663449	0.69781792	-1	0.62840551	0.54213178	-1	0.50364482	72.101555	6.3114405	1.3333334	2.7368422	473	4	20	0.022553889	0.33333334	0.19298245	0.63979888	0.5	0.057142857	0.84011185	1	0.85737932	2.805088	0.58893567
116	85977.1252961	74100.3790359	86025.0684787	74075.0029866	706	1	29	0.0063514342	0.0058479533	0.013116237	2	0.55555558	0.10526316	2.860667	0.5314883	1.0043374	3.2129195	5.3684211	6.9006343	1.4642426	2.2640812	2.141715	1.4642426	2.2640812	2.141715	0.71678591	0.77552384	0.73962784	0.66425896	0.66436034	0.60977626	54.244747	5.3177967	1.8947369	2.6865671	473	20	68	0.018334594	0.099415205	0.051108096	0.68660617	0.055555556	0.13740458	0.68294692	0.44168025	0.46691552	2.5015345	2.131665
117	85916.7040925	74065.682906	85932.1873235	74063.2012522	0	0	0	0	0	0	1	0.5	0.5	2.9159956	1.0566417	1.5	2.109657	1.5	1.3333334	0.76437664	0.21089678	0.33333334	0.76437664	0.21089678	0.33333334	0.66044396	-1	0	0.3533861	-1	3	15.68085	9.2711868	1.5	2	473	3	4	0.03512181	1	1	0.53105104	0	0	1.3082556	4.7416558	3	3.5078294	0.52439922
118	85930.5719667	74060.0470603	85936.2300062	74088.3537628	942	2	4	0.0084745763	0.66666669	0.66666669	2	1.5	0.66666669	2.9117672	1	1.4575424	2.3808885	2	1.6	0.86924744	1	0.70398736	0.86924744	1	0.70398736	0.67087382	-1	0.36907023	0.40130126	-1	3.6438563	28.866638	8.2733049	1.3333334	1.75	473	4	5	0.030884523	0.33333334	0.5	0.56384194	0.5	0.40000001	1.1504204	1	1.42048	3.2963238	0.58893567
119	85912.0071877	74092.6761622	85956.7088558	74083.4526587	1880	2	6	0.016913166	0.33333334	0.60000002	2	1	0.5	2.9075389	1.0575424	1.4874687	2.7776861	3	2	1.0067903	1.055981	0.87255627	1.0067903	1.055981	0.87255627	0.68320107	0.58496249	0.5	0.46414647	5.2877126	2.9749374	45.643314	7.2796612	1.5	1.8	473	5	6	0.026665227	0.33333334	0.40000001	0.60032362	0.33333334	0.42857143	0.9932555	0.94698668	1.146058	3.0538888	0.8397066
120	85947.2338709	74061.84633	85956.4894812	74091.0083871	2814	2	6	0.025315773	0.33333334	0.025974026	2	1	0.5	2.8957593	1.0575424	0.88955271	3.1039197	3	3.7894738	1.1950847	1.055981	1.2724882	1.1950847	1.055981	1.2724882	0.69817448	0.58496249	0.64641088	0.54875565	5.2877126	0.55296522	30.595619	6.2902541	1.5	2.7272727	473	5	23	0.022463925	0.33333334	0.16450216	0.64123565	0.33333334	0.073170729	0.83676082	0.94698668	0.78586185	2.7852697	0.8397066
121	85953.2957704	74089.8060196	85981.168508	74078.2580107	3744	2	38	0.033682391	0.010526316	0.016197784	2	0.55555558	0.1	2.8681426	0.51369995	1.0105871	3.2151685	5.4000001	6.9448819	1.4685662	2.317255	2.1719601	1.4685662	2.317255	2.1719601	0.71706337	0.77889353	0.741831	0.66796231	0.63457048	0.61513996	30.170284	5.3050847	1.9	2.6811595	473	21	70	0.018280614	0.094736844	0.049445864	0.68752885	0.052631579	0.14074074	0.68093628	0.43154511	0.4604136	2.4940822	2.1603203
122	85944.1188888	74055.6712497	85964.8768585	74046.7201255	0	0	0	0	0	0	1	0.055555556	0.055555556	2.8500061	0.36714879	0.93018174	2.9199908	2.8333333	3.7063403	1.4628071	2.0788085	2.1044679	1.4628071	2.0788085	2.1044679	0.71669364	0.75534946	0.73689306	0.6611343	0.43598917	0.55484527	22.605661	5.3220339	1.9444444	2.716418	473	19	68	0.018352585	0.11111111	0.052012663	0.68629861	0	0.1221374	0.68361717	0.4810448	0.47517952	2.508611	2.3268113
123	85902.1349489	74017.5511667	85918.2286025	74039.9932896	952	2	22	0.0085645402	0.01904762	0.018707482	2	0.26785713	0.13333334	2.8162093	0.61839271	1.0693901	3.053714	5.1999998	6.5970149	1.3860317	2.0276461	1.9354798	1.3860317	2.0276461	1.9354798	0.71165901	0.75865442	0.72319734	0.61899024	0.82452363	0.66836876	27.616201	5.5614405	1.8666667	2.6530612	473	16	50	0.019369176	0.12380952	0.068877548	0.66892201	0.071428575	0.14736842	0.72148418	0.49318269	0.51666778	2.6016314	1.9871963
124	85896.4171979	74030.4736126	85908.2627838	74050.6697319	1880	2	18	0.016913166	0.044444446	0.038709678	2	0.625	0.2	2.8334348	0.7813015	1.1487917	3.1370518	4.8000002	5.9469028	1.2846003	1.6587812	1.6216003	1.2846003	1.6587812	1.6216003	0.70468098	0.72330832	0.69223779	0.57718116	1.2277595	0.75023133	23.413696	5.9216104	1.8	2.6129031	473	11	32	0.020898556	0.17777778	0.10752688	0.66623563	0.11111111	0.15254237	0.77845228	0.60285228	0.61667478	2.7121904	1.69002
125	85907.550047	74048.469984	85909.4004688	74060.021173	942	2	4	0.0084745763	0.66666669	0.088888891	2	1.5	0.66666669	2.8426285	1	1.1766211	2.7963519	2	2.4347825	1.0688132	1	0.88468331	1.0688132	1	0.88468331	0.68834853	-1	0.55540973	0.48174962	-1	0.92448801	11.698462	6.9152541	1.3333334	2.5	473	4	11	0.025117852	0.33333334	0.33333334	0.62351674	0.5	0.11764706	0.93561721	1	1.130348	2.995554	0.58893567
126	85897.091037	74061.4214703	85910.8849381	74059.6120312	0	0	0	0	0	0	1	0.5	0.5	2.8468566	1.0566417	1.5	2.3938642	1.5	1.3333334	0.91453463	0.21089678	0.33333334	0.91453463	0.21089678	0.33333334	0.67508519	-1	0	0.41280293	-1	3	13.912073	7.9131355	1.5	2	473	3	4	0.02935514	1	1	0.58544022	0	0	1.0934523	4.7416558	3	3.244837	0.52439922
127	85879.5107722	74043.5864318	85888.5141915	74065.3936708	0	0	0	0	0	0	1	0.125	0.125	2.8190405	0.63421285	0.99570674	2.8646095	2.625	3.3661201	1.2823921	1.2671746	1.5145565	1.2823921	1.2671746	1.5145565	0.70452464	0.64379281	0.68012899	0.5732615	0.95131928	0.61733818	23.592737	5.9300847	1.875	2.7	473	9	31	0.020934543	0.25	0.11724138	0.66566092	0	0.10526316	0.77979273	0.78915727	0.66025931	2.7199793	1.8426973
128	85872.0469209	74048.1333464	85880.7412075	74080.3914036	720	2	10	0.006477383	0.055555556	0.022988506	2	0.625	0.22222222	2.82722	0.82458687	1.1205077	3.1269224	4.6666665	5.7931032	1.2834952	1.5714285	1.5763751	1.2834952	1.5714285	1.5763751	0.70460278	0.71241438	0.68712026	0.57541955	1.3743114	0.72366124	33.409172	5.9258475	1.7777778	2.6333334	473	10	31	0.020916549	0.19444445	0.11264368	0.66594827	0.125	0.14035088	0.77912247	0.63636363	0.63436675	2.7161622	1.6026727
129	85849.1830414	74089.321972	85881.2337718	74078.0686309	2	2	2	1.799273e-005	0.66666669	0.055555556	2	1	0.66666669	2.8359761	1	1.2387577	2.7861772	2	2.4000001	1.0680481	1	0.84615386	1.0680481	1	0.84615386	0.68828642	-1	0.54047632	0.4802781	-1	1.0322982	33.968914	6.9194913	1.3333334	2.4444444	473	4	10	0.025135845	0.33333334	0.3611111	0.62324703	0.5	0.13333334	0.9362874	1	1.1818181	3.0004272	0.58893567
130	85845.1919251	74068.6888898	85851.1176	74090.2234332	220	0	4	0.0019792004	0	0.0091954023	2	0.625	0.22222222	2.82722	0.82458687	1.1205077	3.1269224	4.6666665	5.7931032	1.2834952	1.5714285	1.5763751	1.2834952	1.5714285	1.5763751	0.70460278	0.71241438	0.68712026	0.57541955	1.3743114	0.72366124	22.334955	5.9258475	1.7777778	2.6333334	473	10	31	0.020916549	0.19444445	0.11264368	0.66594827	0.125	0.14035088	0.77912247	0.63636363	0.63436675	2.7161622	1.6026727
131	86063.3599503	73924.9930208	86075.0518823	73918.615003	1882	6	10	0.016931159	1	0.083333336	3	2.5	0.75	3.1727781	0.90656495	1.0367628	3.0489912	2.25	2.8235295	0.99937254	2.1119621	1.1708162	0.99937254	2.1119621	1.1708162	0.68256968	-1	0.62596482	0.50275511	-1	0.73437369	13.318423	7.3262711	1.25	2.5625	473	5	17	0.026863147	0.16666667	0.20833333	0.62063271	0.66666669	0.13793103	1.0006279	0.47349334	0.854105	2.9402156	0.67174447
132	86063.7243958	73924.3439818	86067.634403	73933.1217781	0	0	0	0	0	0	1	0.33333334	0.33333334	3.1786022	1	1.4575424	2.7033472	2	1.6	0.86321276	0.5	0.52799052	0.86321276	0.5	0.52799052	0.67030019	0	0.29248124	0.43503439	4	2.4292374	9.6092596	8.3241529	1.6666666	2	473	4	5	0.031100435	0.66666669	0.66666669	0.58474475	0	0.2	1.158463	2	1.8939734	3.1554961	0.93488598
133	86066.0300433	73902.0959957	86079.4935046	73927.706004	2814	2	30	0.025315773	0.016666668	0.030303031	2	0.41025642	0.125	3.1568615	0.59390801	1.1386058	3.3417923	5.25	6.6016259	1.1846472	2.0907433	1.9305556	1.1846472	2.0907433	1.9305556	0.69739246	0.76349348	0.7227692	0.59300852	0.77664894	0.7376883	28.933325	6.3368645	1.875	2.5999999	473	17	46	0.022661844	0.11666667	0.07272727	0.66032904	0.06666667	0.1724138	0.84413314	0.47829881	0.51798558	2.6982548	2.0287027
134	86041.3124133	73913.6021495	86054.667166	73939.2311036	384	2	25	0.0034546044	0.01904762	0.020408163	2	0.57692307	0.13333334	3.1740363	0.61839271	1.0586401	3.3420608	5.1999998	6.6061707	1.2023072	2.0276461	1.9432633	1.2023072	2.0276461	1.9432633	0.69871265	0.75865442	0.72387159	0.60512662	0.82452363	0.65842253	28.8997	6.2584743	1.8666667	2.6600001	473	16	51	0.022328978	0.12380952	0.067755103	0.66531825	0.071428575	0.14432989	0.83173418	0.49318269	0.51459831	2.6731451	1.9871963
135	86040.8451509	73914.3069706	86045.8549783	73927.5539647	969	1	10	0.0087174783	0.0095238099	0.010570824	2	0.41025642	0.13333334	3.1524944	0.61839271	1.1256527	3.3385808	5.1999998	6.5422993	1.1837075	2.0276461	1.896242	1.1837075	2.0276461	1.896242	0.69732183	0.75865442	0.71974742	0.5917182	0.82452363	0.72363389	14.16267	6.3411016	1.8666667	2.6136363	473	16	45	0.022679837	0.12380952	0.075052857	0.66005933	0.071428575	0.16470589	0.84480333	0.49318269	0.52735883	2.6998982	1.9871963
136	86029.3703709	73933.8773463	86036.2183656	73947.6121337	0	0	0	0	0	0	1	0.33333334	0.33333334	3.1737459	1	1.4575424	2.700696	2	1.6	0.86271363	0.5	0.52799052	0.86271363	0.5	0.52799052	0.67025262	0	0.29248124	0.43411851	4	2.4292374	15.347294	8.3283901	1.6666666	2	473	4	5	0.031118428	0.66666669	0.66666669	0.58450449	0	0.2	1.1591332	2	1.8939734	3.1585302	0.93488598
137	86015.3921928	73941.5515067	86046.6717333	73926.7355688	943	5	7	0.0084835729	0.83333331	0.06666667	3	2	0.75	3.1679218	0.90656495	1.0744603	3.0454419	2.25	2.8085105	0.9987036	2.1119621	1.1460608	0.9987036	2.1119621	1.1460608	0.68251258	-1	0.62060714	0.50164944	-1	0.78142565	34.611004	7.3305087	1.25	2.5333333	473	5	16	0.02688114	0.16666667	0.21904762	0.62037861	0.66666669	0.14814815	1.0012981	0.47349334	0.872554	2.9428914	0.67174447
138	86009.9694901	73929.0859712	86016.3595293	73942.1177458	907	1	16	0.0081597036	0.0095238099	0.016913319	2	0.41025642	0.13333334	3.1524944	0.61839271	1.1256527	3.3385808	5.1999998	6.5422993	1.1837075	2.0276461	1.896242	1.1837075	2.0276461	1.896242	0.69732183	0.75865442	0.71974742	0.5917182	0.82452363	0.72363389	14.514122	6.3411016	1.8666667	2.6136363	473	16	45	0.022679837	0.12380952	0.075052857	0.66005933	0.071428575	0.16470589	0.84480333	0.49318269	0.52735883	2.6998982	1.9871963
139	85978.7014667	73944.4699445	85983.6226395	73954.0591117	942	2	26	0.0084745763	0.021978023	0.028792912	2	1.0769231	0.14285715	3.1478391	0.64512789	1.1103309	3.3348029	5.1428571	6.4744186	1.1827691	1.9614588	1.8614054	1.1827691	1.9614588	1.8614054	0.6972512	0.7532686	0.71661192	0.59037584	0.87971985	0.70803714	10.778222	6.3453388	1.8571428	2.627907	473	15	44	0.022697831	0.13186814	0.07751938	0.65978962	0.07692308	0.15662651	0.84547359	0.50982463	0.53722847	2.7018249	1.9410757
140	85972.9040227	73959.0640114	85983.7744965	73953.1467324	0	0	0	0	0	0	1	0.5	0.5	3.1520674	1.0566417	0.77846122	2.7545731	1.5	1.92	0.99670219	0.21089678	0.94150019	0.99670219	0.21089678	0.94150019	0.68234152	-1	0.58150804	0.49813828	-1	0.48653826	12.376647	7.3432202	1.5	2.7857144	473	3	15	0.026935117	1	0.27472529	0.61961633	0	0	1.0033087	4.7416558	1.0621346	2.9448359	0.52439922
141	85946.7337165	73920.4931292	85952.9316835	73932.2041725	0	0	0	0	0	0	1	0.5	0.5	3.2235219	1.0566417	1.173795	2.8251481	1.5	1.8181819	0.86848849	0.21089678	0.62688404	0.86848849	0.21089678	0.62688404	0.67080182	-1	0.45815691	0.44387943	-1	0.93903595	13.250031	8.2796612	1.5	2.5714285	473	3	8	0.030911513	1	0.52380955	0.58726728	0	0	1.1514257	4.7416558	1.5951912	3.1263909	0.52439922
142	85942.3068725	73935.4830684	85958.9914968	73927.2980484	942	2	12	0.0084745763	0.095238097	0.047430828	2	1.1666666	0.2857143	3.2192936	0.92379493	1.1601874	3.4054604	4.2857141	5.2459016	1.0064508	1.3791449	1.3992285	1.0064508	1.3791449	1.3992285	0.68317223	0.68260622	0.66406804	0.51374018	1.8475899	0.77345824	18.584166	7.2817798	1.7142857	2.6086957	473	8	24	0.026674224	0.23809524	0.14624506	0.62330073	0.16666667	0.13953489	0.99359059	0.72508693	0.7146796	2.9125984	1.3792429
143	85936.9819853	73943.0104666	85947.9722477	73939.4923995	0	0	0	0	0	0	1	0.16666667	0.16666667	3.2119217	0.74778414	1.0149012	3.1272638	2.5	3.1775701	1.0057724	1.0189475	1.3274732	1.0057724	1.0189475	1.3274732	0.68311465	0.56932342	0.6545257	0.51221812	1.3086222	0.64099026	11.539613	7.2860169	1.8333334	2.6956522	473	7	24	0.026692217	0.33333334	0.1541502	0.62304664	0	0.093023255	0.99426085	0.98140484	0.75331092	2.9141598	1.608973
144	85925.1404557	73915.0179499	85934.3799324	73911.3000043	111	2	14	0.00099859654	0.071428575	0.046666667	2	0.66666669	0.25	3.1182272	0.87218058	1.1736288	3.3074529	4.5	5.5135136	1.0946906	1.4783703	1.469555	1.0946906	1.4783703	1.469555	0.69043022	0.69918031	0.673621	0.54125559	1.569925	0.7824192	9.9594707	6.7754235	1.75	2.5999999	473	9	26	0.024524093	0.21428572	0.13333334	0.63241637	0.14285715	0.14893617	0.91350019	0.67642051	0.6804781	2.8196692	1.5004418
145	85924.2750158	73910.6170385	85926.59643	73915.3474997	585	2	6	0.0052628736	0.33333334	0.018461538	2	1	0.5	2.9238091	1.0575424	0.79702145	3.1098874	3	3.826087	1.2225016	1.055981	1.3559022	1.2225016	1.055981	1.3559022	0.70020473	0.58496249	0.65969318	0.5667876	5.2877126	0.47821286	5.2693667	6.1716104	1.5	2.7692308	473	5	27	0.021960128	0.33333334	0.14153846	0.64928162	0.33333334	0.06122449	0.81799483	0.94698668	0.73751634	2.738919	0.8397066
146	85924.9458235	73888.9400023	85952.2469655	73959.2155862	9369	30	200	0.084286951	0.11857708	0.15082957	6	2.9102564	0.26086956	3.2036762	0.85239559	1.3579956	3.5698242	13.304348	15.386216	1.1955634	3.0453796	2.2721207	1.1955634	3.0453796	2.2721207	0.69821024	0.8463518	0.75013024	0.60735023	1.2785934	0.97261852	75.392372	6.2881355	1.7391304	2.4423077	473	24	53	0.022454929	0.06719368	0.056561086	0.66343039	0.22727273	0.25742576	0.83642566	0.32836628	0.44011748	2.6829724	1.6949202
147	85895.2014293	73923.2515107	85925.4180183	73910.882003	1412	2	38	0.012702868	0.010526316	0.016197784	2	0.55555558	0.1	2.8629987	0.51369995	1.0105871	3.2145097	5.4000001	6.9448819	1.4736427	2.317255	2.1719601	1.4736427	2.317255	2.1719601	0.71738839	0.77889353	0.741831	0.6690703	0.63457048	0.61513996	32.650375	5.2902541	1.9	2.6811595	473	21	70	0.01821764	0.094736844	0.049445864	0.68860525	0.052631579	0.14074074	0.67859054	0.43154511	0.4604136	2.4918325	2.1603203
148	85902.164976	73964.2059905	85917.7503434	73955.9809932	0	0	0	0	0	0	1	0.055555556	0.055555556	2.8500061	0.36714879	0.93018174	2.9199908	2.8333333	3.7063403	1.4628071	2.0788085	2.1044679	1.4628071	2.0788085	2.1044679	0.71669364	0.75534946	0.73689306	0.6611343	0.43598917	0.55484527	17.622549	5.3220339	1.9444444	2.716418	473	19	68	0.018352585	0.11111111	0.052012663	0.68629861	0	0.1221374	0.68361717	0.4810448	0.47517952	2.508611	2.3268113
149	85879.3850083	73925.2574867	85897.2147262	73916.2766542	942	2	36	0.0084745763	0.011695907	0.016282225	2	1.0555556	0.10526316	2.860667	0.5314883	1.0043374	3.2129195	5.3684211	6.9006343	1.4642426	2.2640812	2.141715	1.4642426	2.2640812	2.141715	0.71678591	0.77552384	0.73962784	0.66425896	0.66436034	0.60977626	19.963821	5.3177967	1.8947369	2.6865671	473	20	68	0.018334594	0.099415205	0.051108096	0.68660617	0.055555556	0.13740458	0.68294692	0.44168025	0.46691552	2.5015345	2.131665
150	85878.7209939	73922.0819733	85899.9382152	73963.2408102	0	0	0	0	0	0	1	0.5	0.5	2.8648953	1.0566417	0.63148826	2.6234994	1.5	1.9428571	1.1893688	0.21089678	1.0996966	1.1893688	0.21089678	1.0996966	0.69774687	-1	0.61800545	0.54030919	-1	0.37146369	46.305725	6.3156781	1.5	2.8421052	473	3	20	0.02257188	1	0.20467836	0.63951147	0	0	0.84078205	4.7416558	0.90934169	2.8076503	0.52439922
151	85885.1481045	73953.030979	85892.9689469	73958.2670517	0	0	0	0	0	0	1	0.5	0.5	2.892302	1.0566417	1.0944028	2.6525402	1.5	1.8461539	1.0074701	0.21089678	0.68232477	1.0074701	0.21089678	0.68232477	0.68325877	-1	0.48841625	0.46202594	-1	0.82080209	9.4118032	7.2754235	1.5	2.625	473	3	9	0.026647234	1	0.4642857	0.57442528	0	0	0.9925853	4.7416558	1.4655777	3.052918	0.52439922
152	85875.9957684	73957.7301915	85889.7224724	73951.4599782	942	2	14	0.0084745763	0.071428575	0.050724637	2	1.1428572	0.25	2.8880737	0.87218058	1.197711	3.2593522	4.5	5.4857144	1.1979632	1.4783703	1.4538981	1.1979632	1.4783703	1.4538981	0.69838923	0.69918031	0.67141968	0.54861802	1.569925	0.80926412	15.09099	6.2775426	1.75	2.5833333	473	9	25	0.022409946	0.21428572	0.13768116	0.61694604	0.14285715	0.15555556	0.83475018	0.67642051	0.68780613	2.7869694	1.5004418
153	85866.0123759	73971.1078369	85874.2829983	73968.0640422	0	0	0	0	0	0	1	0.33333334	0.33333334	2.9190474	1	1.4575424	2.6050992	2	1.6	0.87127781	0.5	0.52799052	0.87127781	0.5	0.52799052	0.67106611	0	0.29248124	0.40324455	4	2.4292374	8.8129387	8.2563562	1.6666666	2	473	4	5	0.030812552	0.66666669	0.66666669	0.53816074	0	0.2	1.1477395	2	1.8939734	3.2805116	0.93488598
154	85866.7059674	73976.9289903	85869.7712068	73972.3801941	0	0	0	0	0	0	1	0.33333334	0.33333334	2.9190474	1	1.4575424	2.6050992	2	1.6	0.87127781	0.5	0.52799052	0.87127781	0.5	0.52799052	0.67106611	0	0.29248124	0.40324455	4	2.4292374	5.4851837	8.2563562	1.6666666	2	473	4	5	0.030812552	0.66666669	0.66666669	0.53816074	0	0.2	1.1477395	2	1.8939734	3.2805116	0.93488598
155	85861.6018201	73958.4357576	85869.3604954	73975.665537	1882	6	10	0.016931159	1	0.22222222	3	2.5	0.75	2.913223	0.90656495	1.3026958	2.9601979	2.25	2.6666667	1.0101985	2.1119621	1.0207884	1.0101985	2.1119621	1.0207884	0.68349004	-1	0.58639652	0.46662867	-1	1.1941378	18.896093	7.2584743	1.25	2.3	473	5	11	0.026575264	0.16666667	0.2888889	0.5755747	0.66666669	0.23529412	0.98990446	0.47349334	0.97963494	3.0478294	0.67174447
156	85848.1630099	73965.1079671	85876.9060688	73953.4270139	2814	2	18	0.025315773	0.044444446	0.055384614	2	0.47619048	0.2	2.9010975	0.7813015	1.2454473	3.2868659	4.8000002	5.818182	1.19989	1.6587812	1.5592874	1.19989	1.6587812	1.5592874	0.69853282	0.72330832	0.68468726	0.55197877	1.2277595	0.86223269	31.025927	6.2690678	1.8	2.5384614	473	11	27	0.022373961	0.17777778	0.12307692	0.6175611	0.11111111	0.18367347	0.83340973	0.60285228	0.64131856	2.7792459	1.69002
157	85844.4337365	73883.4011989	85902.1349489	74017.5511667	12237	40	217	0.11008853	0.14492753	0.062248997	7	3.7833333	0.29166666	2.8719456	0.89256781	1.11573	3.4235125	14.875	18.319435	1.4758291	3.2498896	2.4009371	1.4758291	3.2498896	2.4009371	0.7175281	0.86204135	0.7572577	0.67215747	1.3946372	0.69733125	146.03302	5.2838984	1.7083334	2.6309524	473	25	85	0.01819065	0.061594203	0.039300058	0.66550869	0.26086956	0.16969697	0.67758524	0.30770275	0.41650403	2.4912066	1.6280912
158	85840.3714567	73942.8709665	85866.6422377	73930.5275085	0	0	0	0	0	0	1	0.14285715	0.14285715	2.8807018	0.6862781	1.0582362	2.9600716	2.5714285	3.2639999	1.1970022	1.1492875	1.3812032	1.1970022	1.1492875	1.3812032	0.69831759	0.6131472	0.66208375	0.5467785	1.098045	0.67835653	29.026108	6.2817798	1.8571428	2.6666667	473	8	25	0.022427939	0.2857143	0.14492753	0.61663848	0	0.11111111	0.83542037	0.87010431	0.72400647	2.7895699	1.7382877
159	85861.1019568	73985.2820346	85866.2284473	73997.3933126	0	0	0	0	0	0	1	0.083333336	0.083333336	2.9758158	0.48857915	0.80695879	2.9058962	2.75	3.5993323	1.3251005	1.6531878	1.9516727	1.3251005	1.6531878	1.9516727	0.70751452	0.71093518	0.72499365	0.6253047	0.63515288	0.46325412	13.151576	5.7711864	1.9166666	2.7868853	473	13	62	0.020259814	0.16666667	0.059562843	0.67643678	0	0.084033616	0.75465971	0.60489196	0.51238102	2.6004853	2.1158357
160	85842.7754234	73983.1102471	85849.8503553	73981.2673155	0	0	0	0	0	0	1	0.5	0.5	2.990705	1.0566417	0.81727618	2.6275072	1.5	1.9130435	1.0967021	0.21089678	0.90480542	1.0967021	0.21089678	0.90480542	0.6905905	-1	0.57144403	0.52007478	-1	0.5200848	7.3110232	6.7648306	1.5	2.7692308	473	3	14	0.02447911	1	0.29487181	0.63309062	0	0	0.91182464	4.7416558	1.1052099	2.8705733	0.52439922
161	85842.9334228	73982.9502851	85851.5827387	74004.3642918	942	2	24	0.0084745763	0.025641026	0.013114754	2	1.0833334	0.15384616	2.9864767	0.67441899	0.88829076	3.1772139	5.0769229	6.5386996	1.3262784	1.8918658	1.9881526	1.3262784	1.8918658	1.9881526	0.707596	0.74722171	0.72786689	0.62810296	0.94418663	0.5195663	23.094812	5.7669492	1.8461539	2.7540984	473	14	62	0.020241823	0.14102565	0.058469944	0.67672414	0.083333336	0.10084034	0.75398952	0.5285787	0.50297952	2.5939927	1.8895046
162	85835.6591422	73968.5717352	85839.14787	73977.6358868	0	0	0	0	0	0	1	0.5	0.5	3.0544276	1.0566417	1.173795	2.6994097	1.5	1.8181819	0.94047475	0.21089678	0.62688404	0.94047475	0.21089678	0.62688404	0.67742717	-1	0.45815691	0.45546791	-1	0.93903595	9.7123671	7.7224574	1.5	2.5714285	473	3	8	0.028545467	1	0.52380955	0.59687459	0	0	1.0632927	4.7416558	1.5951912	3.0761943	0.52439922
163	85833.1011583	74001.7537798	85837.5801258	74010.8953632	1266	2	19	0.011389399	0.021978023	0.010047594	2	0.41666666	0.14285715	2.9918756	0.64512789	0.91259688	3.1815879	5.1428571	6.6206899	1.3274584	1.9614588	2.0144124	1.3274584	1.9614588	2.0144124	0.70767754	0.7532686	0.72995108	0.62979847	0.87971985	0.53732342	10.179868	5.762712	1.8571428	2.7419355	473	15	63	0.02022383	0.13186814	0.057112638	0.67701149	0.07692308	0.10743801	0.75331926	0.50982463	0.49642268	2.5906425	1.9410757
164	85838.9100551	73987.9799848	85842.9137309	73996.9601234	1	1	1	8.9963651e-006	0.16666667	0.035714287	2	0.83333331	0.5	3.0643554	1.0575424	1.4843777	3.1173165	3	3.2	0.94166183	1.055981	0.8870222	0.94166183	1.055981	0.8870222	0.67753315	0.58496249	0.54406804	0.45752525	5.2877126	1.4843777	9.8322077	7.7139831	1.5	2.25	473	5	9	0.028509483	0.33333334	0.35714287	0.59738278	0.33333334	0.23076923	1.0619524	0.94698668	1.1273675	3.0765741	0.8397066
165	85827.1099783	74005.0499989	85843.5846937	73996.483454	699	3	12	0.0062884595	0.10714286	0.063157894	3	1.1666666	0.375	3.0551279	0.99943024	1.3553462	3.3467705	5.625	6.4864864	1.105232	1.7740444	1.4382962	1.105232	1.7740444	1.4382962	0.69126767	0.7783854	0.66857558	0.53541148	2.248718	1.0165097	18.568844	6.7203388	1.625	2.45	473	9	21	0.024290187	0.17857143	0.15263158	0.63592231	0.2857143	0.21621622	0.90478742	0.56368375	0.69526708	2.8349485	1.250885
166	85824.0795546	74007.6850694	85828.2142748	74005.5103144	0	0	0	0	0	0	1	0.16666667	0.16666667	3.0434396	0.74778414	1.0920829	2.9835501	2.5	3.1460674	1.103597	1.0189475	1.2639573	1.103597	1.0189475	1.2639573	0.69113821	0.56932342	0.64386868	0.53257382	1.3086222	0.71667933	4.6717739	6.7288136	1.8333334	2.6500001	473	7	21	0.024326172	0.33333334	0.17368421	0.63538295	0	0.10810811	0.90612781	0.98140484	0.79116601	2.8361301	1.608973
167	85821.3880553	73996.232002	85839.5240547	73988.2849897	253	2	7	0.0022760804	0.095238097	0.036842104	2	0.66666669	0.2857143	3.0501993	0.92379493	1.2443329	3.249933	4.2857141	5.1485147	1.1044139	1.3791449	1.3455029	1.1044139	1.3791449	1.3455029	0.69120294	0.68260622	0.65559119	0.53415191	1.8475899	0.87103307	19.800745	6.7245765	1.7142857	2.55	473	8	21	0.024308179	0.23809524	0.1631579	0.63565266	0.16666667	0.16216215	0.90545762	0.72508693	0.74321657	2.8346262	1.3792429
168	85813.6229345	73979.3010605	85837.5410739	73968.5972277	942	2	12	0.0084745763	0.095238097	0.063157894	2	1.1666666	0.2857143	3.0501993	0.92379493	1.2443329	3.249933	4.2857141	5.1485147	1.1044139	1.3791449	1.3455029	1.1044139	1.3791449	1.3455029	0.69120294	0.68260622	0.65559119	0.53415191	1.8475899	0.87103307	26.203997	6.7245765	1.7142857	2.55	473	8	21	0.024308179	0.23809524	0.1631579	0.63565266	0.16666667	0.16216215	0.90545762	0.72508693	0.74321657	2.8346262	1.3792429
169	85812.7404793	73976.0909928	85832.3881169	74013.4457691	5316	27	146	0.047824677	0.14210527	0.068065271	6	2.9166667	0.30000001	3.0351942	0.90636212	1.1561984	3.4001715	12.6	15.394423	1.3363755	2.9793277	2.2365911	1.3363755	2.9793277	2.2365911	0.70829195	0.85306662	0.74649632	0.64321095	1.4641234	0.73776472	42.206741	5.7309322	1.7	2.6060605	473	21	67	0.020088885	0.073684208	0.04941725	0.67916667	0.2631579	0.17829457	0.74829268	0.33564618	0.44710901	2.5689816	1.58574
170	85794.5555638	73985.69377	85813.8916955	73975.9609563	272	2	16	0.0024470114	0.055555556	0.053333335	2	0.5	0.22222222	2.9844174	0.82458687	1.2253658	3.1795437	4.6666665	5.670886	1.1411574	1.5714285	1.507236	1.1411574	1.5714285	1.507236	0.69407773	0.71241438	0.67827618	0.54002655	1.3743114	0.83840811	21.647486	6.5402541	1.7777778	2.5599999	473	10	26	0.023525495	0.19444445	0.13	0.62428159	0.125	0.17021276	0.87630337	0.63636363	0.6634661	2.8178477	1.6026727
171	85784.208475	73983.3298516	85796.0720087	73985.4419823	231	4	14	0.0020781604	0.19047619	0.081871346	3	1.0833334	0.42857143	2.9198117	1.0306391	1.3171098	3.9719622	5.1428571	6	1.1312079	1.7239312	1.3746208	1.1312079	1.7239312	1.3746208	0.69330615	0.79248124	0.65939069	0.52372807	2.7483709	0.9756369	12.050084	6.5889831	1.5714285	2.4736843	473	8	20	0.023732413	0.19047619	0.16374269	0.5943411	0.33333334	0.2	0.88401079	0.58006954	0.72747338	2.8575096	1.1270282
172	85763.983671	73946.6876529	85785.0050551	73984.7730519	2968	4	26	0.026701212	0.088888891	0.027484143	3	0.78333336	0.30000001	2.8859251	0.92617673	0.98358727	4.8417687	6.3000002	7.9113574	1.3059634	1.8957499	1.7951092	1.3059634	1.8957499	1.7951092	0.70618379	0.7729429	0.71061063	0.59765434	1.6979907	0.59812742	43.501682	5.8411016	1.7	2.7045455	473	11	45	0.020556696	0.15555556	0.079281181	0.62200165	0.22222222	0.11764706	0.76571822	0.52749574	0.55706918	2.6490259	1.452648
173	85759.69534	73997.7369918	85786.8964171	73981.7500635	1425	10	34	0.012819821	0.27777779	0.25	4	1.5	0.44444445	2.9030552	1.0287713	1.5155047	4.0660515	6.6666665	6.9565215	1.1097533	2.2	1.5364467	1.1097533	2.2	1.5364467	0.69162506	0.8613531	0.68301076	0.51084268	2.571928	1.3639542	31.551235	6.6970339	1.5555556	2.2352941	473	10	18	0.024191227	0.1388889	0.15441176	0.58649856	0.375	0.32258064	0.90110123	0.45454547	0.65085238	2.9052448	1.1722869
174	85778.1299415	73985.0899549	85787.1810558	74000.9419443	118	2	9	0.0010615712	0.13333334	0.11538462	2	0.75	0.33333334	2.9208412	0.97773278	1.4174378	3.2749686	4	4.48	1.0170847	1.2736844	1.1561403	1.0170847	1.2736844	1.1561403	0.6840716	0.66096407	0.61990625	0.47103918	2.2813766	1.1673018	18.253992	7.2161016	1.6666666	2.3846154	473	7	14	0.026395336	0.26666668	0.23076923	0.5784483	0.2	0.2173913	0.98320234	0.78512388	0.86494696	3.0352819	1.2335654
175	85780.5884356	74003.7283697	85788.1884768	73998.7784829	705	2	11	0.0063424376	0.095238097	0.036666665	2	0.69999999	0.2857143	3.0370483	0.92379493	1.1093347	3.2515666	4.2857141	5.2941175	1.1342176	1.3791449	1.4337122	1.1342176	1.3791449	1.4337122	0.6935401	0.68260622	0.66914189	0.54620677	1.8475899	0.72106755	9.0698404	6.5741525	1.7142857	2.6400001	473	8	26	0.023669438	0.23809524	0.13666667	0.64522654	0.16666667	0.12765957	0.88166505	0.72508693	0.69749004	2.8029206	1.3792429
176	85760.5494486	73996.1224967	85775.1995731	74023.0859505	1241	6	27	0.011164489	0.16666667	0.25714287	3	1.5	0.33333334	2.9309058	0.96326905	1.5140977	3.4187746	6	6	1.0191689	1.8333334	1.4644111	1.0191689	1.8333334	1.4644111	0.68424702	0.7737056	0.67323869	0.47363117	1.9265381	1.4250331	30.68638	7.2033896	1.6666666	2.2	473	10	16	0.026341358	0.16666667	0.17142858	0.57931036	0.25	0.33333334	0.98119169	0.54545456	0.68286836	3.0382071	1.3585942
177	85756.3914922	74020.8900189	85770.3009841	74011.7970118	0	0	0	0	0	0	1	0.33333334	0.33333334	2.9367301	1	1.2387577	2.9319739	2	2.4000001	0.87794244	0.5	0.78571427	0.87794244	0.5	0.78571427	0.67169499	0	0.52529907	0.40879145	4	0.95289057	16.617964	8.2012711	1.6666666	2.5555556	473	4	10	0.030578647	0.66666669	0.3888889	0.54166669	0	0.06666667	1.1390268	2	1.2727273	3.2684824	0.93488598
178	85758.7702789	74021.0787042	85765.9005469	74030.2591554	0	0	0	0	0	0	1	0.25	0.25	3.0613098	0.90656495	1.3026958	2.9953592	2.25	2.6666667	0.9638651	0.70398736	0.88468331	0.9638651	0.70398736	0.88468331	0.6794976	0.36907023	0.55540973	0.46785122	2.2664125	1.0235467	11.624173	7.5593219	1.75	2.5	473	5	11	0.027852748	0.5	0.33333334	0.60665733	0	0.11764706	1.0374895	1.42048	1.130348	3.0396924	1.2287952
179	85772.1700563	74022.6200186	85782.4835027	74039.6752277	443	2	10	0.0039853901	0.044444446	0.024630541	2	0.39285713	0.2	3.0002089	0.7813015	1.1863068	2.9950993	4.8000002	5.9029126	1.1813644	1.6587812	1.5967636	1.1813644	1.6587812	1.5967636	0.69714546	0.72330832	0.68929344	0.56201935	1.2277595	0.7908712	19.931065	6.3516951	1.8	2.5862069	473	11	30	0.022724818	0.17777778	0.11330049	0.65938509	0.11111111	0.16363636	0.84647888	0.60285228	0.62626678	2.7641132	1.69002
180	85765.2999299	74029.7699999	85788.556962	74012.8915669	2037	12	39	0.018325597	0.26666668	0.12	4	2.0333333	0.40000001	3.0544491	1.0076855	1.3376778	3.4221752	7.1999998	8.347826	1.1368101	2.2117083	1.6413553	1.1368101	2.2117083	1.6413553	0.6937412	0.8394416	0.69434196	0.55059236	2.2169082	0.97614324	28.736233	6.5614405	1.6	2.4615386	473	11	27	0.023615459	0.13333334	0.11692308	0.64603561	0.33333334	0.22448979	0.87965441	0.4521392	0.60925263	2.7986691	1.2663771
181	85781.3290373	74002.6094611	85795.9127318	74030.0848175	3880	12	80	0.034905899	0.051948052	0.0304414	5	1.2261904	0.22727273	3.0062945	0.80095017	1.1202688	3.3742054	11.590909	14.366198	1.3764421	2.8443856	2.2862136	1.3764421	2.8443856	2.2862136	0.71101582	0.82993227	0.74982762	0.65619624	1.1513659	0.70254147	31.105938	5.5932202	1.7727273	2.630137	473	23	74	0.019504121	0.073593073	0.045281582	0.68850577	0.19047619	0.16783217	0.72651076	0.35156977	0.43740445	2.539432	1.7739892
182	85713.8800774	74068.7119332	85717.0910001	74072.462902	0	0	0	0	0	0	1	0.5	0.5	3.0543463	1.0566417	1.263447	2.8110013	1.5	1.7777778	0.82116854	0.21089678	0.56608194	0.82116854	0.21089678	0.56608194	0.66621757	-1	0.41702187	0.39766192	-1	1.1055162	4.9375896	8.6991529	1.5	2.5	473	3	7	0.032692794	1	0.60000002	0.53830516	0	0	1.2177768	4.7416558	1.7665287	3.3037579	0.52439922
183	85710.995335	74072.6151531	85724.7453689	74060.0773534	942	2	10	0.0084745763	0.13333334	0.12820514	2	1.2	0.33333334	3.050118	0.97773278	1.4174378	3.4226017	4	4.48	0.94344813	1.2736844	1.1561403	0.94344813	1.2736844	1.1561403	0.67769247	0.66096407	0.61990625	0.45626369	2.2813766	1.1673018	18.608059	7.7012711	1.6666666	2.3846154	473	7	14	0.028455503	0.26666668	0.23076923	0.57348973	0.2	0.2173913	1.0599416	0.78512388	0.86494696	3.0884635	1.2335654
184	85715.2632606	74058.465443	85720.8364956	74053.8739041	0	0	0	0	0	0	1	0.2	0.2	3.0451529	0.82080209	1.2496867	3.1351786	2.4000001	2.909091	0.94285196	0.87255627	1.0405263	0.94285196	0.87255627	1.0405263	0.67763931	0.5	0.598104	0.45523304	1.6416042	0.92082179	7.2210236	7.7055087	1.8	2.5384614	473	6	14	0.028473496	0.40000001	0.25641027	0.57322007	0	0.13043478	1.0606118	1.146058	0.96105218	3.0872309	1.4445759
185	85702.4785977	74033.3150039	85736.4979617	74075.3495142	4505	19	75	0.040528625	0.24358974	0.23076923	5	2.3666666	0.38461539	3.0375214	0.99185526	1.4782118	3.623729	9.2307692	9.9521532	1.1076936	2.6013157	1.8344558	1.1076936	2.6013157	1.8344558	0.6914624	0.86165416	0.71624231	0.53351194	1.9837105	1.209446	54.076031	6.7076273	1.6153846	2.3076923	473	14	27	0.024236208	0.1025641	0.10461538	0.61293101	0.33333334	0.30612245	0.90277678	0.38442087	0.54512078	2.8520606	1.3482572
186	85735.4829773	74025.7760105	85758.572474	74056.395649	1201	2	14	0.010804635	0.044444446	0.034482758	2	0.47619048	0.2	2.9985273	0.7813015	1.1863068	2.9949534	4.8000002	5.9029126	1.1818322	1.6587812	1.5967636	1.1818322	1.6587812	1.5967636	0.69718069	0.72330832	0.68929344	0.5619269	1.2277595	0.7908712	38.349537	6.3495765	1.8	2.5862069	473	11	30	0.022715824	0.17777778	0.11330049	0.65951997	0.11111111	0.16363636	0.84614378	0.60285228	0.62626678	2.7630277	1.69002
187	85737.5497433	74004.3015517	85748.5284216	74020.7863811	15	1	3	0.00013494548	0.1	0.06666667	2	0.66666669	0.40000001	3.0130115	1.0283208	1.4754353	2.9840853	3.5999999	3.8709676	0.91425443	1.1634083	1.0207884	0.91425443	1.1634083	1.0207884	0.67505962	0.63092977	0.58639652	0.43676201	3.0849626	1.3524823	19.806084	7.9152541	1.6	2.3	473	6	11	0.029364137	0.30000001	0.2888889	0.5853132	0.25	0.23529412	1.0937874	0.85954344	0.97963494	3.1610098	1.0562366
188	85712.141236	74046.6402439	85753.3160379	74014.2139672	649	4	14	0.005838641	0.14285715	0.09150327	3	1.2	0.375	3.0329421	0.99943024	1.4146782	3.4670377	5.625	6.3157897	1.0444964	1.7740444	1.4135897	1.0444964	1.7740444	1.4135897	0.6863578	0.7783854	0.66484892	0.50230449	2.248718	1.1199536	52.410187	7.0529661	1.625	2.3888888	473	9	19	0.025702616	0.17857143	0.1633987	0.61475188	0.2857143	0.24242425	0.95739913	0.56368375	0.70741886	2.9339125	1.250885
189	85708.1670991	73988.3413806	85723.0612803	74009.0307102	2962	2	14	0.026647234	0.071428575	0.016260162	2	0.53333336	0.25	2.8580658	0.87218058	0.87022346	4.5601602	4.5	5.746479	1.3036813	1.4783703	1.7026527	1.3036813	1.4783703	1.7026527	0.70602411	0.69918031	0.70176095	0.59085017	1.569925	0.51259738	25.492842	5.8495765	1.75	2.7619047	473	9	43	0.02059268	0.21428572	0.085946575	0.62133998	0.14285715	0.086419754	0.76705867	0.67642051	0.58731884	2.66417	1.5004418
190	85701.5886276	74036.5715753	85751.8530689	74000.0000698	1004	6	22	0.009032351	0.21428572	0.18333334	3	1.2	0.375	3.0159402	0.99943024	1.4726398	3.5036044	5.625	6.0759492	0.97393161	1.7740444	1.3938289	0.97393161	1.7740444	1.3938289	0.68037707	0.7783854	0.66181248	0.46573284	2.248718	1.2517439	62.160992	7.4915257	1.625	2.3125	473	9	17	0.027564865	0.17857143	0.175	0.58683926	0.2857143	0.27586207	1.0267662	0.56368375	0.71744823	3.065861	1.250885
191	85717.6959418	74007.6919496	85725.9230228	74019.2909697	811	2	10	0.0072960523	0.13333334	0.12820514	2	0.66666669	0.33333334	2.8097367	0.97773278	1.4174378	3.2479858	4	4.48	1.0044181	1.2736844	1.1561403	1.0044181	1.2736844	1.1561403	0.68299955	0.66096407	0.61990625	0.44747657	2.2813766	1.1673018	14.220483	7.2944913	1.6666666	2.3846154	473	7	14	0.026728202	0.26666668	0.23076923	0.57313216	0.2	0.2173913	0.99560124	0.78512388	0.86494696	3.1282184	1.2335654
192	85678.7226354	74017.0711551	85701.0595319	74044.1844552	1027	6	18	0.0092392676	0.40000001	0.40000001	3	1.8333334	0.5	2.7908742	1.0477649	1.5531402	3.7771592	4.5	4.3636365	1.009515	1.6982459	1.2063863	1.009515	1.6982459	1.2063863	0.6834321	0.83404374	0.627249	0.44672877	3.6671772	1.7084541	35.129303	7.262712	1.5	2.0999999	473	7	11	0.026593257	0.2	0.24444444	0.54544055	0.40000001	0.35294119	0.99057466	0.58884287	0.82892185	3.1251924	0.98500192
193	85633.6914444	74041.1809428	85685.4883702	74016.6706991	786	2	10	0.0070711435	0.13333334	0.083333336	2	0.66666669	0.33333334	2.7508051	0.97773278	1.3047132	4.43641	4	4.7058825	1.0847424	1.2736844	1.2196002	1.0847424	1.2736844	1.2196002	0.68963438	0.66096407	0.63400531	0.47313851	2.2813766	0.96435326	57.303349	6.8283896	1.6666666	2.5	473	7	17	0.024749001	0.26666668	0.2	0.54491317	0.2	0.1724138	0.9218778	0.78512388	0.81994081	3.0266817	1.2335654
194	85667.0239507	74045.926068	85745.6730331	73991.7249689	2403	6	22	0.021618266	0.2857143	0.24175824	3	1.3333334	0.42857143	2.8072152	1.0306391	1.4860064	3.2674012	5.1428571	5.5081968	1.1205882	1.7239312	1.3076391	1.1205882	1.7239312	1.3076391	0.69247705	0.79248124	0.6475991	0.49880269	2.7483709	1.3111821	95.516685	6.6419492	1.5714285	2.2857144	473	8	15	0.023957321	0.19047619	0.1978022	0.59049672	0.33333334	0.28	0.89238846	0.58006954	0.76473695	2.9417672	1.1270282
195	85677.3264799	74059.0420618	85701.2427763	74042.3006543	0	0	0	0	0	0	1	0.33333334	0.33333334	2.7966986	1	1.4413203	3.1466014	2	2.1818182	0.87076932	0.5	0.63684219	0.87076932	0.5	0.63684219	0.671018	0	0.44064268	0.38611746	4	1.4413203	29.19356	8.2605934	1.6666666	2.3333333	473	4	7	0.030830545	0.66666669	0.53333336	0.50761497	0	0.11111111	1.1484098	2	1.5702478	3.3626416	0.93488598
196	85690.0709848	74062.9223146	85696.6140555	74071.757937	0	0	0	0	0	0	1	0.33333334	0.33333334	3.0905511	1	1.4413203	3.9294045	2	2.1818182	0.78138947	0.5	0.63684219	0.78138947	0.5	0.63684219	0.66220665	0	0.44064268	0.38287866	4	1.4413203	10.994544	9.0911016	1.6666666	2.3333333	473	4	7	0.034357119	0.66666669	0.53333336	0.48503235	0	0.11111111	1.2797716	2	1.5702478	3.3731928	0.93488598
197	85688.6679693	74053.3932004	85691.3164019	74062.7411508	0	0	0	0	0	0	1	0.33333334	0.33333334	3.0905511	1	1.4413203	3.9294045	2	2.1818182	0.78138947	0.5	0.63684219	0.78138947	0.5	0.63684219	0.66220665	0	0.44064268	0.38287866	4	1.4413203	9.7158823	9.0911016	1.6666666	2.3333333	473	4	7	0.034357119	0.66666669	0.53333336	0.48503235	0	0.11111111	1.2797716	2	1.5702478	3.3731928	0.93488598
198	85666.5244094	74080.975611	85692.3850249	74061.4085035	1882	6	18	0.016931159	0.40000001	0.27272728	3	2.25	0.5	3.0847268	1.0477649	1.4912097	4.9792337	4.5	4.8000002	0.89131612	1.6982459	1.2123377	0.89131612	1.6982459	1.2123377	0.67294616	0.83404374	0.62951124	0.43593541	3.6671772	1.3846948	32.429047	8.0932207	1.5	2.25	473	7	13	0.030119831	0.2	0.22727273	0.51896554	0.40000001	0.2857143	1.1219363	0.58884287	0.82485271	3.1721451	0.98500192
199	85702.9920347	74079.1754862	85708.3488262	74074.1621152	0	0	0	0	0	0	1	0.5	0.5	2.9985156	1.0566417	1.263447	2.7272661	1.5	1.7777778	0.93575615	0.21089678	0.56608194	0.93575615	0.21089678	0.56608194	0.67700481	-1	0.41702187	0.44488642	-1	1.1055162	7.336832	7.7563558	1.5	2.5	473	3	7	0.028689409	1	0.60000002	0.56998384	0	0	1.0686544	4.7416558	1.7665287	3.1120718	0.52439922
200	85703.2335884	74077.2108764	85716.3399845	74092.2309534	942	2	10	0.0084745763	0.13333334	0.043290045	2	1.2	0.33333334	2.9942873	0.97773278	1.1094941	3.333323	4	4.9230771	1.0979125	1.2736844	1.3431821	1.0979125	1.2736844	1.3431821	0.69068682	0.66096407	0.65616375	0.52127266	2.2813766	0.72909611	19.934401	6.7584743	1.6666666	2.6363637	473	7	23	0.024452122	0.26666668	0.15584415	0.60948277	0.2	0.12195122	0.91081929	0.78512388	0.7445007	2.8676727	1.2335654
201	85694.9715201	74095.2647996	85699.5159835	74103.8160093	0	0	0	0	0	0	1	0.16666667	0.16666667	3.0353236	0.74778414	1.1491318	4.2462916	2.5	3.116883	1.0219611	1.0189475	1.2186118	1.0219611	1.0189475	1.2186118	0.68448162	0.56932342	0.63554442	0.49184927	1.3086222	0.77976805	9.6837664	7.1864405	1.8333334	2.6111112	473	7	19	0.026269387	0.33333334	0.18954249	0.55097646	0	0.12121212	0.9785108	0.98140484	0.82060581	2.9642289	1.608973
202	85639.2150004	74109.7875734	85639.2150004	74116.8839831	0	0	0	0	0	0	1	0.2	0.2	3.1959586	0.82080209	1.173795	5.5969934	2.4000001	2.9629629	0.92963439	0.87255627	1.0983083	0.92963439	0.87255627	1.0983083	0.67645442	0.5	0.61229616	0.47107771	1.6416042	0.816553	7.0964098	7.8008475	1.8	2.5999999	473	6	16	0.028878333	0.40000001	0.22857143	0.50638169	0	0.11111111	1.0756917	1.146058	0.91049111	3.0609915	1.4445759
203	85624.3058502	74101.7175695	85636.4014889	74124.1120254	43	2	7	0.00038684372	0.2	0.12727273	2	0.83333331	0.40000001	3.2395041	1.0283208	1.4308271	6.4443688	3.5999999	4	0.81422275	1.1634083	1.0445806	0.81422275	1.1634083	1.0445806	0.66552794	0.63092977	0.59431612	0.41820019	3.0849626	1.2264233	25.452232	8.7648306	1.6	2.3636363	473	6	12	0.03297168	0.30000001	0.27272728	0.47341955	0.25	0.21052632	1.2281651	0.85954344	0.957322	3.2577839	1.0562366
204	85629.0331257	74126.6212753	85636.008495	74122.3954448	294	2	4	0.0026449314	0.33333334	0.088888891	2	1	0.5	3.2748528	1.0575424	1.3713219	8.7930565	3	3.4285715	0.85627729	1.055981	0.94787496	0.85627729	1.055981	0.94787496	0.66963726	0.58496249	0.56992978	0.44460544	5.2877126	1.1603494	8.1555758	8.3834743	1.5	2.4000001	473	5	11	0.031352334	0.33333334	0.31111112	0.46409351	0.33333334	0.17647059	1.167846	0.94698668	1.0549915	3.1519678	0.8397066
205	85630.5085038	74124.1694746	85635.1350168	74137.7260547	1189	2	11	0.010696678	0.071428575	0.031339031	2	0.66666669	0.25	3.2480676	0.87218058	1.1277924	11.360569	4.5	5.5609756	0.98681432	1.4783703	1.5003179	0.98681432	1.4783703	1.5003179	0.68149263	0.69918031	0.67780679	0.50821567	1.569925	0.73437637	14.324297	7.4067798	1.75	2.6296296	473	9	28	0.027205009	0.21428572	0.12535612	0.49975187	0.14285715	0.13725491	1.0133619	0.67642051	0.66652542	2.9512219	1.5004418
206	85623.2124678	74084.9855022	85651.6769745	74131.1607771	6954	18	85	0.062560722	0.17142858	0.085858583	5	2.0833333	0.33333334	3.1883271	0.94819242	1.2287967	8.2933521	10	12	1.0894948	2.6359401	1.9857143	1.0894948	2.6359401	1.9857143	0.69001526	0.84509802	0.72756171	0.55079573	1.6856754	0.81919783	54.243748	6.8029661	1.6666666	2.5555556	473	16	46	0.024641044	0.095238097	0.070707068	0.54689825	0.2857143	0.19540229	0.91785657	0.37937132	0.50359714	2.8456855	1.4704151
207	85605.2222746	74105.5547067	85615.4334135	74100.2079173	0	0	0	0	0	0	1	0.33333334	0.33333334	3.2525496	1	1.4413203	4.9458885	2	2.1818182	0.72219902	0.5	0.63684219	0.72219902	0.5	0.63684219	0.65594184	0	0.44064268	0.37241733	4	1.4413203	11.526297	9.7542372	1.6666666	2.3333333	473	4	7	0.037172981	0.66666669	0.53333336	0.44282633	0	0.11111111	1.3846599	2	1.5702478	3.437753	0.93488598
208	85617.6511687	74106.4373654	85634.8114879	74095.5865059	3210	6	33	0.028878333	0.13333334	0.19298245	3	1.0333333	0.30000001	3.2254004	0.92617673	1.4590468	7.6180916	6.3000002	6.810811	0.93312269	1.8957499	1.5395753	0.93312269	1.8957499	1.5395753	0.67676836	0.7729429	0.68260622	0.47720188	1.6979907	1.2158724	20.303144	7.7754235	1.7	2.3157895	473	11	20	0.028770376	0.15555556	0.14619882	0.50822699	0.22222222	0.2857143	1.0716704	0.52749574	0.64952976	3.0591726	1.452648
209	85614.7662855	74099.8682717	85620.3332127	74110.0806428	1620	6	18	0.014574112	0.40000001	0.27272728	3	1.8333334	0.5	3.2467253	1.0477649	1.4912097	6.8750205	4.5	4.8000002	0.81511235	1.6982459	1.2123377	0.81511235	1.6982459	1.2123377	0.66561651	0.83404374	0.62951124	0.41959047	3.6671772	1.3846948	11.631131	8.7563562	1.5	2.25	473	7	13	0.032935694	0.2	0.22727273	0.47399426	0.40000001	0.2857143	1.2268246	0.58884287	0.82485271	3.2610457	0.98500192
210	85617.0119843	74111.6590022	85620.3633069	74109.177981	26	2	8	0.00023390551	0.2	0.2857143	2	0.83333331	0.40000001	3.2599361	1.0283208	1.5388472	5.9525576	3.5999999	3.4285715	0.72324926	1.1634083	0.98558021	0.72324926	1.1634083	0.98558021	0.65605634	0.63092977	0.57015699	0.373806	3.0849626	1.7312031	4.1697516	9.7415257	1.6	2.125	473	6	9	0.037119005	0.30000001	0.32142857	0.44363537	0.25	0.30769232	1.3826492	0.85954344	1.0146308	3.447979	1.0562366
211	85617.8980017	74110.2949941	85625.0219782	74125.7435164	282	2	6	0.0025369751	0.33333334	0.2857143	2	1	0.5	3.3024318	1.0575424	1.5306391	7.8721399	3	3	0.75624084	1.055981	0.8619656	0.75624084	1.055981	0.8619656	0.65959048	0.58496249	0.52832085	0.39595696	5.2877126	1.7493018	17.011992	9.3601694	1.5	2.1428571	473	5	8	0.035499658	0.33333334	0.38095239	0.43304598	0.33333334	0.27272728	1.32233	0.94698668	1.1601391	3.3381162	0.8397066
212	85611.4974589	74130.3750167	85627.6626157	74122.4427158	1197	2	6	0.010768649	0.33333334	0.13333334	2	1	0.5	3.2748528	1.0575424	1.3713219	8.7930565	3	3.4285715	0.85627729	1.055981	0.94787496	0.85627729	1.055981	0.94787496	0.66963726	0.58496249	0.56992978	0.44460544	5.2877126	1.1603494	18.006491	8.3834743	1.5	2.4000001	473	5	11	0.031352334	0.33333334	0.31111112	0.46409351	0.33333334	0.17647059	1.167846	0.94698668	1.0549915	3.1519678	0.8397066
213	85611.1778636	74126.099205	85618.6499339	74143.217995	2124	2	14	0.019108281	0.071428575	0.037037037	2	0.66666669	0.25	3.2507186	0.87218058	1.106039	11.379262	4.5	5.5813951	0.98746741	1.4783703	1.5153866	0.98746741	1.4783703	1.5153866	0.68154889	0.69918031	0.67979461	0.50896716	1.569925	0.71278071	18.678459	7.4025426	1.75	2.6428571	473	9	29	0.027187016	0.21428572	0.12169312	0.50008273	0.14285715	0.13207547	1.0126917	0.67642051	0.65989763	2.9508231	1.5004418
214	85588.2143597	74069.8024326	85600.9132751	74090.0625581	0	0	0	0	0	0	1	0.5	0.5	2.8764074	1.0566417	1.5	3.4315732	1.5	1.3333334	0.71203208	0.21089678	0.33333334	0.71203208	0.21089678	0.33333334	0.65482688	-1	0	0.32471138	-1	3	23.910984	9.8792372	1.5	2	473	3	4	0.037703767	1	1	0.39784482	0	0	1.4044311	4.7416558	3	3.6876931	0.52439922
215	85581.7930041	74073.2529667	85589.4119976	74071.3307006	942	2	4	0.0084745763	0.66666669	0.26666668	2	1.5	0.66666669	2.872179	1	1.4413203	4.6323156	2	2.1818182	0.80218452	1	0.72781962	0.80218452	1	0.72781962	0.6643222	-1	0.4708803	0.36529732	-1	1.6815404	7.8577456	8.8813562	1.3333334	2.1666667	473	4	7	0.033466481	0.33333334	0.46666667	0.42795634	0.5	0.22222222	1.246596	1	1.3739668	3.4929757	0.58893567
216	85575.9080698	74082.724006	85582.9442714	74072.5323994	1880	2	10	0.016913166	0.13333334	0.095238097	2	0.75	0.33333334	2.8653183	0.97773278	1.3419172	6.3273444	4	4.6451612	0.91791034	1.2736844	1.1981546	0.91791034	1.2736844	1.1981546	0.67539281	0.66096407	0.62953198	0.41701403	2.2813766	1.0224131	12.384546	7.887712	1.6666666	2.4666667	473	7	16	0.029247183	0.26666668	0.20952381	0.46220016	0.2	0.18518518	1.089431	0.78512388	0.8346169	3.2741611	1.2335654
217	85603.380759	74033.2466518	85607.6459618	74044.9189321	0	0	0	0	0	0	1	0.125	0.125	2.7692554	0.63421285	1.0912554	4.0282602	2.625	3.3286712	1.2506816	1.2671746	1.4337122	1.2506816	1.2671746	1.4337122	0.70225644	0.64379281	0.66914189	0.54920661	0.95131928	0.70931602	12.427151	6.0550847	1.875	2.6400001	473	9	26	0.021465328	0.25	0.13666667	0.57286072	0	0.12765957	0.799564	0.78915727	0.69749004	2.7738559	1.8426973
218	85582.9314132	74039.2210982	85595.3200936	74062.0355006	0	0	0	0	0	0	1	0.125	0.125	2.7692554	0.63421285	1.0912554	4.0282602	2.625	3.3286712	1.2506816	1.2671746	1.4337122	1.2506816	1.2671746	1.4337122	0.70225644	0.64379281	0.66914189	0.54920661	0.95131928	0.70931602	25.961054	6.0550847	1.875	2.6400001	473	9	26	0.021465328	0.25	0.13666667	0.57286072	0	0.12765957	0.799564	0.78915727	0.69749004	2.7738559	1.8426973
219	85311.6890661	74164.7902897	85358.4684743	74311.2170959	60	2	8	0.00053978193	0.2	0.2857143	2	0.83333331	0.40000001	3.046555	1.0283208	1.5388472	3.7468328	3.5999999	3.4285715	0.85923594	1.1634083	0.98558021	0.85923594	1.1634083	0.98558021	0.66992056	0.63092977	0.57015699	0.41504049	3.0849626	1.7312031	153.71767	8.3580513	1.6	2.125	473	6	9	0.031244377	0.30000001	0.32142857	0.53168821	0.25	0.30769232	1.1638247	0.85954344	1.0146308	3.2681556	1.0562366
220	85432.3820999	74082.5395497	85453.1113255	74073.4312007	0	0	0	0	0	0	1	0.2	0.2	2.906601	0.82080209	1.1379799	6.5170493	2.4000001	2.9830508	0.92273545	0.87255627	1.1257849	0.92273545	0.87255627	1.1257849	0.67583096	0.5	0.61842948	0.4252466	1.6416042	0.7738263	22.642059	7.8516951	1.8	2.625	473	6	17	0.029094245	0.40000001	0.21666667	0.4650124	0	0.10344828	1.0837343	1.146058	0.88826925	3.225991	1.4445759
221	85445.0429493	74089.8680027	85461.8199991	74079.9800308	0	0	0	0	0	0	1	0.2	0.2	2.906601	0.82080209	1.1379799	6.5170493	2.4000001	2.9830508	0.92273545	0.87255627	1.1257849	0.92273545	0.87255627	1.1257849	0.67583096	0.5	0.61842948	0.4252466	1.6416042	0.7738263	19.474121	7.8516951	1.8	2.625	473	6	17	0.029094245	0.40000001	0.21666667	0.4650124	0	0.10344828	1.0837343	1.146058	0.88826925	3.225991	1.4445759
222	85456.8820691	74105.0729343	85472.5790268	74096.6100284	942	2	12	0.0084745763	0.095238097	0.1	2	1.1666666	0.2857143	3.1993787	0.92379493	1.3682612	6.9298735	4.2857141	4.9315066	0.88444769	1.3791449	1.2726263	0.88444769	1.3791449	1.2726263	0.67230541	0.68260622	0.64261097	0.44865286	1.8475899	1.0572927	17.832983	8.1483049	1.7142857	2.4375	473	8	17	0.030353738	0.23809524	0.19166666	0.48116255	0.16666667	0.20689656	1.1306491	0.72508693	0.78577662	3.1518202	1.3792429
223	85460.2619877	74099.7145094	85465.7525031	74108.4579827	0	0	0	0	0	0	1	0.5	0.5	3.2036071	1.0566417	1.173795	4.4632959	1.5	1.8181819	0.7761057	0.21089678	0.62688404	0.7761057	0.21089678	0.62688404	0.66166234	-1	0.45815691	0.39420035	-1	0.93903595	10.324441	9.1461868	1.5	2.5714285	473	3	8	0.034591027	1	0.52380955	0.44755748	0	0	1.2884843	4.7416558	1.5951912	3.3435769	0.52439922
224	85493.1190656	74151.0311595	85498.2884948	74160.4805163	0	0	0	0	0	0	1	0.33333334	0.33333334	3.2128189	1	1.2387577	5.1639843	2	2.4000001	0.77691394	0.5	0.78571427	0.77691394	0.5	0.78571427	0.66174579	0	0.52529907	0.39574564	4	0.95289057	10.770949	9.1377115	1.6666666	2.5555556	473	4	10	0.03455504	0.66666669	0.3888889	0.44813219	0	0.06666667	1.2871438	2	1.2727273	3.343312	0.93488598
225	85483.5804019	74131.0157902	85489.4112211	74128.1270909	0	0	0	0	0	0	1	0.16666667	0.16666667	3.1936917	0.74778414	1.2100285	5.718915	2.5	3.0769231	0.88392371	1.0189475	1.1708162	0.88392371	1.0189475	1.1708162	0.67225635	0.56932342	0.62596482	0.44758999	1.3086222	0.85710353	6.5071526	8.1525421	1.8333334	2.5625	473	7	17	0.030371729	0.33333334	0.20833333	0.48085499	0	0.13793103	1.1313194	0.98140484	0.854105	3.1509221	1.608973
226	85485.5631388	74162.4188486	85488.967331	74160.770658	0	0	0	0	0	0	1	0.5	0.5	3.2210643	1.0566417	1.4575424	4.1614985	1.5	1.6	0.69237274	0.21089678	0.42239243	0.69237274	0.21089678	0.42239243	0.65263605	-1	0.25192964	0.35357702	-1	1.8219281	3.7822027	10.131356	1.5	2.25	473	3	5	0.038774334	1	0.83333331	0.41882417	0	0	1.4443088	4.7416558	2.3674667	3.5218728	0.52439922
227	85483.7410229	74158.0180346	85501.1429728	74149.0355304	2818	6	30	0.025351757	0.16666667	0.22058824	3	1.6666666	0.33333334	3.2069945	0.96326905	1.4791145	7.5281186	6	6.4000001	0.88549745	1.8333334	1.4666082	0.88549745	1.8333334	1.4666082	0.67240357	0.7737056	0.67273146	0.4502548	1.9265381	1.2678125	19.583494	8.1398306	1.6666666	2.2941177	473	10	18	0.030317752	0.16666667	0.16176471	0.48177764	0.25	0.29032257	1.1293087	0.54545456	0.68184537	3.1552498	1.3585942
228	85486.0420606	74155.2704971	85488.2731864	74161.6150321	942	2	6	0.0084745763	0.33333334	0.16666667	2	1.3333334	0.5	3.216836	1.0575424	1.4287713	6.016922	3	3.3333333	0.77731866	1.055981	0.91666669	0.77731866	1.055981	0.91666669	0.66178757	0.58496249	0.55788589	0.39644694	5.2877126	1.298883	6.7254033	9.1334743	1.5	2.3333333	473	5	10	0.034537047	0.33333334	0.33333334	0.44841954	0.33333334	0.2	1.2864736	0.94698668	1.0909091	3.3466568	0.8397066
229	85490.3346427	74174.9199348	85496.9299737	74169.6849524	0	0	0	0	0	0	1	0.5	0.5	3.2743158	1.0566417	1.0944028	5.8515186	1.5	1.8461539	0.83402079	0.21089678	0.68232477	0.83402079	0.21089678	0.68232477	0.66748196	-1	0.48841625	0.43297496	-1	0.82080209	8.4204178	8.5805082	1.5	2.625	473	3	9	0.032188997	1	0.4642857	0.44979241	0	0	1.1990108	4.7416558	1.4655777	3.2064166	0.52439922
230	85490.9839805	74173.5199916	85499.3549788	74193.1894937	942	2	14	0.0084745763	0.071428575	0.055335969	2	1.1428572	0.25	3.2700875	0.87218058	1.2225418	12.152313	4.5	5.4545455	0.96045268	1.4783703	1.4380959	0.96045268	1.4783703	1.4380959	0.67919791	0.69918031	0.66914541	0.49798822	1.569925	0.83831441	21.376692	7.5826273	1.75	2.5652175	473	9	24	0.027951708	0.21428572	0.14229248	0.48602152	0.14285715	0.1627907	1.0411757	0.67642051	0.69536388	3.00981	1.5004418
231	85470.2619586	74191.9389808	85479.3330219	74181.7759986	0	0	0	0	0	0	1	0.5	0.5	3.2743158	1.0566417	1.0944028	5.8515186	1.5	1.8461539	0.83402079	0.21089678	0.68232477	0.83402079	0.21089678	0.68232477	0.66748196	-1	0.48841625	0.43297496	-1	0.82080209	13.622422	8.5805082	1.5	2.625	473	3	9	0.032188997	1	0.4642857	0.44979241	0	0	1.1990108	4.7416558	1.4655777	3.2064166	0.52439922
232	85470.8384827	74190.8415046	85473.2775243	74199.8564972	942	2	14	0.0084745763	0.071428575	0.055335969	2	1.1428572	0.25	3.2700875	0.87218058	1.2225418	12.152313	4.5	5.4545455	0.96045268	1.4783703	1.4380959	0.96045268	1.4783703	1.4380959	0.67919791	0.69918031	0.66914541	0.49798822	1.569925	0.83831441	9.3391123	7.5826273	1.75	2.5652175	473	9	24	0.027951708	0.21428572	0.14229248	0.48602152	0.14285715	0.1627907	1.0411757	0.67642051	0.69536388	3.00981	1.5004418
233	85451.3833793	74196.0408777	85454.2489528	74205.5599674	0	0	0	0	0	0	1	0.14285715	0.14285715	3.2629066	0.6862781	1.0810151	8.6696873	2.5714285	3.2542372	0.95983481	1.1492875	1.3624066	0.95983481	1.1492875	1.3624066	0.67914355	0.6131472	0.6591996	0.49657491	1.098045	0.701199	9.9410553	7.5868645	1.8571428	2.652174	473	8	24	0.027969699	0.2857143	0.15019763	0.48569065	0	0.11627907	1.0418459	0.87010431	0.73399526	3.0109005	1.7382877
234	85575.3485024	74114.0359884	85593.9326818	74103.0148858	6195	6	22	0.055732485	0.2857143	0.079710148	3	1.75	0.42857143	3.0754142	1.0306391	1.1684318	7.1645284	5.1428571	6.2290077	1.0030677	1.7239312	1.4538981	1.0030677	1.7239312	1.4538981	0.68288463	0.79248124	0.67141968	0.48912942	2.7483709	0.78948087	21.606398	7.3029661	1.5714285	2.5833333	473	8	25	0.026764188	0.19047619	0.13768116	0.50785774	0.33333334	0.15555556	0.99694169	0.58006954	0.68780613	2.9949567	1.1270282
235	85577.6450516	74112.1810229	85583.0600461	74120.2120345	0	0	0	0	0	0	1	0.33333334	0.33333334	3.0812385	1	1.375	4.9075017	2	2.2857144	0.86596823	0.5	0.68957245	0.86596823	0.5	0.68957245	0.67056251	0	0.47712126	0.42305538	4	1.2222222	9.6860371	8.3008471	1.6666666	2.4285715	473	4	8	0.031001475	0.66666669	0.47619048	0.47009072	0	0.090909094	1.1547768	2	1.4501739	3.2126505	0.93488598
236	85571.0195387	74103.6740453	85585.3321777	74093.3662746	6861	2	12	0.061724063	0.095238097	0.078431375	2	0.58333331	0.2857143	2.8857672	0.92379493	1.3052267	6.5159855	4.2857141	5.0574713	0.92188025	1.3791449	1.3088794	0.92188025	1.3791449	1.3088794	0.67575341	0.68260622	0.64932406	0.42180714	1.8475899	0.95381951	17.638077	7.8580508	1.7142857	2.5	473	8	19	0.029121235	0.23809524	0.17647059	0.46451613	0.16666667	0.18181819	1.0847396	0.72508693	0.76401234	3.2634494	1.3792429
237	85548.5100675	74059.3900281	85562.3404172	74079.063955	3270	5	31	0.029418115	0.11111111	0.14761905	3	1.1428572	0.30000001	2.8294363	0.92617673	1.4176338	7.3539834	6.3000002	7.0534353	1.0040802	1.8957499	1.5517242	1.0040802	1.8957499	1.5517242	0.68297082	0.7729429	0.68380839	0.45046225	1.6979907	1.1138551	24.048742	7.2966104	1.7	2.3809524	473	11	22	0.026737198	0.15555556	0.13809524	0.46795559	0.22222222	0.25641027	0.99593633	0.52749574	0.64444447	3.1516781	1.452648
238	85552.0364278	74085.6334569	85562.4468638	74078.2752082	651	0	2	0.0058566341	0	0.030303031	2	0.66666669	0.40000001	2.8549771	1.0283208	1.3845311	6.236908	3.5999999	4.0975609	0.87127781	1.1634083	1.0697098	0.87127781	1.1634083	1.0697098	0.67106611	0.63092977	0.60170126	0.39439374	3.0849626	1.1249316	12.748373	8.2563562	1.6	2.4166667	473	6	13	0.030812552	0.30000001	0.25757575	0.43341604	0.25	0.19047619	1.1477395	0.85954344	0.93483305	3.3715746	1.0562366
239	85545.8328628	74076.8989993	85559.4769915	74067.4954919	786	2	4	0.0070711435	0.2	0.060606062	2	0.66666669	0.40000001	2.8549771	1.0283208	1.3845311	6.236908	3.5999999	4.0975609	0.87127781	1.1634083	1.0697098	0.87127781	1.1634083	1.0697098	0.67106611	0.63092977	0.60170126	0.39439374	3.0849626	1.1249316	16.570704	8.2563562	1.6	2.4166667	473	6	13	0.030812552	0.30000001	0.25757575	0.43341604	0.25	0.19047619	1.1477395	0.85954344	0.93483305	3.3715746	1.0562366
240	85542.7840122	74072.3470003	85563.5790932	74097.5447261	570	5	11	0.0051279282	0.5	0.39285713	3	1.5	0.60000002	2.8900177	1.0283208	1.5388472	5.8232021	3.5999999	3.4285715	0.76989847	1.7451125	1.1087778	0.76989847	1.7451125	1.1087778	0.66101933	1	0.60245162	0.35276863	6.1699252	1.9785179	32.670486	9.2118645	1.4	2	473	6	9	0.034869913	0.2	0.2857143	0.40396741	0.5	0.38461539	1.2988726	0.57302898	0.90189397	3.5783641	0.82634777
241	85557.9969947	74098.8564916	85568.2400829	74095.0162461	70	2	10	0.0006297456	0.13333334	0.27777779	2	0.66666669	0.33333334	2.9372525	0.97773278	1.5142466	5.7177515	4	3.6923077	0.71889341	1.2736844	1.1	0.71889341	1.2736844	1.1	0.65558064	0.66096407	0.60206002	0.33477601	2.2813766	1.6824962	10.939302	9.7944918	1.6666666	2.1111112	473	7	10	0.037343912	0.26666668	0.27777779	0.40359196	0.2	0.33333334	1.3910269	0.78512388	0.90909094	3.6833456	1.2335654
242	85565.6400708	74094.790971	85572.7819301	74104.1679654	6011	6	18	0.054077152	0.40000001	0.27272728	3	1.5	0.5	2.9225495	1.0477649	1.4912097	6.4985552	4.5	4.8000002	0.80914491	1.6982459	1.2123377	0.80914491	1.6982459	1.2123377	0.665021	0.83404374	0.62951124	0.37492973	3.6671772	1.3846948	11.787034	8.8135595	1.5	2.25	473	7	13	0.033178598	0.2	0.22727273	0.43287712	0.40000001	0.2857143	1.2358726	0.58884287	0.82485271	3.4819412	0.98500192
243	85562.5370148	74111.2367353	85573.789066	74102.9359765	4670	2	8	0.042013027	0.2	0.2857143	2	0.83333331	0.40000001	2.9411647	1.0283208	1.5388472	5.7147942	3.5999999	3.4285715	0.71923989	1.1634083	0.98558021	0.71923989	1.1634083	0.98558021	0.65561855	0.63092977	0.57015699	0.33538353	3.0849626	1.7312031	13.982533	9.7902546	1.6	2.125	473	6	9	0.037325919	0.30000001	0.32142857	0.40387931	0.25	0.30769232	1.3903567	0.85954344	1.0146308	3.6785338	1.0562366
244	85561.593003	74102.2540081	85568.6639723	74116.3035405	3744	2	6	0.033682391	0.33333334	0.2857143	2	1	0.5	2.9550972	1.0575424	1.5306391	5.1148286	3	3	0.64703524	1.055981	0.8619656	0.64703524	1.055981	0.8619656	0.64739698	0.58496249	0.52832085	0.3031362	5.2877126	1.7493018	15.728572	10.771187	1.5	2.1428571	473	5	8	0.041491237	0.33333334	0.38095239	0.37810141	0.33333334	0.27272728	1.5455109	0.94698668	1.1601391	3.8634033	0.8397066
245	85559.573103	74118.2898901	85570.72967	74111.6040333	2814	2	6	0.025315773	0.33333334	0.40000001	2	1	0.5	2.9625175	1.0575424	1.5491613	4.3652945	3	2.6666667	0.58777356	1.055981	0.84912294	0.58777356	1.055981	0.84912294	0.64010859	0.58496249	0.51139158	0.27605808	5.2877126	2.1688259	13.006524	11.756356	1.5	2	473	5	7	0.045674548	0.33333334	0.40000001	0.35497394	0.33333334	0.33333334	1.7013354	0.94698668	1.1776857	4.038147	0.8397066
246	85559.8058098	74114.6131929	85568.8905351	74136.6705426	1880	2	6	0.016913166	0.33333334	0.60000002	2	1	0.5	2.9667456	1.0575424	1.4874687	3.4173355	3	2	0.53826237	1.055981	0.87255627	0.53826237	1.055981	0.87255627	0.63357449	0.58496249	0.5	0.25316086	5.2877126	2.9749374	23.854956	12.745763	1.5	1.8	473	5	6	0.049875852	0.33333334	0.40000001	0.33405405	0.33333334	0.42857143	1.8578302	0.94698668	1.146058	4.199183	0.8397066
247	85572.4356143	74132.3435196	85573.9891367	74137.4012176	0	0	0	0	0	0	1	0.5	0.5	2.9752023	1.0566417	1.5	2.4851701	1.5	1.3333334	0.46022925	0.21089678	0.33333334	0.46022925	0.21089678	0.33333334	0.6222688	-1	0	0.21707091	-1	3	5.2909112	14.737288	1.5	2	473	3	4	0.058332432	1	1	0.29750812	0	0	2.1728301	4.7416558	3	4.4681802	0.52439922
248	85566.8330168	74136.2840321	85574.492522	74132.5424579	942	2	4	0.0084745763	0.66666669	0.66666669	2	1.5	0.66666669	2.970974	1	1.4575424	2.8561664	2	1.6	0.49627912	1	0.70398736	0.49627912	1	0.70398736	0.62766171	-1	0.36907023	0.23374429	-1	3.6438563	8.5245171	13.739407	1.3333334	1.75	473	4	5	0.054095145	0.33333334	0.5	0.31499204	0.5	0.40000001	2.0149951	1	1.42048	4.3428307	0.58893567
249	85590.7437695	74104.6369738	85610.647492	74146.5379956	5597	2	24	0.050352659	0.025641026	0.048387095	2	0.43333334	0.15384616	3.2103903	0.67441899	1.2320073	13.805395	5.0769229	6.2156134	1.0044181	1.8918658	1.7339301	1.0044181	1.8918658	1.7339301	0.68299955	0.74722171	0.70425659	0.51128435	0.94418663	0.84700501	46.388077	7.2944913	1.8461539	2.53125	473	14	33	0.026728202	0.14102565	0.098790325	0.46813461	0.083333336	0.19672132	0.99560124	0.5285787	0.57672453	2.9734249	1.8895046
250	85557.8729447	74053.3548003	85593.5032054	74106.8709811	13787	12	72	0.12403289	0.13186814	0.20512821	4	1.4761904	0.2857143	2.8488784	0.89847916	1.4454852	7.5547395	8.5714283	9.3693695	1.0718845	2.3537505	1.8337219	1.0718845	2.3537505	1.8337219	0.68859756	0.81291336	0.71576273	0.48419672	1.4974653	1.1563882	64.292282	6.8983049	1.7142857	2.3333333	473	15	28	0.025045881	0.10989011	0.1025641	0.50161117	0.23076923	0.29411766	0.93293637	0.42485386	0.54533899	3.0376303	1.5580945
251	85535.5308107	74061.1094164	85542.4384662	74069.279471	0	0	0	0	0	0	1	0.14285715	0.14285715	2.812556	0.6862781	1.1793654	5.4206605	2.5714285	3.2	1.0013847	1.1492875	1.2829794	1.0013847	1.1492875	1.2829794	0.68274128	0.6131472	0.64601499	0.44657233	1.098045	0.81335545	10.698854	7.3135595	1.8571428	2.5789473	473	8	20	0.026809169	0.2857143	0.1754386	0.46652344	0	0.14285715	0.99861723	0.87010431	0.77943575	3.1510224	1.7382877
252	85499.2170874	74064.9655552	85509.3249095	74060.8353552	0	0	0	0	0	0	2	0.44999999	0.33333334	2.8584385	0.97773278	1.4854122	9.181881	4	4.2105265	0.9543097	1.2736844	1.1191936	0.9543097	1.2736844	1.1191936	0.6786564	0.66096407	0.60985333	0.43251485	2.2813766	1.3711498	10.919094	7.625	1.6666666	2.2727273	473	7	12	0.028131634	0.26666668	0.25454545	0.44020766	0.2	0.2631579	1.0478779	0.78512388	0.89350057	3.1855021	1.2335654
253	85499.6669658	74040.3552444	85513.5519908	74074.7005466	1022	3	9	0.0091942856	0.083333336	0.032608695	4	1.5333333	0.44444445	2.8601441	1.0287713	1.329582	7.218421	6.6666665	7.7419353	1.1027814	2.2	1.5785179	1.1027814	2.2	1.5785179	0.69107354	0.8613531	0.68695021	0.50012875	2.571928	0.97763377	37.045834	6.7330508	1.5555556	2.4583333	473	10	25	0.024344165	0.1388889	0.12681159	0.51557463	0.375	0.22222222	0.90679806	0.45454547	0.63350564	2.945456	1.1722869
254	85501.2339542	74072.1269921	85511.4024453	74068.0390115	1	1	1	8.9963651e-006	0.06666667	0.018181818	2	0.44999999	0.33333334	2.8584385	0.97773278	1.4854122	9.181881	4	4.2105265	0.9543097	1.2736844	1.1191936	0.9543097	1.2736844	1.1191936	0.6786564	0.66096407	0.60985333	0.43251485	2.2813766	1.3711498	10.959461	7.625	1.6666666	2.2727273	473	7	12	0.028131634	0.26666668	0.25454545	0.44020766	0.2	0.2631579	1.0478779	0.78512388	0.89350057	3.1855021	1.2335654
255	85518.7994038	74074.0688251	85528.6988215	74066.757962	0	0	0	0	0	0	1	0.25	0.25	2.8500419	0.90656495	1.2038761	5.1947885	2.25	2.7428572	0.87051529	0.70398736	0.95710868	0.87051529	0.70398736	0.95710868	0.67099392	0.36907023	0.5789721	0.39336732	2.2664125	0.86946607	12.306388	8.2627115	1.75	2.5833333	473	5	13	0.03083954	0.5	0.28787878	0.43291977	0	0.095238097	1.1487449	1.42048	1.0448134	3.3691595	1.2287952
256	85511.6290564	74082.2281753	85522.3149855	74075.1900078	0	0	0	0	0	0	1	0.25	0.25	2.8500419	0.90656495	1.2038761	5.1947885	2.25	2.7428572	0.87051529	0.70398736	0.95710868	0.87051529	0.70398736	0.95710868	0.67099392	0.36907023	0.5789721	0.39336732	2.2664125	0.86946607	12.795503	8.2627115	1.75	2.5833333	473	5	13	0.03083954	0.5	0.28787878	0.43291977	0	0.095238097	1.1487449	1.42048	1.0448134	3.3691595	1.2287952
257	85502.2529883	74079.406499	85519.1000018	74071.0850168	182	5	22	0.0016373385	0.11111111	0.14379086	3	0.69999999	0.30000001	2.8589277	0.92617673	1.4766486	7.5344558	6.3000002	6.6534653	0.98291385	1.8957499	1.5365106	0.98291385	1.8957499	1.5365106	0.68115604	0.7729429	0.68252915	0.44555941	1.6979907	1.2752874	18.790129	7.4322033	1.7	2.2777777	473	11	19	0.027312966	0.15555556	0.1503268	0.45649838	0.22222222	0.30303031	1.0173832	0.52749574	0.65082532	3.1611092	1.452648
258	85517.7261628	74071.0850168	85527.1389705	74085.3268968	2134	12	56	0.019198244	0.18181819	0.22134387	4	2.4761906	0.33333334	2.8431811	0.95425206	1.4750162	7.7597752	8	8.5853662	1.0091736	2.273133	1.7257152	1.0091736	2.273133	1.7257152	0.68340319	0.81981057	0.705015	0.45494747	1.7721823	1.2207031	17.071383	7.2648306	1.6666666	2.3043478	473	13	24	0.026602253	0.12121212	0.11857708	0.4706409	0.27272728	0.30232558	0.99090976	0.43992144	0.57946992	3.1442966	1.4271461
259	85492.0496604	74039.2855317	85506.109982	74082.2154817	2367	17	48	0.021294396	0.30909091	0.12698413	5	2.0333333	0.45454547	2.8467898	1.0262643	1.3592132	13.809092	8.181818	9.4009218	1.1226962	2.6114516	1.7426945	1.1226962	2.6114516	1.7426945	0.69264209	0.89824438	0.70555019	0.50678647	2.4630344	1.010697	45.173813	6.6313558	1.5454545	2.4285715	473	12	29	0.023912339	0.10909091	0.1058201	0.48146704	0.40000001	0.24528302	0.89071292	0.38292879	0.57382405	2.9360206	1.2035381
260	85506.109982	74082.2154817	85515.4039639	74093.6349306	501	2	16	0.0045071789	0.030303031	0.053333335	2	0.34285715	0.16666667	2.860158	0.70661503	1.314846	6.9566388	5	5.909091	1.0146638	1.8185065	1.632839	1.0146638	1.8185065	1.632839	0.68386745	0.7403627	0.69342643	0.46015468	1.0206662	0.97674274	14.723516	7.2309322	1.8333334	2.4400001	473	13	26	0.02645831	0.15151516	0.12	0.4735052	0.090909094	0.23404256	0.98554808	0.54990178	0.61243027	3.1201022	1.831431
261	85505.5179868	74108.8075164	85513.1231928	74123.0879091	0	0	0	0	0	0	1	0.5	0.5	2.9139493	1.0566417	1.5	3.3526244	1.5	1.3333334	0.71785575	0.21089678	0.33333334	0.71785575	0.21089678	0.33333334	0.65546703	-1	0	0.33164051	-1	3	16.17927	9.8072033	1.5	2	473	3	4	0.037397891	1	1	0.4027299	0	0	1.3930374	4.7416558	3	3.6482084	0.52439922
262	85498.7652544	74114.6118255	85507.7428779	74109.69513	942	2	4	0.0084745763	0.66666669	0.40000001	2	1.5	0.66666669	2.9097209	1	1.4874687	4.4809713	2	2	0.80958396	1	0.69804502	0.80958396	1	0.69804502	0.66506493	-1	0.43067655	0.37348658	-1	2.2312031	10.235801	8.8093224	1.3333334	2	473	4	6	0.033160605	0.33333334	0.5	0.43318468	0.5	0.2857143	1.2352023	1	1.4325724	3.4534812	0.58893567
263	85495.4855277	74103.0320163	85500.6300004	74114.7674729	1880	2	8	0.016913166	0.2	0.06666667	2	0.83333331	0.40000001	2.9038966	1.0283208	1.2112218	6.2396326	3.5999999	4.3278689	0.92761159	1.1634083	1.1708162	0.92761159	1.1634083	1.1708162	0.67627198	0.63092977	0.62596482	0.42709675	3.0849626	0.85794878	12.81353	7.8156781	1.6	2.5625	473	6	17	0.028941307	0.30000001	0.20833333	0.46782464	0.25	0.13793103	1.0780374	0.85954344	0.854105	3.2337346	1.0562366
264	85506.1406859	74126.999322	85507.0650103	74140.5468021	0	0	0	0	0	0	1	0.5	0.5	3.4081326	1.0566417	1.3616542	5.2944136	1.5	1.7142857	0.72184962	0.21089678	0.49860358	0.72184962	0.21089678	0.49860358	0.65590376	-1	0.35620719	0.39004275	-1	1.3616542	13.578976	9.7584743	1.5	2.4000001	473	3	6	0.037190974	1	0.69999999	0.44255662	0	0	1.3853301	4.7416558	2.0056014	3.3661809	0.52439922
265	85506.7295281	74139.7879903	85519.0207737	74134.3719984	942	2	8	0.0084745763	0.2	0.08791209	2	1.25	0.40000001	3.4039042	1.0283208	1.2941504	8.9482632	3.5999999	4.2352943	0.81466734	1.1634083	1.1208336	0.81466734	1.1634083	1.1208336	0.66557223	0.63092977	0.61480981	0.4396632	3.0849626	0.97061276	13.431593	8.7605934	1.6	2.5	473	6	15	0.032953687	0.30000001	0.23076923	0.4737069	0.25	0.16	1.227495	0.85954344	0.89219314	3.1966856	1.0562366
266	85515.0754478	74152.2945443	85531.0640161	74144.4439992	0	0	0	0	0	0	1	0.25	0.25	3.3982172	0.90656495	1.11482	7.1168451	2.25	2.7906976	0.81422275	0.70398736	1.0233698	0.81422275	0.70398736	1.0233698	0.66552794	0.36907023	0.59697199	0.43868905	2.2664125	0.76010454	17.811945	8.7648306	1.75	2.6428571	473	5	15	0.03297168	0.5	0.25274727	0.47341955	0	0.079999998	1.2281651	1.42048	0.97716391	3.1952932	1.2287952
267	85509.5600675	74136.5399484	85530.0899925	74180.6615093	2818	10	52	0.025351757	0.10989011	0.12807882	4	1.9333333	0.2857143	3.3913565	0.89847916	1.4159062	12.257103	8.5714283	9.6000004	0.9342913	2.3537505	1.8362781	0.9342913	2.3537505	1.8362781	0.67687333	0.81291336	0.71540892	0.50238383	1.4974653	1.0891587	48.664051	7.7669492	1.7142857	2.3793104	473	15	30	0.028734392	0.10989011	0.098522164	0.50884205	0.23076923	0.27272728	1.07033	0.42485386	0.5445798	3.0165465	1.5580945
268	85562.3869704	74146.8849645	85565.0354757	74152.2069827	0	0	0	0	0	0	1	0.5	0.5	3.3943679	1.0566417	1.5	4.4333386	1.5	1.3333334	0.72097766	0.21089678	0.33333334	0.72097766	0.21089678	0.33333334	0.65580857	-1	0	0.38799807	-1	3	5.9446158	9.7690678	1.5	2	473	3	4	0.037235957	1	1	0.4418824	0	0	1.3870056	4.7416558	3	3.370496	0.52439922
269	85563.9261305	74151.02533	85569.3169601	74148.8279583	942	2	4	0.0084745763	0.66666669	0.060606062	2	1.5	0.66666669	3.3901396	1	1.0673809	6.6402478	2	2.4827585	0.81355685	1	0.95710868	0.81355685	1	0.95710868	0.6654616	-1	0.5789721	0.43728825	-1	0.77088618	5.8214679	8.7711868	1.3333334	2.5833333	473	4	13	0.03299867	0.33333334	0.28787878	0.47298852	0.5	0.095238097	1.2291704	1	1.0448134	3.1991503	0.58893567
270	85568.1399567	74147.9899343	85573.5441508	74162.4962688	1880	2	22	0.016913166	0.030303031	0.05820106	2	0.60000002	0.16666667	3.3802245	0.70661503	1.2691098	10.329016	5	6.0377359	0.93283099	1.8185065	1.6597091	0.93283099	1.8185065	1.6597091	0.67674214	0.7403627	0.6963402	0.49995187	1.0206662	0.89766312	15.48028	7.7775426	1.8333334	2.5	473	13	29	0.028779373	0.15151516	0.11111111	0.50807321	0.090909094	0.20754717	1.0720055	0.54990178	0.60251522	3.0135269	1.831431
271	85588.3634069	74154.6948791	85596.4464379	74173.8653111	0	0	0	0	0	0	1	0.1	0.1	3.3702216	0.55136281	1.1350853	7.7878103	2.7	3.4189944	0.93166608	1.4744722	1.5352089	0.93166608	1.4744722	1.5352089	0.67663741	0.68453515	0.68194973	0.4978497	0.75812387	0.75672358	20.804827	7.7860169	1.9	2.5925925	473	11	28	0.028815359	0.2	0.12250713	0.50745809	0	0.15686275	1.0733459	0.67820883	0.65137714	3.0131094	2.0011108
272	85599.0051887	74149.6004412	85605.3410102	74161.7321158	0	0	0	0	0	0	1	0.1	0.1	3.3702216	0.55136281	1.1350853	7.7878103	2.7	3.4189944	0.93166608	1.4744722	1.5352089	0.93166608	1.4744722	1.5352089	0.67663741	0.68453515	0.68194973	0.4978497	0.75812387	0.75672358	13.686496	7.7860169	1.9	2.5925925	473	11	28	0.028815359	0.2	0.12250713	0.50745809	0	0.15686275	1.0733459	0.67820883	0.65137714	3.0131094	2.0011108
273	85606.6735228	74145.4945241	85613.0454959	74160.1989514	1588	2	19	0.014286228	0.030303031	0.027027028	2	0.60000002	0.16666667	3.1716046	0.70661503	1.1131941	12.869731	5	6.2650604	1.0597039	1.8185065	1.7601773	1.0597039	1.8185065	1.7601773	0.68760681	0.7403627	0.70697254	0.5329197	1.0206662	0.71171427	16.025673	6.9661016	1.8333334	2.6315789	473	13	39	0.025333766	0.15151516	0.088193454	0.49588257	0.090909094	0.15068494	0.94365972	0.54990178	0.56812459	2.88731	1.831431
274	85570.0754023	74161.5841168	85575.1729794	74175.8365647	0	0	0	0	0	0	1	0.1	0.1	3.3702216	0.55136281	1.1350853	7.7878103	2.7	3.4189944	0.93166608	1.4744722	1.5352089	0.93166608	1.4744722	1.5352089	0.67663741	0.68453515	0.68194973	0.4978497	0.75812387	0.75672358	15.13663	7.7860169	1.9	2.5925925	473	11	28	0.028815359	0.2	0.12250713	0.50745809	0	0.15686275	1.0733459	0.67820883	0.65137714	3.0131094	2.0011108
275	85629.3112049	74023.7207578	85643.3155029	74060.5693774	3498	4	27	0.031469285	0.060606062	0.062068965	3	0.95833331	0.25	2.7165895	0.85546649	1.2994524	4.7171817	6.75	8	1.2940705	2.0205629	1.7164973	1.2940705	2.0205629	1.7164973	0.70534945	0.7758643	0.70249164	0.55746061	1.390133	0.91552335	39.420059	5.8855934	1.75	2.5	473	13	31	0.020745618	0.13636364	0.10344828	0.58718222	0.18181819	0.21052632	0.77275544	0.49491161	0.58258176	2.7614841	1.6084106
276	85618.3617651	74027.9180509	85636.3369398	74059.857973	1538	2	13	0.01383641	0.044444446	0.037037037	2	0.45833334	0.2	2.7029748	0.7813015	1.2254183	4.4490747	4.8000002	5.8494625	1.2862614	1.6587812	1.5717616	1.2862614	1.6587812	1.5717616	0.70479852	0.72330832	0.68624294	0.55131829	1.2277595	0.83687109	36.650585	5.9152541	1.8	2.5555556	473	11	28	0.020871568	0.17777778	0.11965812	0.58467597	0.11111111	0.17647059	0.77744693	0.60285228	0.6362288	2.774581	1.69002
277	85632.6439422	74060.1268345	85643.7110617	74052.7490294	3055	5	14	0.027483897	0.33333334	0.11666667	3	1.3333334	0.5	2.6204293	1.0477649	1.33355	4.2317629	4.5	5.2173915	1.1433434	1.6982459	1.2726263	1.1433434	1.6982459	1.2726263	0.69424653	0.83404374	0.64261097	0.47507209	3.6671772	1.0304705	13.30087	6.5296612	1.5	2.4375	473	7	17	0.023480514	0.2	0.19166666	0.5682382	0.40000001	0.20689656	0.87462783	0.58884287	0.78577662	3.0322888	0.98500192
278	85633.1080631	74058.8069494	85644.6430608	74081.4266158	2572	2	12	0.023138652	0.095238097	0.13186814	2	0.58333331	0.2857143	2.816011	0.92379493	1.4290229	4.2912531	4.2857141	4.7457628	1.0459609	1.3791449	1.238816	1.0459609	1.3791449	1.238816	0.68647867	0.68260622	0.63570756	0.46703127	1.8475899	1.1908524	25.39105	7.0444913	1.7142857	2.3571429	473	8	15	0.02566663	0.23809524	0.20879121	0.56127942	0.16666667	0.23999999	0.95605868	0.72508693	0.80722237	3.0492821	1.3792429
279	85622.7699578	74087.8584829	85654.2770122	74072.6250029	3331	12	45	0.029966893	0.26666668	0.21428572	4	2.2	0.40000001	3.0513709	1.0076855	1.4583882	4.9395332	7.1999998	7.8805971	1.0157	2.2117083	1.6071428	1.0157	2.2117083	1.6071428	0.68395489	0.8394416	0.69100952	0.49141929	2.2169082	1.1883163	34.996475	7.2245765	1.6	2.3333333	473	11	22	0.026431322	0.13333334	0.13333334	0.54820853	0.33333334	0.2820513	0.98454273	0.4521392	0.62222224	2.998481	1.2663771
280	85648.8070157	74071.9679707	85666.3544195	74078.4890838	436	2	10	0.0039224154	0.071428575	0.058479533	2	0.5	0.25	3.0712447	0.87218058	1.3276556	4.0621324	4.5	5.2800002	0.95066148	1.4783703	1.3746208	0.95066148	1.4783703	1.3746208	0.67833358	0.69918031	0.65939069	0.46293777	1.569925	0.98344857	18.719944	7.6504235	1.75	2.4736843	473	9	20	0.028239591	0.21428572	0.16374269	0.54899424	0.14285715	0.2	1.0518991	0.67642051	0.72747338	3.0773892	1.5004418
281	85665.0159485	74076.7960391	85686.1990043	74114.3259603	4326	12	57	0.038918275	0.18181819	0.22529644	4	2	0.33333334	3.0699692	0.95425206	1.4750162	5.4130006	8	8.5853662	1.0357953	2.273133	1.7257152	1.0357953	2.273133	1.7257152	0.685637	0.81981057	0.705015	0.5041998	1.7721823	1.2207031	43.09544	7.1038136	1.6666666	2.3043478	473	13	24	0.025918528	0.12121212	0.11857708	0.5569737	0.27272728	0.30232558	0.96544164	0.43992144	0.57946992	2.9450617	1.4271461
282	85689.4540284	74105.4210431	85699.0949898	74124.0575469	0	0	0	0	0	0	1	0.16666667	0.16666667	3.0353236	0.74778414	1.1491318	4.2462916	2.5	3.116883	1.0219611	1.0189475	1.2186118	1.0219611	1.0189475	1.2186118	0.68448162	0.56932342	0.63554442	0.49184927	1.3086222	0.77976805	20.98255	7.1864405	1.8333334	2.6111112	473	7	19	0.026269387	0.33333334	0.18954249	0.55097646	0	0.12121212	0.9785108	0.98140484	0.82060581	2.9642289	1.608973
283	85662.8335056	74136.3052036	85669.4166825	74151.1433991	0	0	0	0	0	0	1	0.083333336	0.083333336	3.0621371	0.48857915	1.0279871	3.1225357	2.75	3.5462687	1.102374	1.6531878	1.7429876	1.102374	1.6531878	1.7429876	0.69104123	0.71093518	0.70535839	0.53525162	0.63515288	0.64249194	16.233	6.7351694	1.9166666	2.6666667	473	13	40	0.024353161	0.16666667	0.087719299	0.61106324	0	0.13333334	0.90713316	0.60489196	0.57372755	2.8597045	2.1158357
284	85707.3494498	74115.1550021	85715.0759348	74129.5800518	0	0	0	0	0	0	1	0.083333336	0.083333336	3.0621371	0.48857915	1.0279871	3.1225357	2.75	3.5462687	1.102374	1.6531878	1.7429876	1.102374	1.6531878	1.7429876	0.69104123	0.71093518	0.70535839	0.53525162	0.63515288	0.64249194	16.364004	6.7351694	1.9166666	2.6666667	473	13	40	0.024353161	0.16666667	0.087719299	0.61106324	0	0.13333334	0.90713316	0.60489196	0.57372755	2.8597045	2.1158357
285	85640.6645039	74148.0859613	85646.9829711	74161.9419891	0	0	0	0	0	0	1	0.083333336	0.083333336	3.0621371	0.48857915	1.0279871	3.1225357	2.75	3.5462687	1.102374	1.6531878	1.7429876	1.102374	1.6531878	1.7429876	0.69104123	0.71093518	0.70535839	0.53525162	0.63515288	0.64249194	15.228675	6.7351694	1.9166666	2.6666667	473	13	40	0.024353161	0.16666667	0.087719299	0.61106324	0	0.13333334	0.90713316	0.60489196	0.57372755	2.8597045	2.1158357
286	85613.0454959	74160.1989514	85621.0999474	74176.9000527	1954	2	22	0.017578898	0.021978023	0.019503547	2	0.58333331	0.14285715	3.0212607	0.64512789	1.0512813	5.0242877	5.1428571	6.5279999	1.1472996	1.9614588	1.903571	1.1472996	1.9614588	1.903571	0.69455153	0.7532686	0.72044301	0.54963702	0.87971985	0.65206057	18.54187	6.5105934	1.8571428	2.6666667	473	15	49	0.023399547	0.13186814	0.070921987	0.56972706	0.07692308	0.13978495	0.87161189	0.50982463	0.52532846	2.8286364	1.9410757
287	85634.6346143	74196.674009	85644.4455385	74191.1314766	506	2	8	0.0045521609	0.2	0.042105265	2	0.83333331	0.40000001	2.9619977	1.0283208	1.0708621	2.9130838	3.5999999	4.4444447	1.0293641	1.1634083	1.2639573	1.0293641	1.1634083	1.2639573	0.68510133	0.63092977	0.64386868	0.48344544	3.0849626	0.70275319	11.26827	7.1419492	1.6	2.6500001	473	6	21	0.026080463	0.30000001	0.17368421	0.63168591	0.25	0.10810811	0.97147357	0.85954344	0.79116601	3.0130963	1.0562366
288	85633.65445	74180.5320403	85637.7430544	74196.4940338	139	2	6	0.0012504949	0.33333334	0.044117648	2	1	0.5	3.1110823	1.0575424	1.0435004	3.3140984	3	3.7142856	0.95983481	1.055981	1.152335	0.95983481	1.055981	1.152335	0.67914355	0.58496249	0.62404382	0.47346908	5.2877126	0.69566697	16.477316	7.5868645	1.5	2.6470587	473	5	18	0.027969699	0.33333334	0.20588236	0.58077133	0.33333334	0.096774191	1.0418459	0.94698668	0.86780316	3.05633	0.8397066
289	85625.0865273	74170.8020212	85635.4208135	74184.6683492	571	2	26	0.0051369248	0.021978023	0.031707317	2	0.58333331	0.14285715	3.074651	0.64512789	1.1353215	3.4422204	5.1428571	6.4477611	1.1044139	1.9614588	1.8443592	1.1044139	1.9614588	1.8443592	0.69120294	0.7532686	0.71503085	0.53843391	0.87971985	0.73359233	17.293713	6.7245765	1.8571428	2.609756	473	15	42	0.024308179	0.13186814	0.080487803	0.6117816	0.07692308	0.16455697	0.90545762	0.50982463	0.54219377	2.8567276	1.9410757
290	85666.6655112	74186.7300303	85691.6925864	74223.3187604	753	2	28	0.006774263	0.016666668	0.047058824	2	0.5714286	0.125	2.9182501	0.59390801	1.2481606	2.9047229	5.25	6.4096384	1.2008557	2.0907433	1.8628219	1.2008557	2.0907433	1.8628219	0.6986047	0.76349348	0.7170434	0.55568933	0.77664894	0.88105458	44.32933	6.2648306	1.875	2.4857142	473	17	36	0.022355968	0.11666667	0.08739496	0.66491371	0.06666667	0.2238806	0.83273953	0.47829881	0.53681993	2.7951999	2.0287027
291	85643.5689968	74197.9779492	85650.9249657	74193.2676841	115	2	8	0.001034582	0.13333334	0.017204301	2	0.66666669	0.33333334	3.0162032	0.97773278	0.90323734	2.971585	4	5.0632911	1.0699629	1.2736844	1.5014817	1.0699629	1.2736844	1.5014817	0.68844181	0.66096407	0.67888218	0.51171595	2.2813766	0.54535085	8.734808	6.9088984	1.6666666	2.7419355	473	7	32	0.025090864	0.26666668	0.11612903	0.62392128	0.2	0.084745765	0.93461186	0.78512388	0.66600877	2.929081	1.2335654
292	85650.1361012	74196.6231821	85667.4551058	74187.511181	147	2	6	0.0013224657	0.2	0.014778325	2	0.83333331	0.40000001	3.0080824	1.0283208	0.85019463	2.9312432	3.5999999	4.5714288	1.0688132	1.1634083	1.4402181	1.0688132	1.1634083	1.4402181	0.68834853	0.63092977	0.67120409	0.50978965	3.0849626	0.51011682	19.569784	6.9152541	1.6	2.7586207	473	6	30	0.025117852	0.30000001	0.12561576	0.62351674	0.25	0.07272727	0.93561721	0.85954344	0.69433928	2.9326432	1.0562366
293	85643.8820525	74189.9389581	85657.2683161	74231.0973969	2017	6	64	0.018145669	0.039215688	0.096096098	3	1.0714285	0.16666667	2.93012	0.68970782	1.3185381	2.9868031	7.5	8.8372097	1.2032768	2.355983	1.9812206	1.2032768	2.355983	1.9812206	0.69878471	0.79026091	0.72799981	0.55907494	0.93603206	0.96354711	43.280586	6.2542372	1.8333334	2.4324324	473	19	38	0.022310987	0.098039217	0.079579577	0.6655879	0.11764706	0.25352111	0.83106399	0.42445129	0.50473934	2.7915919	1.9151289
294	85638.0592869	74164.2970315	85651.3647386	74197.1281908	670	6	56	0.0060275649	0.050000001	0.062015504	3	1.0833334	0.1875	3.0993123	0.73757654	1.2162044	3.569258	7.3125	8.9426756	1.1114064	2.2515697	1.9447519	1.1114064	2.2515697	1.9447519	0.69175547	0.78555274	0.72407728	0.54619032	1.0449002	0.81080294	35.42485	6.6885595	1.8125	2.5581396	473	17	44	0.024155241	0.10833333	0.074197121	0.61422414	0.13333334	0.19277108	0.89976078	0.44413462	0.51420444	2.8440526	1.8320942
295	85684.3194226	74163.4866354	85695.2804426	74159.5137205	0	0	0	0	0	0	1	0.25	0.25	3.0908642	0.90656495	1.0744603	3.1129718	2.25	2.8085105	0.94077128	0.70398736	1.054376	0.94077128	0.70398736	1.054376	0.67745364	0.36907023	0.60453099	0.46104661	2.2664125	0.71630687	11.658817	7.7203388	1.75	2.6666667	473	5	16	0.028536471	0.5	0.23809524	0.57227618	0	0.074074075	1.0629576	1.42048	0.94842827	3.082304	1.2287952
296	85692.9603569	74168.5213934	85707.1220404	74161.7581575	0	0	0	0	0	0	1	0.25	0.25	3.0908642	0.90656495	1.0744603	3.1129718	2.25	2.8085105	0.94077128	0.70398736	1.054376	0.94077128	0.70398736	1.054376	0.67745364	0.36907023	0.60453099	0.46104661	2.2664125	0.71630687	15.693777	7.7203388	1.75	2.6666667	473	5	16	0.028536471	0.5	0.23809524	0.57227618	0	0.074074075	1.0629576	1.42048	0.94842827	3.082304	1.2287952
297	85683.8374785	74139.145991	85697.3111111	74173.8613914	2820	12	78	0.02536975	0.11428571	0.10526316	4	3.0833333	0.26666668	3.0840037	0.87164074	1.2865587	3.6178503	8.8000002	10.455445	1.1048229	2.3963091	1.9202406	1.1048229	2.3963091	1.9202406	0.6912353	0.81150758	0.72211206	0.54027176	1.3946252	0.88728184	37.238392	6.7224574	1.7333333	2.5128205	473	16	40	0.024299184	0.10476191	0.079622135	0.6119253	0.21428572	0.21333334	0.90512252	0.41730845	0.52076805	2.8536112	1.6146736
298	85692.38246	74174.566028	85697.3450412	74171.8429991	0	0	0	0	0	0	1	0.25	0.25	3.0908642	0.90656495	1.0744603	3.1129718	2.25	2.8085105	0.94077128	0.70398736	1.054376	0.94077128	0.70398736	1.054376	0.67745364	0.36907023	0.60453099	0.46104661	2.2664125	0.71630687	5.660574	7.7203388	1.75	2.6666667	473	5	16	0.028536471	0.5	0.23809524	0.57227618	0	0.074074075	1.0629576	1.42048	0.94842827	3.082304	1.2287952
299	85687.8842021	74204.9572443	85706.6881754	74203.1685312	0	0	0	0	0	0	1	0.33333334	0.33333334	2.9488156	1	0.8347019	2.6444354	2	2.5531914	1.0282999	0.5	1.104367	1.0282999	0.5	1.104367	0.68501246	0	0.61749256	0.48079619	4	0.51159149	18.888857	7.1483049	1.6666666	2.7777777	473	4	19	0.026107453	0.66666669	0.20915033	0.6313048	0	0.030303031	0.97247893	2	0.90549612	3.0164642	0.93488598
300	85671.5099663	74171.4884781	85682.1237797	74164.7145875	942	2	6	0.0084745763	0.33333334	0.044117648	2	1.3333334	0.5	3.1109924	1.0575424	1.0435004	3.3140674	3	3.7142856	0.96014363	1.055981	1.152335	0.96014363	1.055981	1.152335	0.67917073	0.58496249	0.62404382	0.47360781	5.2877126	0.69566697	12.591212	7.5847459	1.5	2.6470587	473	5	18	0.027960705	0.33333334	0.20588236	0.58090615	0.33333334	0.096774191	1.0415108	0.94698668	0.86780316	3.0572891	0.8397066
301	85665.463438	74161.4540017	85673.4005944	74171.5462012	0	0	0	0	0	0	1	0.5	0.5	3.1152208	1.0566417	1.4575424	2.741152	1.5	1.6	0.8337878	0.21089678	0.42239243	0.8337878	0.21089678	0.42239243	0.66745919	-1	0.25192964	0.41182211	-1	1.8219281	12.839429	8.5826273	1.5	2.25	473	3	5	0.032197993	1	0.83333331	0.54529285	0	0	1.1993459	4.7416558	2.3674667	3.2677569	0.52439922
302	85672.9235815	74146.5026676	85685.4345462	74175.9377197	2463	6	58	0.022158049	0.044117648	0.043740574	3	0.91666669	0.17647059	3.0984087	0.71282601	1.1371529	3.5720055	7.4117646	9.2307692	1.1307793	2.3046701	2.0286791	1.1307793	2.3046701	2.0286791	0.69327283	0.78794861	0.73094386	0.55555242	0.98698992	0.72613376	31.983536	6.5911016	1.8235294	2.6153846	473	18	53	0.023741409	0.10294118	0.06334842	0.62083334	0.125	0.16831683	0.88434589	0.43390158	0.49293157	2.8278539	1.8754672
303	85685.4345462	74175.9377197	85694.0098708	74227.3365012	2365	6	60	0.021276405	0.039215688	0.057971016	3	1.4047619	0.16666667	2.9429913	0.68970782	1.2244022	2.9909117	7.5	9.1803274	1.2275304	2.355983	2.0196919	1.2275304	2.355983	2.0196919	0.70057338	0.79026091	0.73041266	0.57285386	0.93603206	0.82209861	52.109222	6.1504235	1.8333334	2.5434783	473	19	47	0.021870164	0.098039217	0.06859903	0.67219526	0.11764706	0.20224719	0.81464374	0.42445129	0.49512503	2.7574384	1.9151289
304	85650.6981028	74128.6606562	85661.0291382	74155.0469923	7633	4	61	0.06866926	0.01904762	0.028438229	3	0.44999999	0.14285715	3.0883727	0.62884212	1.0957457	5.3832622	7.7142859	9.7297297	1.1865314	2.5	2.1951728	1.1865314	2.5	2.1951728	0.69753402	0.79663974	0.74351615	0.58106613	0.81379569	0.68612111	28.336708	6.3283896	1.8571428	2.6363637	473	22	67	0.02262586	0.085714288	0.050349649	0.58395368	0.1	0.1627907	0.84279269	0.40000001	0.45554504	2.776531	2.0161388
305	85529.3187266	74178.8007002	85535.8319528	74194.5149575	514	4	28	0.0046241321	0.043956045	0.064367816	3	0.85000002	0.21428572	3.4117701	0.79252219	1.3489437	11.724397	7.0714288	8.2178984	0.9395864	2.1397731	1.7963344	0.9395864	2.1397731	1.7963344	0.67734778	0.78060216	0.7109828	0.50827312	1.1887833	0.99564892	17.010586	7.7288136	1.7857143	2.4333334	473	15	31	0.028572457	0.12087912	0.098850578	0.51161003	0.15384616	0.24561404	1.064298	0.46733925	0.5566892	3.0066156	1.7318686
306	85530.0144887	74196.4039787	85536.6659605	74192.7970697	276	2	8	0.0024829968	0.2	0.019704433	2	0.83333331	0.40000001	3.244895	1.0283208	0.85019463	10.877838	3.5999999	4.5714288	0.94106793	1.1634083	1.4402181	0.94106793	1.1634083	1.4402181	0.67748016	0.63092977	0.67120409	0.48417518	3.0849626	0.51011682	7.5664964	7.7182202	1.6	2.7586207	473	6	30	0.028527474	0.30000001	0.12561576	0.47543424	0.25	0.07272727	1.0626225	0.85954344	0.69433928	3.0708237	1.0562366
307	85531.3428602	74194.107179	85537.2480418	74211.3500017	764	2	32	0.006873223	0.014705882	0.037166085	2	0.56666666	0.11764706	3.1484318	0.57140923	1.1907758	5.1905046	5.2941175	6.5934067	1.0329272	2.1510253	1.9384046	1.0329272	2.1510253	1.9384046	0.6853984	0.76787406	0.72356123	0.51565379	0.73466903	0.80005246	18.225973	7.1207628	1.8823529	2.5476191	473	18	43	0.025990499	0.11029412	0.075493611	0.55574352	0.0625	0.19753087	0.96812254	0.46489456	0.51588815	2.9769576	2.0662677
308	85552.8891425	74201.5348434	85557.1310886	74214.9744356	0	0	0	0	0	0	1	0.06666667	0.06666667	3.1448355	0.41856444	1.1053282	3.7046683	2.8	3.5935829	1.0205631	1.8828143	1.8273257	1.0205631	1.8828143	1.8273257	0.6843642	0.73735046	0.71343422	0.50889742	0.51515621	0.72480536	14.093145	7.1949153	1.9333333	2.5897436	473	16	40	0.026305372	0.13333334	0.083670713	0.57988507	0	0.17333333	0.97985125	0.53111982	0.54724783	2.9833777	2.2391162
309	85535.8259443	74235.12828	85552.3691459	74231.9282408	0	0	0	0	0	0	1	0.2	0.2	2.9560299	0.82080209	0.79127371	2.7345905	2.4000001	3.1007752	1.0593278	0.87255627	1.4304144	1.0593278	0.87255627	1.4304144	0.68757606	0.5	0.67038339	0.49652067	1.6416042	0.46282047	16.849859	6.9682202	1.8	2.8	473	6	31	0.025342761	0.40000001	0.12413793	0.62014562	0	0.052631579	0.94399488	1.146058	0.69909811	2.98122	1.4445759
310	85532.5919197	74219.8609255	85545.1899956	74215.3630139	0	0	0	0	0	0	1	0.2	0.2	2.9560299	0.82080209	0.79127371	2.7345905	2.4000001	3.1007752	1.0593278	0.87255627	1.4304144	1.0593278	0.87255627	1.4304144	0.68757606	0.5	0.67038339	0.49652067	1.6416042	0.46282047	13.376947	6.9682202	1.8	2.8	473	6	31	0.025342761	0.40000001	0.12413793	0.62014562	0	0.052631579	0.94399488	1.146058	0.69909811	2.98122	1.4445759
311	85529.8278619	74226.3973182	85534.9293097	74224.4343433	0	0	0	0	0	0	1	0.2	0.2	2.9560299	0.82080209	0.79127371	2.7345905	2.4000001	3.1007752	1.0593278	0.87255627	1.4304144	1.0593278	0.87255627	1.4304144	0.68757606	0.5	0.67038339	0.49652067	1.6416042	0.46282047	5.4660807	6.9682202	1.8	2.8	473	6	31	0.025342761	0.40000001	0.12413793	0.62014562	0	0.052631579	0.94399488	1.146058	0.69909811	2.98122	1.4445759
312	85527.5740344	74234.7663822	85533.3979142	74253.286231	0	0	0	0	0	0	1	0.071428575	0.071428575	2.9163525	0.43938348	1.1491157	2.6964107	2.7857144	3.5412185	1.1794966	1.8105773	1.7429162	1.1794966	1.8105773	1.7429162	0.69700468	0.72976184	0.70516574	0.54544669	0.54922932	0.78139871	19.413973	6.3601694	1.9285715	2.5454545	473	15	34	0.022760805	0.14285715	0.096590906	0.65884572	0	0.19047619	0.84781933	0.55231005	0.57375103	2.818589	2.2029393
313	85510.2390435	74239.2169464	85520.6130569	74239.9459373	0	0	0	0	0	0	1	0.5	0.5	2.9283018	1.0566417	0.74339271	2.4744527	1.5	1.925926	0.99504048	0.21089678	0.97627407	0.99504048	0.21089678	0.97627407	0.6821993	-1	0.59041458	0.46200356	-1	0.45747244	10.399595	7.3538136	1.5	2.8	473	3	16	0.0269801	1	0.25714287	0.61898106	0	0	1.0049843	4.7416558	1.0243025	3.0728574	0.52439922
314	85518.6452583	74235.4154455	85524.3671793	74255.8551643	942	2	28	0.0084745763	0.01904762	0.053030305	2	1.0714285	0.13333334	2.9240735	0.61839271	1.2565267	2.9133449	5.1999998	6.3243241	1.1804298	2.0276461	1.8140556	1.1804298	2.0276461	1.8140556	0.69707501	0.75865442	0.71241438	0.54732358	0.82452363	0.89003974	21.225515	6.3559322	1.8666667	2.4848485	473	16	34	0.022742812	0.12380952	0.092803031	0.65911543	0.071428575	0.22222222	0.84714907	0.49318269	0.55125099	2.8157272	1.9871963
315	85530.0490431	74208.8835303	85541.9793298	74252.7364469	4902	19	186	0.044100184	0.043678161	0.10508475	5	3.1380951	0.16666667	2.9483986	0.67483366	1.3267455	3.0728416	12.5	14.634147	1.2720062	3.0896952	2.4462514	1.2720062	3.0896952	2.4462514	0.70378637	0.83077097	0.76179516	0.59470898	0.87166017	0.96346998	45.446781	5.9703388	1.8333334	2.4166667	473	31	61	0.021105474	0.057471264	0.048022598	0.66293103	0.13793103	0.27350429	0.78615969	0.32365653	0.40878874	2.7236509	1.9860212
316	85491.9085672	74216.5565701	85494.7790156	74227.026923	0	0	0	0	0	0	1	0.06666667	0.06666667	3.1448355	0.41856444	1.1053282	3.7046683	2.8	3.5935829	1.0205631	1.8828143	1.8273257	1.0205631	1.8828143	1.8273257	0.6843642	0.73735046	0.71343422	0.50889742	0.51515621	0.72480536	10.856692	7.1949153	1.9333333	2.5897436	473	16	40	0.026305372	0.13333334	0.083670713	0.57988507	0	0.17333333	0.97985125	0.53111982	0.54724783	2.9833777	2.2391162
317	85483.6502164	74225.7767515	85485.3931533	74232.4918156	942	2	30	0.0084745763	0.016666668	0.040485829	2	1.0666667	0.125	3.1532862	0.59390801	1.2052575	4.1558528	5.25	6.5050507	1.0212616	2.0907433	1.8882366	1.0212616	2.0907433	1.8882366	0.68442291	0.76349348	0.7191478	0.51061428	0.77664894	0.81712377	6.9375725	7.1906781	1.875	2.5384614	473	17	40	0.026287381	0.11666667	0.080971658	0.58017242	0.06666667	0.2	0.97918105	0.47829881	0.52959466	2.9806499	2.0287027
318	85479.736489	74233.6314599	85486.9490245	74230.1535065	0	0	0	0	0	0	1	0.5	0.5	3.1575146	1.0566417	0.71155506	3.2196805	1.5	1.9310344	0.87949497	0.21089678	1.0093243	0.87949497	0.21089678	1.0093243	0.67184097	-1	0.59837425	0.44030198	-1	0.4320156	8.0072985	8.1885595	1.5	2.8125	473	3	17	0.030524667	1	0.24166666	0.5424757	0	0	1.1370162	4.7416558	0.99076182	3.1898675	0.52439922
319	85465.6274737	74231.3209137	85468.423451	74245.3819493	0	0	0	0	0	0	1	0.06666667	0.06666667	3.1448355	0.41856444	1.1053282	3.7046683	2.8	3.5935829	1.0205631	1.8828143	1.8273257	1.0205631	1.8828143	1.8273257	0.6843642	0.73735046	0.71343422	0.50889742	0.51515621	0.72480536	14.336325	7.1949153	1.9333333	2.5897436	473	16	40	0.026305372	0.13333334	0.083670713	0.57988507	0	0.17333333	0.97985125	0.53111982	0.54724783	2.9833777	2.2391162
320	85474.5519759	74248.3009765	85476.7710094	74264.6780502	0	0	0	0	0	0	1	0.071428575	0.071428575	2.9163525	0.43938348	1.1491157	2.6964107	2.7857144	3.5412185	1.1794966	1.8105773	1.7429162	1.1794966	1.8105773	1.7429162	0.69700468	0.72976184	0.70516574	0.54544669	0.54922932	0.78139871	16.526726	6.3601694	1.9285715	2.5454545	473	15	34	0.022760805	0.14285715	0.096590906	0.65884572	0	0.19047619	0.84781933	0.55231005	0.57375103	2.818589	2.2029393
321	85465.6471803	74256.4324968	85471.6302085	74255.7294883	0	0	0	0	0	0	1	0.5	0.5	2.9283018	1.0566417	0.74339271	2.4744527	1.5	1.925926	0.99504048	0.21089678	0.97627407	0.99504048	0.21089678	0.97627407	0.6821993	-1	0.59041458	0.46200356	-1	0.45747244	6.0241885	7.3538136	1.5	2.8	473	3	16	0.0269801	1	0.25714287	0.61898106	0	0	1.0049843	4.7416558	1.0243025	3.0728574	0.52439922
322	85466.4458471	74254.6535381	85468.5334427	74267.0593164	942	2	28	0.0084745763	0.01904762	0.053030305	2	1.0714285	0.13333334	2.9240735	0.61839271	1.2565267	2.9133449	5.1999998	6.3243241	1.1804298	2.0276461	1.8140556	1.1804298	2.0276461	1.8140556	0.69707501	0.75865442	0.71241438	0.54732358	0.82452363	0.89003974	12.580198	6.3559322	1.8666667	2.4848485	473	16	34	0.022742812	0.12380952	0.092803031	0.65911543	0.071428575	0.22222222	0.84714907	0.49318269	0.55125099	2.8157272	1.9871963
323	85441.4403316	74240.0899971	85446.8719812	74248.150932	232	2	27	0.0020871568	0.014705882	0.036437247	2	0.56666666	0.11764706	3.1546266	0.57140923	1.2211086	4.1586847	5.2941175	6.5346537	1.0216112	2.1510253	1.9202406	1.0216112	2.1510253	1.9202406	0.68445224	0.76787406	0.72211206	0.5110063	0.73466903	0.84214383	9.7201586	7.1885595	1.8823529	2.5128205	473	18	40	0.026278384	0.11029412	0.079622135	0.58031607	0.0625	0.21333334	0.97884595	0.46489456	0.52076805	2.9815512	2.0662677
324	85455.2407116	74235.9138316	85457.459084	74252.3788437	0	0	0	0	0	0	2	0.40000001	0.125	3.1540816	0.59390801	1.1941466	4.156601	5.25	6.524272	1.0216112	2.0907433	1.8950547	1.0216112	2.0907433	1.8950547	0.68445224	0.76349348	0.71972805	0.51091802	0.77664894	0.80262315	16.613783	7.1885595	1.875	2.55	473	17	41	0.026278384	0.11666667	0.079487182	0.58031607	0.06666667	0.19480519	0.97884595	0.47829881	0.52768928	2.9812188	2.0287027
325	85453.9649656	74215.1299676	85455.1256447	74219.178512	0	0	0	0	0	0	1	0.5	0.5	3.1777484	1.0566417	1.4575424	3.1161914	1.5	1.6	0.7732901	0.21089678	0.42239243	0.7732901	0.21089678	0.42239243	0.66137111	-1	0.25192964	0.38959953	-1	1.8219281	4.211637	9.1758471	1.5	2.25	473	3	5	0.034716975	1	0.83333331	0.50971919	0	0	1.2931758	4.7416558	2.3674667	3.3773596	0.52439922
326	85451.5632776	74220.7224947	85455.4899107	74218.4257945	942	2	6	0.0084745763	0.33333334	0.044117648	2	1.3333334	0.5	3.1735201	1.0575424	1.0435004	3.9154384	3	3.7142856	0.88079292	1.055981	1.152335	0.88079292	1.055981	1.152335	0.67196286	0.58496249	0.62404382	0.44318718	5.2877126	0.69566697	4.5489864	8.1779661	1.5	2.6470587	473	5	18	0.030479686	0.33333334	0.20588236	0.54314995	0.33333334	0.096774191	1.1353407	0.94698668	0.86780316	3.1861031	0.8397066
327	85451.4194822	74219.4400051	85455.5550378	74237.2689334	1880	4	34	0.016913166	0.029411765	0.043589745	3	1.0666667	0.17647059	3.1609364	0.71282601	1.2732269	4.3311825	7.4117646	8.9237871	1.0223112	2.3046701	1.9582232	1.0223112	2.3046701	1.9582232	0.68451101	0.78794861	0.72549206	0.51237929	0.98698992	0.8847847	18.302282	7.1843219	1.8235294	2.5	473	18	41	0.026260391	0.10294118	0.07692308	0.58060342	0.125	0.22077923	0.9781757	0.43390158	0.51066703	2.9800811	1.8754672
328	85421.8947771	74235.4752333	85438.1810782	74232.6438834	38	1	1	0.00034186189	0.16666667	0.0039525693	2	0.83333331	0.5	3.233494	1.0575424	0.86431313	6.2476907	3	3.8	0.92992407	1.055981	1.2942864	0.92992407	1.055981	1.2942864	0.67648053	0.58496249	0.65003353	0.47675896	5.2877126	0.53188497	16.530582	7.7987289	1.5	2.7391305	473	5	24	0.028869336	0.33333334	0.15810277	0.50653547	0.33333334	0.069767445	1.0753566	0.94698668	0.77262658	3.0803123	0.8397066
329	85430.0229728	74210.6810001	85440.8586323	74242.2043652	3940	5	56	0.035445679	0.019762846	0.03508772	3	0.7095238	0.13043478	3.2197883	0.59419537	1.2023747	7.9295936	7.826087	9.6912117	1.0890973	2.5885727	2.2008162	1.0890973	2.5885727	2.2008162	0.68998343	0.80043709	0.74423808	0.55602771	0.75056255	0.80158311	33.333679	6.8050847	1.8695652	2.5438597	473	24	58	0.024650041	0.079051383	0.055137843	0.54673284	0.090909094	0.2072072	0.91819167	0.38631329	0.45437688	2.873313	2.0717142
330	85440.5380426	74245.9263803	85451.4946389	74247.7023742	157	2	2	0.0014124294	0.2	0.0045977011	2	0.83333331	0.40000001	2.9623325	1.0283208	0.8314386	2.920228	3.5999999	4.5801525	1.0665213	1.1634083	1.4574034	1.0665213	1.1634083	1.4574034	0.68816239	0.63092977	0.67353958	0.50095934	3.0849626	0.49566534	11.099602	6.9279661	1.6	2.7666667	473	6	31	0.025171831	0.30000001	0.12183908	0.62270766	0.25	0.070175439	0.93762785	0.85954344	0.6861518	2.9682789	1.0562366
331	85451.4946389	74247.7023742	85453.2305524	74268.6965997	863	4	29	0.0077638635	0.023391813	0.025709219	3	0.77142859	0.15789473	2.9214854	0.6680873	1.2218313	2.9949362	7.5789475	9.2954922	1.2454618	2.4055865	2.0579145	1.2454618	2.4055865	2.0579145	0.70187902	0.79248124	0.73349273	0.57697815	0.89078307	0.82013339	21.06587	6.0762711	1.8421053	2.5416667	473	20	49	0.021555291	0.093567252	0.065602839	0.65574712	0.11111111	0.20430107	0.80291504	0.41569906	0.4859288	2.738956	1.9515446
332	85502.33282	74153.6268699	85523.2219494	74184.0972646	5906	2	24	0.053132534	0.025641026	0.036036037	2	0.30952382	0.15384616	3.2766933	0.67441899	1.1600124	7.7303739	5.0769229	6.3233533	1.0195171	1.8918658	1.7797406	1.0195171	1.8918658	1.7797406	0.68427628	0.74722171	0.70885229	0.52969104	0.94418663	0.7600081	36.943211	7.2012711	1.8461539	2.5945945	473	14	38	0.026332362	0.14102565	0.088588588	0.51579815	0.083333336	0.16901408	0.98085654	0.5285787	0.56187963	2.9428504	1.8895046
333	85463.4409617	74083.1585257	85502.33282	74153.6268699	11177	30	130	0.10055238	0.25	0.20634921	6	2.8666666	0.375	3.1854463	0.98060882	1.4154785	8.5014734	11.25	12.631579	1.027238	2.9270406	2.0183253	1.027238	2.9270406	2.0183253	0.68492371	0.87506127	0.73164213	0.51884162	1.8522611	1.0688307	80.488289	7.1546612	1.625	2.3888888	473	17	37	0.026134443	0.083333336	0.079365082	0.51943755	0.33333334	0.27536231	0.97348422	0.34164202	0.49546024	2.9468906	1.4020779
334	85443.0393904	74067.4851845	85466.3667507	74087.0775328	6134	18	94	0.055183705	0.15000001	0.26780626	5	2.5666666	0.3125	2.8989694	0.92564809	1.5029088	11.185189	10.3125	10.476191	1.0800313	2.6609459	2.0004239	1.0800313	2.6609459	2.0004239	0.68925554	0.84027982	0.73357469	0.49645638	1.5736017	1.3150452	30.463516	6.8538136	1.6875	2.2222223	473	17	28	0.024856959	0.091666669	0.094017096	0.50537056	0.26666668	0.35294119	0.92589909	0.37580621	0.49989405	2.9924095	1.5242933
335	85562.190063	74031.590264	85562.4379937	74052.7106256	20149	2	25	0.18126777	0.01904762	0.030487806	2	0.26785713	0.13333334	2.7472701	0.61839271	1.1611396	11.120263	5.1999998	6.5	1.322751	2.0276461	1.872734	1.322751	2.0276461	1.872734	0.70735192	0.75865442	0.717646	0.57625663	0.82452363	0.76199788	21.121817	5.7796612	1.8666667	2.5853658	473	16	42	0.020295801	0.12380952	0.079268292	0.51639873	0.071428575	0.17721519	0.75600016	0.49318269	0.5339787	2.7106452	1.9871963
336	85514.6926042	74093.1400717	85564.635001	74049.1919928	23278	42	179	0.2094174	0.24561404	0.22948718	7	3.1666667	0.36842105	2.8037999	0.97227997	1.4485947	8.3392048	13.263158	14.608696	1.1893688	3.2074485	2.1758037	1.1893688	3.2074485	2.1758037	0.69774687	0.88422823	0.74465436	0.52878678	1.7677817	1.120611	66.525757	6.3156781	1.6315789	2.3499999	473	20	41	0.02257188	0.070175439	0.069230773	0.51053452	0.33333334	0.29870129	0.84078205	0.31177428	0.4596003	2.897541	1.4401361
337	85444.5009797	74133.3070106	85514.6926042	74093.1400717	6935	6	54	0.062389795	0.057142857	0.096256681	3	0.80952382	0.2	2.8856773	0.76409763	1.3117304	7.3937626	7.1999998	8.5233641	1.0851369	2.1966166	1.8571436	1.0851369	2.1966166	1.8571436	0.68966603	0.78309184	0.71660119	0.49651703	1.1114148	0.93695027	80.871796	6.8262711	1.8	2.4705882	473	16	35	0.024740005	0.11428571	0.089126557	0.50769782	0.14285715	0.23076923	0.9215427	0.45524555	0.53846133	2.9992642	1.7844526
338	85360.0734459	74166.8488273	85453.7669143	74139.0064921	0	0	0	0	0	0	1	0.5	0.5	3.0180702	1.0566417	1.263447	3.395088	1.5	1.7777778	0.75509274	0.21089678	0.56608194	0.75509274	0.21089678	0.56608194	0.65946949	-1	0.41702187	0.36131287	-1	1.1055162	97.742836	9.3728809	1.5	2.5	473	3	7	0.035553638	1	0.60000002	0.4979037	0	0	1.3243407	4.7416558	1.7665287	3.487922	0.52439922
339	85354.1254282	74095.2346572	85414.8167199	74179.290306	942	2	10	0.0084745763	0.13333334	0.10989011	2	1.2	0.33333334	3.0138419	0.97773278	1.3797646	4.3941875	4	4.5714288	0.85726124	1.2736844	1.1768752	0.85726124	1.2736844	1.1768752	0.66973156	0.66096407	0.62482291	0.40963998	2.2813766	1.0892878	103.67635	8.375	1.6666666	2.4285715	473	7	15	0.031316347	0.26666668	0.21978022	0.53060949	0.2	0.2	1.1665056	0.78512388	0.84970772	3.2891622	1.2335654
340	85341.6068099	73648.2920118	85352.5193708	73277.7478965	1062	6	38	0.0095541403	0.090909094	0.10826211	3	1.4583334	0.25	3.3921504	0.85546649	1.3539647	5.5892167	6.75	7.826087	0.96200079	2.0205629	1.6926663	0.96200079	2.0205629	1.6926663	0.67933398	0.7758643	0.7001245	0.51740956	1.390133	0.99765819	370.70477	7.5720339	1.75	2.4444444	473	13	28	0.027906725	0.13636364	0.11111111	0.58171523	0.18181819	0.23529412	1.0395002	0.49491161	0.59078389	2.9383521	1.6084106
341	85323.5763335	73630.6732995	85543.8221535	73588.7756598	1897	5	17	0.017066106	0.17857143	0.034274194	3	1.0833334	0.375	3.2342165	0.99943024	1.0611207	5.2374983	5.625	6.9565215	1.0954943	1.7740444	1.6030675	1.0954943	1.7740444	1.6030675	0.6904943	0.7783854	0.69033718	0.56180114	2.248718	0.67340356	224.19553	6.7711864	1.625	2.65625	473	9	33	0.0245061	0.17857143	0.10685484	0.6086207	0.2857143	0.13114753	0.91282994	0.56368375	0.62380403	2.7762232	1.250885
342	85373.3725101	73603.886704	85376.4997197	73660.5108004	0	0	0	0	0	0	2	0.66666669	0.40000001	3.2502985	1.0283208	1.5142466	4.7397909	3.5999999	3.6923077	0.9351697	1.1634083	1	0.9351697	1.1634083	1	0.67695218	0.63092977	0.57812965	0.48194084	3.0849626	1.5142466	56.710384	7.7605934	1.6	2.2222223	473	6	10	0.028707402	0.30000001	0.30555555	0.56971413	0.25	0.26666668	1.0693246	0.85954344	1	3.0001879	1.0562366
343	85246.1540488	73673.5655208	85542.4284952	73622.6313005	656	4	6	0.0059016156	0.26666668	0.02	3	1.25	0.5	3.1935644	1.0477649	1.0496383	5.0154033	4.5	5.5609756	1.0843483	1.6982459	1.4337122	1.0843483	1.6982459	1.4337122	0.68960273	0.83404374	0.66914189	0.54909343	3.6671772	0.68226486	300.62076	6.8305087	1.5	2.6400001	473	7	26	0.024757998	0.2	0.13666667	0.60459769	0.40000001	0.12765957	0.92221296	0.58884287	0.69749004	2.802254	0.98500192
344	85231.8368344	73749.782679	85249.6785222	73664.0800928	297	1	9	0.0026719205	0.0065359478	0.005260082	2	0.39583334	0.11111111	3.1246879	0.55066818	1.0474485	4.9493032	5.3333335	6.8155842	1.2918296	2.208734	2.0730002	1.2918296	2.208734	2.0730002	0.70519161	0.77186573	0.7344209	0.64009416	0.69751304	0.6479063	87.540039	5.8940678	1.8888888	2.6610169	473	19	60	0.020781605	0.10457516	0.057276446	0.64477932	0.05882353	0.14782609	0.77409589	0.45274806	0.48239261	2.5784278	2.1004384
345	85383.4015303	73701.0129188	85411.2840248	73755.7077933	561	1	21	0.0050469609	0.0065359478	0.012273524	2	0.39583334	0.11111111	3.1246879	0.55066818	1.0474485	4.9493032	5.3333335	6.8155842	1.2918296	2.208734	2.0730002	1.2918296	2.208734	2.0730002	0.70519161	0.77186573	0.7344209	0.64009416	0.69751304	0.6479063	61.39188	5.8940678	1.8888888	2.6610169	473	19	60	0.020781605	0.10457516	0.057276446	0.64477932	0.05882353	0.14782609	0.77409589	0.45274806	0.48239261	2.5784278	2.1004384
346	85331.7479864	73815.2174928	85470.1353669	73697.9463678	531	2	8	0.0047770701	0.044444446	0.013445378	3	0.97619045	0.30000001	3.0287061	0.92617673	1.123461	5.2441711	6.3000002	7.7490773	1.1851177	1.8957499	1.6994165	1.1851177	1.8957499	1.6994165	0.69742781	0.7729429	0.7007612	0.56916094	1.6979907	0.72222495	181.39345	6.3347459	1.7	2.6285715	473	11	36	0.022652848	0.15555556	0.095798321	0.58345741	0.22222222	0.14925373	0.84379804	0.52749574	0.58843726	2.7356405	1.452648
347	85358.4430214	73844.5533681	85499.9999704	73795.2562276	567	2	10	0.0051009394	0.055555556	0.016806724	2	0.47619048	0.22222222	3.0216024	0.82458687	1.0301238	4.9579453	4.6666665	5.8709679	1.1841772	1.5714285	1.6418091	1.1841772	1.5714285	1.6418091	0.69735712	0.71241438	0.69483441	0.56737512	1.3743114	0.63938719	149.89522	6.3389831	1.7777778	2.6857142	473	10	36	0.022670841	0.19444445	0.099159665	0.58312654	0.125	0.11940298	0.84446824	0.63636363	0.60908419	2.7379088	1.6026727
348	85322.3926127	73802.8279848	85378.2265122	73845.3152562	286	6	21	0.0025729605	0.16666667	0.15441176	3	1.0333333	0.33333334	3.0773842	0.96326905	1.4791145	5.2970119	6	6.4000001	1.0143189	1.8333334	1.4666082	1.0143189	1.8333334	1.4666082	0.68383837	0.7737056	0.67273146	0.49493462	1.9265381	1.2678125	70.161186	7.2330508	1.6666666	2.2941177	473	10	18	0.026467307	0.16666667	0.16176471	0.54759341	0.25	0.29032257	0.98588318	0.54545456	0.68184537	2.9601388	1.3585942
349	85283.8728249	73861.3995403	85302.374155	73901.1737416	942	2	6	0.0084745763	0.33333334	0.13333334	2	1.3333334	0.5	3.1205511	1.0575424	1.3713219	3.7667365	3	3.4285715	0.84993631	1.055981	0.94787496	0.84993631	1.055981	0.94787496	0.66902757	0.58496249	0.56992978	0.42051873	5.2877126	1.1603494	43.866688	8.4385595	1.5	2.4000001	473	5	11	0.031586241	0.33333334	0.31111112	0.55393213	0.33333334	0.17647059	1.1765587	0.94698668	1.0549915	3.2207465	0.8397066
350	85267.4000113	73935.0030375	85303.3423154	73891.1599232	0	0	0	0	0	0	1	0.5	0.5	3.1247795	1.0566417	1.4575424	3.0561626	1.5	1.6	0.74940395	0.21089678	0.42239243	0.74940395	0.21089678	0.42239243	0.65886784	-1	0.25192964	0.37126869	-1	1.8219281	56.692749	9.4364405	1.5	2.25	473	3	5	0.035823528	1	0.83333331	0.52168167	0	0	1.3343939	4.7416558	2.3674667	3.4171908	0.52439922
351	85251.5624849	73997.4450394	85298.2019534	73961.7069596	37	0	1	0.00033286551	0	0.012820513	2	0.41666666	0.25	2.9570148	0.87218058	1.4554428	3.2789662	4.5	4.6153846	0.88053304	1.4783703	1.3006579	0.88053304	1.4783703	1.3006579	0.67193848	0.69918031	0.64624065	0.41283	1.569925	1.3584132	58.757557	8.1800852	1.75	2.2307692	473	9	14	0.030488683	0.21428572	0.20512821	0.56943208	0.14285715	0.30434781	1.1356758	0.67642051	0.76884174	3.2843106	1.5004418
352	85249.999985	73844.6979381	85308.1941644	73877.1491638	1951	4	23	0.017551908	0.088888891	0.19166666	3	0.94999999	0.30000001	3.110199	0.92617673	1.4990152	4.1344352	6.3000002	6.2222223	0.98097515	1.8957499	1.5405476	0.98097515	1.8957499	1.5405476	0.68098837	0.7729429	0.68430793	0.48376328	1.6979907	1.4157366	66.630661	7.4449153	1.7	2.1875	473	11	17	0.027366944	0.15555556	0.15833333	0.58980584	0.22222222	0.34482759	1.0193938	0.52749574	0.64911979	3.0041654	1.452648
353	85232.8199668	73954.306533	85266.3385145	73929.2549672	140	1	2	0.0012594912	0.035714287	0.025641026	2	0.41666666	0.25	2.9570148	0.87218058	1.4554428	3.2789662	4.5	4.6153846	0.88053304	1.4783703	1.3006579	0.88053304	1.4783703	1.3006579	0.67193848	0.69918031	0.64624065	0.41283	1.569925	1.3584132	41.845837	8.1800852	1.75	2.2307692	473	9	14	0.030488683	0.21428572	0.20512821	0.56943208	0.14285715	0.30434781	1.1356758	0.67642051	0.76884174	3.2843106	1.5004418
354	85262.9841362	74018.9200642	85316.8494892	73997.8710203	3	1	1	2.6989097e-005	0.027777778	0.0095238099	2	0.41666666	0.22222222	2.9481633	0.82458687	1.4274213	3.7754934	4.6666665	4.9411764	0.89078403	1.5714285	1.3873369	0.89078403	1.5714285	1.3873369	0.67289668	0.71241438	0.66087639	0.41638735	1.3743114	1.268819	57.831985	8.0974579	1.7777778	2.2666667	473	10	16	0.030137824	0.19444445	0.18095239	0.54827398	0.125	0.2962963	1.1226066	0.63636363	0.72080547	3.2750318	1.6026727
355	85395.2944033	73983.4992999	85445.4189866	74071.6710166	1774	15	46	0.015959552	0.22727273	0.18181819	5	2.0666666	0.41666666	2.8733802	1.0110886	1.5058028	6.6080327	8.75	9.2215567	1.0293641	2.5978665	1.7852225	1.0293641	2.5978665	1.7852225	0.68510133	0.87606722	0.71211302	0.46898162	2.1906919	1.290688	101.42349	7.1419492	1.5833334	2.2608695	473	13	24	0.026080463	0.10606061	0.11462451	0.52043009	0.36363637	0.3255814	0.97147357	0.38493127	0.56015426	3.0876446	1.278946
356	85377.857852	74051.8300649	85449.5903335	74012.8495655	0	0	0	0	0	0	1	0.2	0.2	2.8810115	0.82080209	1.2887533	4.8193283	2.4000001	2.8717949	0.88549745	0.87255627	1.0102814	0.88549745	0.87255627	1.0102814	0.67240357	0.5	0.58980238	0.40448752	1.6416042	0.9855172	81.639626	8.1398306	1.8	2.5	473	6	13	0.030317752	0.40000001	0.27272728	0.48177764	0	0.14285715	1.1293087	1.146058	0.98982322	3.3143737	1.4445759
357	85220.0529808	73888.6388105	85303.6730075	73971.7780342	1355	10	22	0.012190076	0.27777779	0.16176471	4	1.5833334	0.44444445	2.9979186	1.0287713	1.5155047	3.6145847	6.6666665	6.9565215	0.93021399	2.2	1.5364467	0.93021399	2.2	1.5364467	0.67650664	0.8613531	0.68301076	0.4421626	2.571928	1.3639542	117.91708	7.7966104	1.5555556	2.2352941	473	10	18	0.02886034	0.1388889	0.15441176	0.56742179	0.375	0.32258064	1.0750215	0.45454547	0.65085238	3.1687264	1.1722869
358	85303.6730075	73971.7780342	85349.8732534	74106.0528268	690	11	41	0.0062074922	0.14102565	0.21578947	4	1.2833333	0.30769232	2.9767847	0.92616349	1.5078828	4.873209	8.3076925	7.9370079	0.91509551	2.3122807	1.8135039	0.91509551	2.3122807	1.8135039	0.67513639	0.81546485	0.7180022	0.43190771	1.6207861	1.4393427	142.00064	7.9088984	1.6923077	2.1500001	473	14	21	0.029337147	0.11538462	0.12105263	0.53146553	0.25	0.37837839	1.0927821	0.43247348	0.55141872	3.2330437	1.4958625
359	85310.0120648	74004.6990402	85400.4776106	73989.0720462	500	4	20	0.0044981828	0.088888891	0.095238097	3	0.78333336	0.30000001	2.9566813	0.92617673	1.4176338	6.4111533	6.3000002	7.0534353	0.90482914	1.8957499	1.5517242	0.90482914	1.8957499	1.5517242	0.67419612	0.7729429	0.68380839	0.42417657	1.6979907	1.1138551	91.805328	7.987288	1.7	2.3809524	473	11	22	0.029670013	0.15555556	0.13809524	0.49284944	0.22222222	0.25641027	1.1051811	0.52749574	0.64444447	3.2705648	1.452648
360	85397.5964012	73989.8846554	85464.4246182	73956.7429683	481	4	9	0.0043272516	0.14285715	0.05882353	3	0.86666667	0.375	2.8843341	0.99943024	1.4146782	4.7115512	5.625	6.3157897	0.98681432	1.7740444	1.4135897	0.98681432	1.7740444	1.4135897	0.68149263	0.7783854	0.66484892	0.45130333	2.248718	1.1199536	74.594788	7.4067798	1.625	2.3888888	473	9	19	0.027205009	0.17857143	0.1633987	0.53498387	0.2857143	0.24242425	1.0133619	0.56368375	0.70741886	3.1361079	1.250885
361	85457.6670594	73952.4299949	85491.7559328	74044.854953	1166	3	11	0.010489762	0.06666667	0.031339031	3	0.73333335	0.30000001	2.8299952	0.92617673	1.2823336	4.6484051	6.3000002	7.47644	1.1226962	1.8957499	1.6100973	1.1226962	1.8957499	1.6100973	0.69264209	0.7729429	0.690696	0.50379664	1.6979907	0.89763355	98.511032	6.6313558	1.7	2.5185184	473	11	28	0.023912339	0.15555556	0.11680911	0.56029779	0.22222222	0.19607843	0.89071292	0.52749574	0.62108052	2.9386971	1.452648
362	85495.3565089	73992.6785919	85533.5859883	73906.4076482	0	0	0	0	0	0	1	0.14285715	0.14285715	2.9978142	0.6862781	0.92034763	4.2239413	2.5714285	3.3103449	1.1785649	1.1492875	1.5014817	1.1785649	1.1492875	1.5014817	0.6969344	0.6131472	0.67888218	0.56023943	1.098045	0.55568159	94.3619	6.3644066	1.8571428	2.7419355	473	8	32	0.022778798	0.2857143	0.11612903	0.58114141	0	0.084745765	0.84848952	0.87010431	0.66600877	2.7522063	1.7382877
363	85670.6164516	74017.2915186	85878.8334926	73867.3967463	30582	19	255	0.27512684	0.028528528	0.053650327	5	1.156746	0.13513513	2.8171945	0.59378099	1.17467	4.9586606	12.972973	16.152254	1.6218078	3.2813966	2.6250107	1.6218078	3.2813966	2.6250107	0.72653085	0.83398497	0.77061749	0.7245965	0.72786057	0.76008058	256.55951	4.8983049	1.8648648	2.5714285	473	38	99	0.016553313	0.048048049	0.032400589	0.67060506	0.11111111	0.20207255	0.61659586	0.3047483	0.38095084	2.3687861	2.1108422
364	85535.2779131	74053.3223731	85678.2423099	74012.9976944	43528	55	287	0.39159378	0.18333334	0.088580243	8	3.8761904	0.31999999	2.760062	0.92400479	1.1739386	5.2897382	16.32	19.833334	1.5582906	3.4577765	2.4279311	1.5582906	3.4577765	2.4279311	0.72269011	0.87706304	0.759058	0.68208426	1.5015078	0.75205445	148.54259	5.0572033	1.6799999	2.5925925	473	26	82	0.017228039	0.056666669	0.039814815	0.62641436	0.29166666	0.18867925	0.64172882	0.28920317	0.41187331	2.4545891	1.5709702
365	85488.7677978	74040.1242544	85546.5850553	74052.2785741	14590	16	120	0.13125697	0.08421053	0.15384616	5	1.1083333	0.25	2.8163562	0.83968329	1.4061102	5.1976895	11.25	12.631579	1.3128581	2.7807059	2.1362436	1.3128581	2.7807059	2.1362436	0.70666486	0.8313331	0.74124467	0.58632767	1.2595249	1.0676022	59.080986	5.8156781	1.75	2.375	473	21	41	0.020448739	0.078947365	0.070512824	0.59308988	0.21052632	0.2857143	0.76169693	0.35962093	0.46811143	2.6926408	1.7024121
366	85422.6097496	74079.7089641	85490.9976095	74040.0756475	8520	14	66	0.076649033	0.13333334	0.11092437	5	1.4333333	0.33333334	2.8500423	0.94819242	1.379997	4.9016962	10	11.428572	1.1606871	2.6359401	1.9373348	1.1606871	2.6359401	1.9373348	0.69557768	0.84509802	0.72423226	0.52454084	1.6856754	1.0138754	79.042389	6.4470339	1.6666666	2.4285715	473	16	36	0.023129655	0.095238097	0.084033616	0.57468981	0.2857143	0.25373134	0.86155868	0.37937132	0.51617306	2.8903711	1.4704151
367	85406.3365305	74073.6203668	85422.6097496	74079.7089641	2100	2	18	0.018892368	0.044444446	0.055384614	2	0.40000001	0.2	2.8963823	0.7813015	1.2454473	4.6125531	4.8000002	5.818182	1.0160458	1.6587812	1.5592874	1.0160458	1.6587812	1.5592874	0.68398404	0.72330832	0.68468726	0.46661747	1.2277595	0.86223269	17.374945	7.2224574	1.8	2.5384614	473	11	27	0.026422326	0.17777778	0.12307692	0.54836231	0.11111111	0.18367347	0.98420763	0.60285228	0.64131856	3.0883348	1.69002
368	85308.6235001	74121.8320253	85414.8569667	74070.6979874	3550	17	66	0.031937096	0.18681319	0.2857143	5	1.75	0.35714287	3.0008631	0.97050017	1.5382347	4.8125491	9.6428576	9.1719742	0.99074584	2.6152782	1.9341822	0.99074584	2.6152782	1.9341822	0.68183094	0.8518939	0.73049581	0.47140756	1.8196878	1.4741416	117.89928	7.3813558	1.6428572	2.1363637	473	15	23	0.027097052	0.0989011	0.10822511	0.56724137	0.30769232	0.39024389	1.0093406	0.38236848	0.51701438	3.0732293	1.411908
369	85924.0460366	73971.1455156	86091.8448916	73890.1638291	31132	155	860	0.28007486	0.17165005	0.17029703	13	6.5	0.30232558	3.1279416	0.89643466	1.3611728	3.4764395	27.209303	31.373093	1.4528366	4.3432794	2.8820457	1.4528366	4.3432794	2.8820457	0.71605104	0.89513254	0.78497827	0.72066069	1.3601078	0.95751464	186.31825	5.3516951	1.6976744	2.4455445	473	44	102	0.018478535	0.03322259	0.02891089	0.70488507	0.2857143	0.26633167	0.68830866	0.23024078	0.34697574	2.4418395	1.6583368
370	85795.2030435	74028.7477805	85924.0460366	73971.1455156	54598	124	1124	0.49118355	0.067759566	0.13614342	12	4.0348597	0.19672132	2.9653172	0.72686523	1.3369049	3.3040109	28.918034	33.770271	1.6755342	4.341476	3.13906	1.6755342	4.341476	3.13906	0.72969431	0.87393486	0.79666656	0.78797477	0.93886757	0.94455242	141.13306	4.7733049	1.8032787	2.4341085	473	62	130	0.016022528	0.026775956	0.022407945	0.72612643	0.18333334	0.27450982	0.59682459	0.23033641	0.31856671	2.2911751	1.9508115
371	85754.054177	74058.3603017	85796.0516296	74028.1371009	21666	34	194	0.19491525	0.11333334	0.058416139	7	2.2333333	0.28	2.9619017	0.87695611	1.1514261	3.0742896	15.12	18.522243	1.4436992	3.2656779	2.4123299	1.4436992	3.2656779	2.4123299	0.71545923	0.85971868	0.75802827	0.67811203	1.3412269	0.7295295	51.741936	5.3792372	1.72	2.609756	473	26	83	0.018595487	0.059999999	0.039747063	0.70301723	0.25	0.18012422	0.69266504	0.30621514	0.41453698	2.494257	1.6596798
372	85710.9399518	74095.3100707	85754.054177	74058.3603017	20707	20	152	0.18628775	0.08658009	0.13475177	5	1.5095239	0.22727273	2.979284	0.80095017	1.3509823	3.5193148	11.590909	13.455099	1.3268682	2.8443856	2.2070389	1.3268682	2.8443856	2.2070389	0.70763677	0.82993227	0.74561197	0.6268689	1.1513659	0.97350192	56.781353	5.7648306	1.7727273	2.4375	473	23	49	0.020232826	0.073593073	0.061170213	0.65415961	0.19047619	0.25806451	0.75365442	0.35156977	0.45309579	2.5980585	1.7739892
373	85654.9380342	74130.0460018	85710.9399518	74095.3100707	17102	30	149	0.15385585	0.19607843	0.13783534	6	3.6166666	0.33333334	3.0270779	0.9438616	1.314218	5.4851418	12	14.060606	1.2185081	2.9449787	2.1118128	1.2185081	2.9449787	2.1118128	0.69991112	0.86122596	0.73802465	0.58488888	1.6303064	0.91423863	65.899925	6.1885595	1.6666666	2.4893618	473	19	48	0.022032099	0.078431375	0.064754859	0.59487182	0.29411766	0.23076923	0.82067567	0.33956105	0.47352681	2.714812	1.5002049
374	85612.3452659	74144.606104	85654.9380342	74130.0460018	17618	28	217	0.15849796	0.086153843	0.12259887	6	1.8	0.23076923	3.2264256	0.80291623	1.3265929	17.139353	13.846154	16.25498	1.167042	3.1185749	2.3628564	1.167042	3.1185749	2.3628564	0.69606173	0.84310895	0.75589359	0.59706545	1.1409862	0.93013984	45.012669	6.4173727	1.7692307	2.4666667	473	27	61	0.023003707	0.061538462	0.049717516	0.54224849	0.2	0.24786325	0.85686719	0.32065928	0.42321658	2.7346005	1.7860292
375	85523.8956011	74183.3767309	85612.3452659	74144.606104	19506	88	387	0.17548311	0.25071225	0.31591836	10	5.3928571	0.37037036	3.3603063	0.96758693	1.5073175	14.376331	18.888889	19.77244	1.0922863	3.8831756	2.5601723	1.0922863	3.8831756	2.5601723	0.69023842	0.90531456	0.7720418	0.5819937	1.6932771	1.2398902	96.57383	6.7881355	1.6296296	2.26	473	28	51	0.02457807	0.048433047	0.051428571	0.54805624	0.34615386	0.35051546	0.91551083	0.25752118	0.39059871	2.8212552	1.4788892
376	85383.968381	74224.7019932	85523.8956011	74183.3767309	16703	42	230	0.15026629	0.16600791	0.14411028	7	3.2666667	0.30434781	3.2541504	0.90844387	1.3324085	19.820015	14.608696	17.038031	1.1312079	3.2357159	2.3056171	1.1312079	3.2357159	2.3056171	0.69330615	0.86485791	0.75205195	0.58369857	1.4535102	0.9310807	145.90204	6.5889831	1.6956521	2.4736843	473	24	58	0.023732413	0.063241109	0.052631579	0.52774793	0.27272728	0.24324325	0.88401079	0.30905062	0.43372339	2.8026969	1.5947087
377	85418.064377	74214.9440933	85425.909931	74248.7102145	528	1	24	0.0047500809	0.0083333338	0.032388665	2	0.56666666	0.125	3.1532862	0.59390801	1.2052575	4.1558528	5.25	6.5050507	1.0212616	2.0907433	1.8882366	1.0212616	2.0907433	1.8882366	0.68442291	0.76349348	0.7191478	0.51061428	0.77664894	0.81712377	34.665596	7.1906781	1.875	2.5384614	473	17	40	0.026287381	0.11666667	0.080971658	0.58017242	0.06666667	0.2	0.97918105	0.47829881	0.52959466	2.9806499	2.0287027
378	85587.4608682	74188.8806541	85599.6078137	74242.1961903	2239	1	18	0.020142863	0.0028490028	0.010169491	2	0.13809524	0.074074075	2.9279997	0.41793492	1.168571	2.9162979	5.5555553	7.0138149	1.2687613	2.6405594	2.28496	1.2687613	2.6405594	2.28496	0.70355481	0.79684633	0.75027615	0.58908713	0.48759076	0.79203147	54.681759	5.9830508	1.925926	2.5166667	473	28	61	0.021159451	0.071225069	0.05141243	0.66206896	0.03846154	0.22222222	0.78817034	0.37870762	0.43764442	2.7307878	2.3099699
379	85838.7572801	74075.1579515	85939.0438012	74000.0000698	23685	54	354	0.21307892	0.12413793	0.092476487	8	4.3888888	0.26666668	2.8098471	0.85543203	1.2134174	3.2542589	17.6	21.311064	1.6078267	3.5110173	2.5371888	1.6078267	3.5110173	2.5371888	0.72569507	0.8651284	0.76569247	0.71647316	1.2627807	0.78827846	125.32395	4.9322033	1.7333333	2.5681818	473	31	89	0.016697254	0.050574712	0.036050156	0.71459329	0.24137931	0.20231214	0.62195754	0.28481773	0.394137	2.3985808	1.711086
380	85757.1150266	74102.8929438	85838.7572801	74075.1579515	18883	6	82	0.16987836	0.025974026	0.032997988	3	0.70833331	0.13636364	2.887759	0.61099362	1.0760887	2.9137113	7.7727275	9.8431721	1.444398	2.5449765	2.2390029	1.444398	2.5449765	2.2390029	0.71550459	0.79858178	0.7465809	0.66145766	0.78071404	0.66791707	86.224632	5.3771186	1.8636364	2.6478872	473	23	72	0.01858649	0.082251079	0.047082495	0.70316094	0.095238097	0.15827338	0.69232994	0.39293092	0.44662738	2.5166659	2.0449286
381	85593.2943434	74189.5070062	85757.1150266	74102.8929438	24646	132	719	0.22172442	0.17813765	0.28129891	12	6.6500001	0.30769232	3.0516386	0.90384209	1.4767239	3.6062696	24.923077	26.547485	1.3345824	4.1960812	2.8709838	1.3345824	4.1960812	2.8709838	0.70816863	0.8933813	0.7875244	0.64582777	1.3905263	1.1717484	185.30843	5.737288	1.6923077	2.2916667	473	40	73	0.020115873	0.036437247	0.036384977	0.65615869	0.28947368	0.34042552	0.74929804	0.23831759	0.34831265	2.6072512	1.6392852
382	85408.838492	74251.5119704	85593.2943434	74189.5070062	17906	207	854	0.16108891	0.27935222	0.35362318	15	8.1499996	0.38461539	3.1336296	0.97281843	1.5247853	4.464232	27.692308	28.451242	1.2165211	4.7205915	2.987735	1.2165211	4.7205915	2.987735	0.69976479	0.9264912	0.79494458	0.60448891	1.6918582	1.2736442	194.5985	6.1970339	1.6153846	2.2285714	473	40	71	0.022068085	0.032388665	0.035610765	0.6227895	0.36842105	0.37226278	0.82201612	0.21183786	0.33470172	2.7639034	1.4842997
383	85720.554465	74182.0993723	86003.4529558	74113.9493955	162	0	7	0.0014574112	0	0.0031659883	2	0.55555558	0.10526316	2.860667	0.5314883	1.0043374	3.2129195	5.3684211	6.9006343	1.4642426	2.2640812	2.141715	1.4642426	2.2640812	2.141715	0.71678591	0.77552384	0.73962784	0.66425896	0.66436034	0.60977626	290.99136	5.3177967	1.8947369	2.6865671	473	20	68	0.018334594	0.099415205	0.051108096	0.68660617	0.055555556	0.13740458	0.68294692	0.44168025	0.46691552	2.5015345	2.131665
384	85775.2789545	74132.1430618	85813.2218112	74211.0713253	36	1	2	0.00032386914	0.1	0.0031746032	2	0.75	0.40000001	2.8480198	1.0283208	0.73527968	2.784292	3.5999999	4.6211181	1.2918296	1.1634083	1.5525579	1.2918296	1.1634083	1.5525579	0.70519161	0.63092977	0.68565774	0.58341849	3.0849626	0.42508358	87.574715	5.8940678	1.6	2.8055556	473	6	37	0.020781605	0.30000001	0.1031746	0.66810346	0.25	0.057971016	0.77409589	0.85954344	0.64409834	2.6949089	1.0562366
385	85758.554847	74205.6787038	85768.4141144	74270.2820932	219	2	26	0.0019702041	0.016666668	0.04369748	2	0.5714286	0.125	2.9381282	0.59390801	1.2481606	2.9121053	5.25	6.4096384	1.2130595	2.0907433	1.8628219	1.2130595	2.0907433	1.8628219	0.69950938	0.76349348	0.7170434	0.56516248	0.77664894	0.88105458	65.351379	6.2118645	1.875	2.4857142	473	17	36	0.022131059	0.11666667	0.08739496	0.66828477	0.06666667	0.2238806	0.82436186	0.47829881	0.53681993	2.7623427	2.0287027
386	85608.3729578	74261.8433786	86043.9953829	74231.7015638	541	2	8	0.0048670336	0.095238097	0.0088593578	2	0.69999999	0.2857143	2.8838906	0.92379493	0.79610497	2.847297	4.2857141	5.4961834	1.3304175	1.3791449	1.6921867	1.3304175	1.3791449	1.6921867	0.70788175	0.68260622	0.70088834	0.60842115	1.8475899	0.46090287	436.66397	5.7521186	1.7142857	2.7906976	473	8	44	0.020178847	0.23809524	0.085271321	0.6777299	0.16666667	0.072289154	0.75164378	0.72508693	0.59095132	2.6343696	1.3792429
387	85776.4975303	74204.6660725	86030.9106858	74185.5180781	31261	10	149	0.28123537	0.015873017	0.030101011	4	0.82698411	0.11111111	2.8318145	0.52811676	1.126942	2.8978474	10.666667	13.473684	1.6209269	3.1536334	2.595346	1.6209269	3.1536334	2.595346	0.72647834	0.82585663	0.76883531	0.72796106	0.63033295	0.71585625	255.13271	4.9004235	1.8888888	2.5999999	473	37	101	0.016562309	0.050793651	0.032323234	0.71689987	0.085714288	0.18781726	0.61693096	0.31709456	0.38530511	2.3757012	2.1946414
388	85452.7239997	74268.7969342	85776.4975303	74204.6660725	34215	174	623	0.30781063	0.32954547	0.26555839	14	6.6500001	0.42424244	2.9053648	0.99625534	1.4684234	2.9982116	24.181818	26.34388	1.4493086	4.6783538	2.7686524	1.4493086	4.6783538	2.7686524	0.71582282	0.94163567	0.78174913	0.66775388	1.8818157	1.1421071	330.06372	5.362288	1.5757576	2.3188405	473	34	70	0.018523516	0.035984848	0.038789429	0.70416665	0.40625	0.32592592	0.68998414	0.21375039	0.36118653	2.5352795	1.4024292
389	86286.485998	73757.501455	86316.4247353	73712.1720985	0	0	0	0	0	0	1	0.33333334	0.33333334	3.2165611	1	1.3055289	3.4890442	2	2.3529413	0.89051819	0.5	0.73918515	0.89051819	0.5	0.73918515	0.67287195	0	0.5041489	0.45415923	4	1.0681599	54.32383	8.099576	1.6666666	2.5	473	4	9	0.03014682	0.66666669	0.42857143	0.57425994	0	0.07692308	1.1229417	2	1.352841	3.0864799	0.93488598
390	86239.5842679	73641.5715222	86316.1525979	73795.8131962	1041	6	26	0.0093652168	0.21428572	0.19117647	3	1.7	0.375	3.2107368	0.99943024	1.4441595	4.2066383	5.625	6.2068968	1.036155	1.7740444	1.4028426	1.036155	1.7740444	1.4028426	0.68566692	0.7783854	0.66319418	0.52750206	2.248718	1.1815851	172.20105	7.1016951	1.625	2.3529413	473	9	18	0.025909532	0.17857143	0.16911764	0.61165047	0.2857143	0.25806451	0.96510655	0.56368375	0.71283835	2.8685107	1.250885
391	86245.1917635	73656.7228043	86300.814896	73619.3544165	692	2	8	0.0062254849	0.2	0.028985508	2	0.83333331	0.40000001	3.1868951	1.0283208	0.95948154	4.7815146	3.5999999	4.5148516	1.0894948	1.1634083	1.3475152	1.0894948	1.1634083	1.3475152	0.69001526	0.63092977	0.65768135	0.55054837	3.0849626	0.59967595	67.009918	6.8029661	1.6	2.7083333	473	6	25	0.024641044	0.30000001	0.14855072	0.60646552	0.25	0.088888891	0.91785657	0.85954344	0.74210662	2.7979152	1.0562366
392	86499.8147955	73409.1779191	86553.5236998	73658.3653563	1245	2	34	0.011200475	0.013071896	0.01920904	2	0.5625	0.11111111	3.1272769	0.55066818	1.0388018	4.9500446	5.3333335	6.8223352	1.2935095	2.208734	2.0793135	1.2935095	2.208734	2.0793135	0.70530993	0.77186573	0.73491102	0.64145792	0.69751304	0.64006978	254.90984	5.887712	1.8888888	2.6666667	473	19	61	0.020754615	0.10457516	0.056497175	0.64524066	0.05882353	0.14529915	0.77309054	0.45274806	0.48092794	2.5764666	2.1004384
393	86411.7091211	73703.9989927	86560.4290398	73640.2389742	391	2	6	0.0035175788	0.33333334	0.023715414	2	1	0.5	3.1779587	1.0575424	0.86431313	4.5679731	3	3.8	1.0886999	1.055981	1.2942864	1.0886999	1.055981	1.2942864	0.6899516	0.58496249	0.65003353	0.54860383	5.2877126	0.53188497	161.81148	6.8072033	1.5	2.7391305	473	5	24	0.024659038	0.33333334	0.15810277	0.60617816	0.33333334	0.069767445	0.91852677	0.94698668	0.77262658	2.8036292	0.8397066
394	86414.03399	73691.5659649	86431.2896226	73736.5971226	140	2	12	0.0012594912	0.095238097	0.088235296	2	0.69999999	0.2857143	3.2066457	0.92379493	1.3366557	4.0590763	4.2857141	5	1.0354359	1.3791449	1.2906152	1.0354359	1.3791449	1.2906152	0.68560714	0.68260622	0.64601481	0.52646422	1.8475899	1.0024918	48.224083	7.1059322	1.7142857	2.4705882	473	8	18	0.025927525	0.23809524	0.18382353	0.61138082	0.16666667	0.19354838	0.9657768	0.72508693	0.77482426	2.8669653	1.3792429
395	86459.7171428	73712.9679404	86471.9686691	73732.5050797	129	2	9	0.0011605312	0.095238097	0.025641026	2	0.69999999	0.2857143	3.2817469	0.92379493	1.0625136	4.1091743	4.2857141	5.3333335	1.0612113	1.3791449	1.4669775	1.0612113	1.3791449	1.4669775	0.6877299	0.68260622	0.6738053	0.5522114	1.8475899	0.67614502	23.060783	6.9576273	1.7142857	2.6666667	473	8	28	0.02529778	0.23809524	0.12820514	0.62081987	0.16666667	0.11764706	0.94231933	0.72508693	0.68167371	2.8170919	1.3792429
396	86351.0266256	73815.1922269	86354.8560604	73849.7960295	0	0	0	0	0	0	1	0.2	0.2	3.2556717	0.82080209	0.95789105	3.6468201	2.4000001	3.0561798	1.0423075	0.87255627	1.2724882	1.0423075	0.87255627	1.2724882	0.6861769	0.5	0.64641088	0.53806174	1.6416042	0.59544581	34.815052	7.0656781	1.8	2.7272727	473	6	23	0.025756594	0.40000001	0.16450216	0.6139428	0	0.073170729	0.95940977	1.146058	0.78586185	2.850152	1.4445759
397	86465.8479345	73729.1207544	86650.4718822	73639.3605403	516	2	26	0.0046421248	0.01904762	0.016290726	2	0.57692307	0.13333334	3.2542961	0.61839271	0.98830807	4.2512841	5.1999998	6.6585364	1.1638559	2.0276461	1.9966168	1.1638559	2.0276461	1.9966168	0.69581926	0.75865442	0.72839671	0.60057825	0.82452363	0.59710282	205.28735	6.4322033	1.8666667	2.7017543	473	16	58	0.023066681	0.12380952	0.060776941	0.6316092	0.071428575	0.12612613	0.85921293	0.49318269	0.50084722	2.7057936	1.9871963
398	86091.0496659	73890.5476143	86204.1777031	73843.735981	10490	29	241	0.09437187	0.071428575	0.099792957	6	2.3031135	0.20689656	3.2315836	0.75827092	1.2855066	3.5695477	14.275862	17.055012	1.2980106	3.1935272	2.4470973	1.2980106	3.1935272	2.4470973	0.70562649	0.84167188	0.76084864	0.6651606	1.0340058	0.87760544	122.43073	5.8707628	1.7931035	2.5	473	30	71	0.020682644	0.056650247	0.043478262	0.68999463	0.17857143	0.23357664	0.7704097	0.31313339	0.40864745	2.5712211	1.8631822
399	86289.2233227	73855.55102	86661.4460293	73664.9080678	3106	19	128	0.027942711	0.082251079	0.051509053	5	2.2435896	0.22727273	3.2480404	0.80095017	1.1367692	4.3748956	11.590909	14.325022	1.2475445	2.8443856	2.2779422	1.2475445	2.8443856	2.2779422	0.70202976	0.82993227	0.74929374	0.64254415	1.1513659	0.71795952	418.20386	6.0677967	1.7727273	2.6197183	473	23	72	0.021519307	0.073593073	0.046277665	0.65632182	0.19047619	0.17266187	0.80157459	0.35156977	0.43899271	2.6162682	1.7739892
400	86215.5408728	73472.2732203	86306.3209753	73638.3026548	1541	2	34	0.0138634	0.013071896	0.018579235	2	0.5625	0.11111111	3.1293368	0.55066818	1.0302676	4.9506726	5.3333335	6.828784	1.2946318	2.208734	2.0856111	1.2946318	2.208734	2.0856111	0.70538896	0.77186573	0.73539835	0.64243764	0.69751304	0.63244146	189.22685	5.8834743	1.8888888	2.6721311	473	19	62	0.020736622	0.10457516	0.055737704	0.64554822	0.05882353	0.14285715	0.77242035	0.45274806	0.4794758	2.5750456	2.1004384
401	86154.2341627	73615.5653189	86266.7077089	73830.0718372	137	2	10	0.0012325021	0.13333334	0.052631579	2	0.75	0.33333334	3.2381592	0.97773278	1.1687324	4.042634	4	4.869565	1.056702	1.2736844	1.3034559	1.056702	1.2736844	1.3034559	0.6873613	0.66096407	0.64958549	0.54256088	2.2813766	0.79172194	242.20517	6.9830508	1.6666666	2.5999999	473	7	21	0.025405737	0.26666668	0.16842106	0.61920172	0.2	0.13513513	0.94634062	0.78512388	0.76719129	2.8318226	1.2335654
402	85998.9337859	73603.8812163	86181.3867957	73620.4820981	455	2	12	0.0040933462	0.095238097	0.021390375	2	0.69999999	0.2857143	3.2382565	0.92379493	0.92582911	4.9882302	4.2857141	5.4271355	1.1239648	1.3791449	1.5738505	1.1239648	1.3791449	1.5738505	0.69274127	0.68260622	0.68751311	0.5771271	1.8475899	0.55869001	183.20668	6.625	1.7142857	2.7352941	473	8	35	0.023885351	0.23809524	0.10516934	0.61853451	0.16666667	0.092307694	0.88970762	0.72508693	0.63538438	2.7513161	1.3792429
403	85957.8009731	73775.1029624	86057.6758692	73713.1411905	26	1	6	0.00023390551	0.027777778	0.0095238099	2	0.40000001	0.22222222	3.1816752	0.82458687	1.0136993	4.1428742	4.6666665	5.8832684	1.1716241	1.5714285	1.6543651	1.1716241	1.5714285	1.6543651	0.69640952	0.71241438	0.69625121	0.59109676	1.3743114	0.62511456	117.53407	6.3961864	1.7777778	2.6944444	473	10	37	0.022913743	0.19444445	0.096825399	0.63405174	0.125	0.11594203	0.8535161	0.63636363	0.60446149	2.7097194	1.6026727
404	85876.0250639	73568.9781845	85989.3047649	73839.8743412	6817	14	95	0.061328225	0.050724637	0.034234233	5	1.6458334	0.20833333	3.0921996	0.76529139	1.1444817	4.3522196	11.875	14.692949	1.3924994	2.9077961	2.3325076	1.3924994	2.9077961	2.3325076	0.71209103	0.82947791	0.75293487	0.68282467	1.0629047	0.72483838	293.62735	5.5402541	1.7916666	2.6133332	473	25	76	0.019279212	0.068840578	0.043603603	0.67045981	0.17391305	0.17687075	0.71813309	0.34390306	0.42872316	2.4985621	1.8367543
405	85989.3047649	73839.8743412	86024.2816833	73923.383232	6696	12	110	0.060239661	0.047430828	0.033122554	4	1.1102564	0.17391305	3.041744	0.69764644	1.0477912	3.3731906	9.913043	12.516399	1.4326099	2.7248132	2.3242888	1.4326099	2.7248132	2.3242888	0.7147373	0.81438106	0.75230008	0.6910398	0.93019527	0.6394608	90.537949	5.4131355	1.826087	2.6707318	473	24	83	0.018739428	0.075098813	0.041252635	0.7007184	0.13636364	0.14906833	0.69802672	0.36699763	0.43023914	2.4749029	1.9309717
406	85873.6032012	73886.23173	85997.7722153	73843.7773421	2263	6	80	0.020358775	0.02	0.022948939	3	0.6388889	0.12	2.9051507	0.56340808	1.0405943	3.3336112	7.9200001	10.107722	1.504096	2.6719184	2.3494885	1.504096	2.6719184	2.3494885	0.71932095	0.80390573	0.75393832	0.6929583	0.69755286	0.63633466	131.22621	5.2033896	1.88	2.6666667	473	26	85	0.01784879	0.07333333	0.040160641	0.69491005	0.083333336	0.15151516	0.66485119	0.37426293	0.42562455	2.4461627	2.1200745
407	85893.8628953	73810.7505137	85925.2869965	73871.3325377	1248	6	18	0.011227464	0.2857143	0.047619049	3	1.3333334	0.42857143	2.9506242	1.0306391	1.0699971	3.3648176	5.1428571	6.3396225	1.2250109	1.7239312	1.5153866	1.2250109	1.7239312	1.5153866	0.70038885	0.79248124	0.67979461	0.57316029	2.7483709	0.68955368	68.247017	6.1610169	1.5714285	2.6428571	473	8	29	0.021915147	0.19047619	0.12169312	0.64999998	0.33333334	0.13207547	0.81631929	0.58006954	0.65989763	2.7232406	1.1270282
408	85895.1090751	73761.0415528	85896.0889595	73819.2630529	291	2	8	0.0026179424	0.13333334	0.076190479	2	0.66666669	0.33333334	3.0302317	0.97773278	1.3419172	3.3767922	4	4.6451612	1.1097533	1.2736844	1.1981546	1.1097533	1.2736844	1.1981546	0.69162506	0.66096407	0.62953198	0.5332216	2.2813766	1.0224131	58.229744	6.6970339	1.6666666	2.4666667	473	7	16	0.024191227	0.26666668	0.20952381	0.63740563	0.2	0.18518518	0.90110123	0.78512388	0.8346169	2.8436124	1.2335654
409	85805.2844343	73754.6509746	85933.1974165	73693.3353856	149	1	5	0.0013404584	0.022222223	0.004625347	2	0.34285715	0.2	2.9779234	0.7813015	0.91132212	3.3382723	4.8000002	6.1347151	1.3298246	1.6587812	1.802767	1.3298246	1.6587812	1.802767	0.70784086	0.72330832	0.71152574	0.6279794	1.2277595	0.54004276	141.84969	5.7542372	1.8	2.7446809	473	11	48	0.020187844	0.17777778	0.075855687	0.6775862	0.11111111	0.0989011	0.75197887	0.60285228	0.55470282	2.6002758	1.69002
410	85823.222023	73806.2458633	85953.6360641	73742.7819917	1038	4	24	0.0093382271	0.060606062	0.020408163	3	0.84285712	0.25	2.9972415	0.85546649	1.0102993	3.4608648	6.75	8.4840765	1.3339859	2.0205629	1.8888417	1.3339859	2.0205629	1.8888417	0.70812762	0.7758643	0.71920538	0.63403189	1.390133	0.61603618	145.03615	5.7394066	1.75	2.6938775	473	13	50	0.020124869	0.13636364	0.070578232	0.67859197	0.18181819	0.12631579	0.74963313	0.49491161	0.52942497	2.5874867	1.6084106
411	85680.4608553	73833.4231332	85703.5206441	73934.3158616	0	0	0	0	0	0	1	0.33333334	0.33333334	2.8823018	1	1.0197381	3.7797062	2	2.5	1.1411574	0.5	0.94593292	1.1411574	0.5	0.94593292	0.69407773	0	0.57966191	0.52154887	4	0.67982537	103.49443	6.5402541	1.6666666	2.6923077	473	4	14	0.023525495	0.66666669	0.2820513	0.59787792	0	0.043478262	0.87630337	2	1.0571574	2.8562038	0.93488598
412	85542.9251418	73955.9879782	85850.2093001	73814.661731	1327	4	27	0.011938177	0.051282052	0.018867925	3	1.2857143	0.23076923	2.8764775	0.82296038	0.99199319	4.8916235	6.9230771	8.7388992	1.39185	2.0810525	1.9525653	1.39185	2.0810525	1.9525653	0.7120477	0.77815127	0.72474521	0.63489217	1.2801607	0.59955633	338.22577	5.5423727	1.7692307	2.7037036	473	14	55	0.019288208	0.12820514	0.064290702	0.64532673	0.16666667	0.12380952	0.71846819	0.48052609	0.51214677	2.56212	1.6735227
413	85598.3740162	73643.2290939	85634.1583518	73811.1901869	153	1	18	0.0013764439	0.0073529412	0.010889292	2	0.39583334	0.11764706	3.119899	0.57140923	1.032717	4.9432077	5.2941175	6.7675376	1.2907121	2.1510253	2.0453682	1.2907121	2.1510253	2.0453682	0.70511281	0.76787406	0.73226571	0.63856	0.73466903	0.6346907	171.73074	5.8983049	1.8823529	2.6724138	473	18	59	0.020799598	0.11029412	0.058681186	0.64447176	0.0625	0.14159292	0.77476609	0.46489456	0.48890951	2.581007	2.0662677
414	85485.9390116	73825.9267166	85788.5843262	73684.9504151	766	4	23	0.0068912162	0.051282052	0.016072676	3	0.78571427	0.23076923	2.8764775	0.82296038	0.99199319	4.8916235	6.9230771	8.7388992	1.39185	2.0810525	1.9525653	1.39185	2.0810525	1.9525653	0.7120477	0.77815127	0.72474521	0.63489217	1.2801607	0.59955633	333.86899	5.5423727	1.7692307	2.7037036	473	14	55	0.019288208	0.12820514	0.064290702	0.64532673	0.16666667	0.12380952	0.71846819	0.48052609	0.51214677	2.56212	1.6735227
415	85471.7880185	73516.4682165	85551.1171827	73665.4674959	6399	11	112	0.057567742	0.036666665	0.047740836	4	0.92916667	0.16	3.172384	0.66432029	1.1780982	5.3910561	10.08	12.486486	1.3059634	2.7991526	2.3114438	1.3059634	2.7991526	2.3114438	0.70618379	0.81618929	0.75167322	0.65697795	0.86361635	0.76358211	168.80136	5.8411016	1.84	2.5797102	473	26	70	0.020556696	0.07	0.046462063	0.6486237	0.125	0.19259259	0.76571822	0.35725099	0.43263003	2.5532386	1.9853009
416	85456.8288368	73675.2134619	85573.1251239	74044.0807969	21005	35	244	0.18896866	0.07526882	0.083390296	7	2.6875	0.22580644	2.9890578	0.79091924	1.2846351	5.5393414	16.258064	19.392723	1.4479022	3.3783338	2.5214078	1.4479022	3.3783338	2.5214078	0.7157318	0.85210961	0.76522923	0.68632251	1.1004094	0.87131768	386.76599	5.3665257	1.7741935	2.5064936	473	32	78	0.018541509	0.051612902	0.039644565	0.63104188	0.2	0.23178808	0.6906544	0.29600391	0.39660382	2.4674814	1.8183403
417	85350.2336972	73709.9046207	85354.5570271	73758.7200465	1698	2	27	0.015275829	0.0095238099	0.014754098	2	0.26249999	0.095238097	3.1367514	0.49715641	1.0906166	4.9630704	5.4285712	6.924829	1.296319	2.3684211	2.1488113	1.296319	2.3684211	2.1488113	0.70550764	0.78201151	0.74017596	0.64479941	0.60763562	0.68998194	49.0065	5.8771186	1.9047619	2.6229508	473	22	62	0.020709634	0.090476193	0.05409836	0.6460095	0.050000001	0.16806723	0.77141505	0.42222223	0.46537358	2.5716767	2.1867163
418	85290.2432607	73871.2862675	85354.4634809	73753.3031854	1270	18	47	0.011425384	0.32727271	0.13390313	5	2	0.45454547	3.163867	1.0262643	1.3813988	4.4579306	8.181818	9.3203888	1.1044139	2.6114516	1.7372102	1.1044139	2.6114516	1.7372102	0.69120294	0.89824438	0.70512402	0.55405742	2.4630344	1.0453829	134.32887	6.7245765	1.5454545	2.4074075	473	12	28	0.024308179	0.10909091	0.10826211	0.6117816	0.40000001	0.25490198	0.90545762	0.38292879	0.57563561	2.7937348	1.2035381
419	85268.5378296	73784.2441879	85345.5537591	73784.9688522	6	2	5	5.3978194e-005	0.095238097	0.016666668	2	0.53333336	0.2857143	3.1765785	0.92379493	1.1093347	4.9541883	4.2857141	5.2941175	1.0867176	1.3791449	1.4337122	1.0867176	1.3791449	1.4337122	0.68979281	0.68260622	0.66914189	0.54736668	1.8475899	0.72106755	77.019341	6.8177967	1.7142857	2.6400001	473	8	26	0.02470402	0.23809524	0.13666667	0.60545975	0.16666667	0.12765957	0.92020231	0.72508693	0.69749004	2.8028271	1.3792429
420	85276.575949	73728.1450346	85283.5797534	73823.1768724	1702	5	59	0.015311814	0.02631579	0.032240435	3	0.89583331	0.15000001	3.1313348	0.64783776	1.117816	5.2188478	7.6500001	9.6027555	1.3042511	2.4535639	2.1488113	1.3042511	2.4535639	2.1488113	0.70606399	0.79460722	0.74017596	0.64762634	0.85028702	0.70718968	95.289574	5.8474574	1.85	2.6229508	473	21	62	0.020583684	0.089473687	0.05409836	0.64816236	0.10526316	0.16806723	0.76672357	0.40757036	0.46537358	2.5649717	1.9851044
421	85256.1732199	73818.4460901	85323.1859207	73817.0590129	198	4	14	0.0017812804	0.088888891	0.037037037	3	0.78333336	0.30000001	3.132328	0.92617673	1.2606361	4.2366748	6.3000002	7.522388	1.1201676	1.8957499	1.6211112	1.1201676	1.8957499	1.6211112	0.69244409	0.7729429	0.69198382	0.55636168	1.6979907	0.87043917	67.027054	6.6440678	1.7	2.5357144	473	11	29	0.023966318	0.15555556	0.11375661	0.61724138	0.22222222	0.18867925	0.89272356	0.52749574	0.61686087	2.777894	1.452648
422	85146.8656944	73762.0357622	85260.4257041	73800.0000102	7075	2	32	0.063649289	0.010526316	0.016385049	2	0.3125	0.1	3.0891519	0.51369995	1.056437	4.064589	5.4000001	6.9107141	1.3245124	2.317255	2.1384964	1.3245124	2.317255	2.1384964	0.70747387	0.77889353	0.73938376	0.64883167	0.63457048	0.65642685	119.73788	5.7733049	1.9	2.6507936	473	21	64	0.020268811	0.094736844	0.053251408	0.65354455	0.052631579	0.15447155	0.75499481	0.43154511	0.46761829	2.5571389	2.1603203
423	85257.528778	73796.4712716	85259.3299569	73869.8144954	7280	11	40	0.065493539	0.24444444	0.075757578	4	1.5	0.40000001	3.0668054	1.0076855	1.186311	4.129076	7.1999998	8.6929131	1.1535084	2.2117083	1.7093985	1.1535084	2.2117083	1.7093985	0.69502854	0.8394416	0.70170027	0.56094313	2.2169082	0.790874	73.365334	6.4809322	1.6	2.5757575	473	11	34	0.023273597	0.13333334	0.098484851	0.6283046	0.33333334	0.17460318	0.86692035	0.4521392	0.58500105	2.7658122	1.2663771
424	85211.952959	73913.309004	85261.7810635	73864.5974194	5573	5	29	0.050136745	0.075757578	0.15263158	3	0.66666669	0.25	2.9582818	0.85546649	1.4553398	3.0822611	6.75	7.0243902	1.0585762	2.0205629	1.6684235	1.0585762	2.0205629	1.6684235	0.68751466	0.7758643	0.69940311	0.49654624	1.390133	1.2734224	69.682556	6.9724574	1.75	2.25	473	13	21	0.025360754	0.13636364	0.13157895	0.61987597	0.18181819	0.32432431	0.94466507	0.49491161	0.59936821	2.9690883	1.6084106
425	84445.0980823	73770.2147222	85119.759642	73893.8840344	26	0	4	0.00023390551	0	0.0056899004	2	0.42424244	0.15384616	3.4292717	0.67441899	1.146029	5.3848848	5.0769229	6.3400578	0.97584254	1.8918658	1.7890326	0.97584254	1.8918658	1.7890326	0.68054324	0.74722171	0.70976895	0.53060043	0.94418663	0.74491888	685.90259	7.4788136	1.8461539	2.6052632	473	14	39	0.027510885	0.14102565	0.086770982	0.58764833	0.083333336	0.16438356	1.0247555	0.5285787	0.55896127	2.9281983	1.8895046
426	85425.6935811	74295.1773304	85429.6720141	74254.6617883	1496	2	12	0.013458563	0.095238097	0.020168068	2	0.69999999	0.2857143	2.9459081	0.92379493	0.90921658	3.296026	4.2857141	5.436893	1.101967	1.3791449	1.5879793	1.101967	1.3791449	1.5879793	0.69100893	0.68260622	0.68919975	0.51474494	1.8475899	0.54552996	40.710403	6.737288	1.7142857	2.7428572	473	8	36	0.024362158	0.23809524	0.10252101	0.61091954	0.16666667	0.089552239	0.90746826	0.72508693	0.62973112	2.92501	1.3792429
427	85333.2709144	74300.7562231	85430.2856419	74291.6411425	618	2	6	0.0055597541	0.33333334	0.13333334	2	1	0.5	2.9860289	1.0575424	1.3713219	3.198015	3	3.4285715	0.94704109	1.055981	0.94787496	0.94704109	1.055981	0.94787496	0.67801225	0.58496249	0.56992978	0.44837832	5.2877126	1.1603494	97.441994	7.6758475	1.5	2.4000001	473	5	11	0.028347548	0.33333334	0.31111112	0.57510787	0.33333334	0.17647059	1.0559204	0.94698668	1.0549915	3.1372325	0.8397066
428	85378.5430501	74202.7699671	85390.9884748	74239.2559893	12565	6	50	0.11303933	0.057142857	0.031328321	3	0.6761905	0.2	3.0183742	0.76409763	1.0285026	5.1992245	7.1999998	9.0810814	1.206195	2.1966166	2.0174148	1.206195	2.1966166	2.0174148	0.69900131	0.78309184	0.73005044	0.57731134	1.1114148	0.62792784	38.550205	6.2415257	1.8	2.6842105	473	16	58	0.022257008	0.11428571	0.060150377	0.59073615	0.14285715	0.13513513	0.82905334	0.45524555	0.49568385	2.7523699	1.7844526
429	85388.1649888	74234.8519781	85457.3799373	74270.8549513	15664	16	168	0.14091907	0.030303031	0.069565214	5	1.3047619	0.15151516	2.9217749	0.63737339	1.2889711	3.4361563	12.727273	15.2241	1.3304175	3.1745973	2.5190706	1.3304175	3.1745973	2.5190706	0.70788175	0.83205837	0.76561731	0.61641371	0.80261832	0.90610838	78.018738	5.7521186	1.8484849	2.4571428	473	34	71	0.020178847	0.053030305	0.042236026	0.65508229	0.125	0.25547445	0.75164378	0.31500059	0.39697179	2.6633973	2.044591
430	85214.4719753	73910.0888309	85310.7029502	74120.8311102	4774	23	52	0.042948648	0.34848484	0.2736842	6	2.3666666	0.5	2.9379702	1.0296713	1.5631809	3.4169772	9	8.727273	1.0202142	3.0308442	1.8959359	1.0202142	3.0308442	1.8959359	0.68433487	0.95143801	0.72832769	0.47525987	2.6771452	1.5631809	231.67371	7.1970339	1.5	2.0999999	473	13	21	0.026314368	0.090909094	0.11578947	0.60558254	0.45454547	0.4054054	0.98018634	0.32994106	0.52744401	3.0580952	1.1594622
431	85318.7497846	74141.6743104	85385.3944617	74212.6309304	5992	6	30	0.053906221	0.16666667	0.085470088	3	1	0.33333334	3.0576158	0.96326905	1.2312597	4.8042336	6	7.1999998	1.0582008	1.8333334	1.5717616	1.0582008	1.8333334	1.5717616	0.68748397	0.7737056	0.68624294	0.51303732	1.9265381	0.84086025	97.346573	6.9745765	1.6666666	2.5555556	473	10	28	0.02536975	0.16666667	0.11965812	0.56635398	0.25	0.17647059	0.94500017	0.54545456	0.6362288	2.9303908	1.3585942
432	85160.6970343	74196.8569619	85339.8820246	74159.6899687	1318	6	18	0.01185721	0.40000001	0.32727271	3	1.8333334	0.5	3.0791886	1.0477649	1.5262643	4.5896239	4.5	4.6153846	0.90868646	1.6982459	1.2052853	0.90868646	1.6982459	1.2052853	0.67455035	0.83404374	0.62747359	0.44363576	3.6671772	1.5262643	182.99904	7.9576273	1.5	2.1818182	473	7	12	0.029544065	0.2	0.23636363	0.52816093	0.40000001	0.31578946	1.1004896	0.58884287	0.82967907	3.1593266	0.98500192
433	85148.7108704	74112.9369353	85163.1590172	74203.8720029	0	0	0	0	0	0	1	0.33333334	0.33333334	3.0850129	1	1.4413203	3.6955872	2	2.1818182	0.79470742	0.5	0.63684219	0.79470742	0.5	0.63684219	0.66356635	0	0.44064268	0.38870832	4	1.4413203	92.075706	8.9555082	1.6666666	2.3333333	473	4	7	0.033781353	0.66666669	0.53333336	0.49366236	0	0.11111111	1.2583247	2	1.5702478	3.3615994	0.93488598
434	85010.4692251	74120.0069311	85148.7108715	74117.2250346	272	2	14	0.0024470114	0.016666668	0.017948719	2	0.29090908	0.125	3.4370794	0.59390801	1.1941466	5.4105544	5.25	6.524272	0.97744071	2.0907433	1.8950547	0.97744071	2.0907433	1.8950547	0.680682	0.76349348	0.71972805	0.53267974	0.77664894	0.80262315	138.26964	7.4682202	1.875	2.55	473	17	41	0.027465904	0.11666667	0.079487182	0.58832252	0.06666667	0.19480519	1.02308	0.47829881	0.52768928	2.9305153	2.0287027
435	86657.9595989	73867.987774	87559.3340826	73847.3628024	3032	18	107	0.02727698	0.085714288	0.069480516	5	2.4697802	0.23809524	3.2812202	0.81992835	1.254514	4.6078405	11.428572	13.742332	1.1624957	2.8125	2.1973	1.1624957	2.8125	2.1973	0.69571567	0.83048201	0.74403405	0.60483909	1.2025616	0.84126228	901.61041	6.4385595	1.7619047	2.5357144	473	22	57	0.023093671	0.076190479	0.055844154	0.63117814	0.2	0.21100917	0.86021823	0.35555556	0.45510402	2.7001886	1.7394145
436	86694.4370733	74226.9724047	87568.2983552	74191.3842113	404	0	7	0.0036345317	0	0.0045454544	3	0.46978021	0.15789473	3.2677526	0.6680873	1.1427575	4.4489193	7.5789475	9.4593878	1.1606871	2.4055865	2.099642	1.1606871	2.4055865	2.099642	0.69557768	0.79248124	0.73651695	0.60141909	0.89078307	0.7318784	874.58563	6.4470339	1.8421053	2.6071429	473	20	57	0.023129655	0.093567252	0.058441557	0.63060343	0.11111111	0.17431192	0.86155868	0.41569906	0.47627163	2.7037511	1.9515446
437	86589.3652871	73891.6774255	86600.0283872	73685.3210795	5	1	3	4.4981829e-005	0.035714287	0.0073891627	2	0.44999999	0.25	3.2959738	0.87218058	1.0850462	4.1443181	4.5	5.5999999	1.0503789	1.4783703	1.5302317	1.0503789	1.4783703	1.5302317	0.6868425	0.69918031	0.68171537	0.54894209	1.569925	0.69258267	206.63167	7.0190678	1.75	2.6551723	473	9	30	0.025558675	0.21428572	0.1182266	0.61690938	0.14285715	0.12727273	0.95203739	0.67642051	0.65349579	2.832757	1.5004418
438	86484.0846415	73890.0985748	86691.7059906	73885.6790241	2159	11	91	0.019423153	0.039855074	0.042424243	4	1.2019231	0.16666667	3.2987132	0.68055946	1.1857611	4.5640554	10	12.352942	1.1780996	2.7624063	2.2796025	1.1780996	2.7624063	2.2796025	0.69689929	0.81527549	0.74955797	0.61622882	0.895473	0.77132034	207.66838	6.3665257	1.8333334	2.5757575	473	25	67	0.022787794	0.072463766	0.048484847	0.63606322	0.13043478	0.19379845	0.84882462	0.36200324	0.43867299	2.6945581	1.9590085
439	86534.7537819	74141.8151261	86541.5449348	73876.3120231	388	2	6	0.0034905898	0.13333334	0.021739131	2	0.75	0.33333334	3.3185439	0.97773278	1.055756	4.2550044	4	4.965517	0.99437737	1.2736844	1.3812032	0.99437737	1.2736844	1.3812032	0.6821425	0.66096407	0.66208375	0.52322376	2.2813766	0.67676663	265.58994	7.3580508	1.6666666	2.6666667	473	7	25	0.026998093	0.26666668	0.14492753	0.59533441	0.2	0.11111111	1.0056545	0.78512388	0.72400647	2.9086993	1.2335654
440	86345.3603835	74126.506113	86635.4718401	74128.1847193	2	2	2	1.799273e-005	0.33333334	0.030303031	2	1	0.5	3.341367	1.0575424	1.2619444	3.957979	3	3.5555556	0.90896326	1.055981	1.0102814	0.90896326	1.055981	1.0102814	0.67457569	0.58496249	0.58980238	0.48155591	5.2877126	0.96501625	290.1163	7.9555087	1.5	2.5	473	5	13	0.029535068	0.33333334	0.27272728	0.58289927	0.33333334	0.14285715	1.1001545	0.94698668	0.98982322	3.0269418	0.8397066
441	86311.4864404	73954.1466596	86352.579879	74129.88682	552	2	14	0.0049659936	0.044444446	0.046666667	2	0.625	0.2	3.3405297	0.7813015	1.2656783	3.6627023	4.8000002	5.7831326	1.0054334	1.6587812	1.5469	1.0054334	1.6587812	1.5469	0.68308586	0.72330832	0.68311965	0.53254825	1.2277595	0.88939553	180.48068	7.2881355	1.8	2.52	473	11	26	0.026701212	0.17777778	0.12666667	0.62291956	0.11111111	0.19148937	0.99459594	0.60285228	0.64645416	2.880507	1.69002
442	86252.4516679	73965.8163808	86299.0378498	74238.1295517	24	1	8	0.00021591278	0.022222223	0.014260249	2	0.45833334	0.2	3.32037	0.7813015	1.0959007	4.1893182	4.8000002	6	1.0593278	1.6587812	1.6581639	1.0593278	1.6587812	1.6581639	0.68757606	0.72330832	0.69642621	0.5577184	1.2277595	0.69739133	276.26932	6.9682202	1.8	2.6470587	473	11	35	0.025342761	0.17777778	0.099821746	0.62014562	0.11111111	0.13846155	0.94399488	0.60285228	0.6030767	2.8211281	1.69002
443	86163.6712931	73898.5220276	86210.4519771	74001.3387185	896	3	27	0.0080607431	0.022058824	0.018867925	3	0.56944442	0.17647059	3.0726182	0.71282601	1.1161053	3.499368	7.4117646	9.2637854	1.2957561	2.3046701	2.0413184	1.2957561	2.3046701	2.0413184	0.70546806	0.78794861	0.73194063	0.63134164	0.98698992	0.70558381	112.95886	5.8792372	1.8235294	2.6296296	473	18	55	0.02071863	0.10294118	0.061495457	0.66910917	0.125	0.16190477	0.77175015	0.43390158	0.48987949	2.5937579	1.8754672
444	86191.251224	73995.7450111	86200.8950667	74139.2729517	12	1	1	0.00010795639	0.027777778	0.0033333334	2	0.625	0.22222222	3.3383138	0.82458687	1.2253658	3.6530614	4.6666665	5.670886	1.0050948	1.5714285	1.507236	1.0050948	1.5714285	1.507236	0.68305707	0.71241438	0.67827618	0.53201562	1.3743114	0.83840811	143.85156	7.2902541	1.7777778	2.5599999	473	10	26	0.026710209	0.19444445	0.13	0.62279254	0.125	0.17021276	0.99493104	0.63636363	0.6634661	2.8804336	1.6026727
445	86157.8233354	74197.9313083	86208.0699842	74121.1789876	184	0	4	0.0016553312	0	0.0075757578	2	0.6111111	0.2	3.1939445	0.7813015	1.1130691	3.5129244	4.8000002	5.9837399	1.1363772	1.6587812	1.6460875	1.1363772	1.6587812	1.6460875	0.69370764	0.72330832	0.69506139	0.57551837	1.2277595	0.71404433	91.736824	6.5635595	1.8	2.6363637	473	11	34	0.023624456	0.17777778	0.10227273	0.64590073	0.11111111	0.14285715	0.8799895	0.60285228	0.60750115	2.741092	1.69002
446	86268.3428777	73799.1486611	86341.4073294	73963.2850608	7377	23	171	0.066366188	0.06084656	0.061621621	6	1.2194444	0.21428572	3.1462634	0.77262747	1.2356791	3.6427033	14.142858	17.138121	1.354574	3.1685355	2.4330468	1.354574	3.1685355	2.4330468	0.70953655	0.84201032	0.75961912	0.67583227	1.0669618	0.81662273	179.66405	5.6673727	1.7857143	2.5466666	473	29	76	0.019818993	0.05820106	0.041801803	0.68347698	0.18518518	0.21088435	0.73823953	0.31560323	0.41100731	2.5173767	1.8388113
447	86446.7940138	73763.9872616	86485.2483591	73916.4720406	18	1	8	0.00016193457	0.015151516	0.013445378	2	0.32499999	0.16666667	3.3285091	0.70661503	1.1579491	4.211648	5	6.2162161	1.0604571	1.8185065	1.7297633	1.0604571	1.8185065	1.7297633	0.68766832	0.7403627	0.70384246	0.55968177	1.0206662	0.75793034	157.25885	6.9618645	1.8333334	2.5999999	473	13	36	0.025315773	0.15151516	0.094117649	0.62055016	0.090909094	0.1641791	0.94298953	0.54990178	0.57811379	2.8185048	1.831431
448	86150.1509745	74017.3642725	86519.5343367	73887.243561	3932	53	239	0.03537371	0.17666666	0.13968439	8	2.8611112	0.31999999	3.3217485	0.92400479	1.3674324	3.8464961	16.32	18.758621	1.1936506	3.4577765	2.3900473	1.1936506	3.4577765	2.3900473	0.69806731	0.87706304	0.75794739	0.6287263	1.5015078	0.97673738	391.63181	6.2966104	1.6799999	2.4406779	473	26	60	0.022490913	0.056666669	0.049678549	0.66289103	0.29166666	0.26086956	0.83776611	0.28920317	0.41840175	2.6653018	1.5709702
449	86118.037932	73964.7167685	86319.8704826	73882.9816164	220	1	14	0.0019792004	0.012820513	0.014799154	3	0.64285713	0.23076923	3.2296097	0.82296038	1.1130507	3.6499405	6.9230771	8.5912237	1.1860598	2.0810525	1.8699054	1.1860598	2.0810525	1.8699054	0.69749862	0.77815127	0.71739364	0.60739779	1.2801607	0.70545471	217.75449	6.3305087	1.7692307	2.6363637	473	14	45	0.022634856	0.12820514	0.076109938	0.66073352	0.16666667	0.15294118	0.84312779	0.48052609	0.5347864	2.6808925	1.6735227
450	85934.9855295	74007.8141982	86299.9158762	73843.4381426	13696	68	437	0.12321422	0.1021021	0.093857385	9	4.4484129	0.24324325	2.9834106	0.81679094	1.2661036	3.5022697	20.432432	24.466019	1.5477834	3.7501676	2.6944027	1.5477834	3.7501676	2.6944027	0.72204375	0.8674053	0.77467209	0.73230577	1.1495576	0.84406906	400.24197	5.0847459	1.7567568	2.5257733	473	38	98	0.017344993	0.042042043	0.031786941	0.70352143	0.22222222	0.22513089	0.6460852	0.26665476	0.37113979	2.3825116	1.7888294
451	86016.6897712	73964.5757886	86071.6289953	74111.9580224	918	11	59	0.0082586631	0.10476191	0.052304965	4	1.2777778	0.26666668	3.051446	0.87164074	1.1630065	3.5439858	8.8000002	10.77551	1.2818413	2.3963091	1.9777361	1.2818413	2.3963091	1.9777361	0.7044856	0.81150758	0.7267822	0.62025523	1.3946252	0.74983317	157.28903	5.9322033	1.7333333	2.6041667	473	16	49	0.020943539	0.10476191	0.068262413	0.66551727	0.21428572	0.17204301	0.78012782	0.41730845	0.50562865	2.6166875	1.6146736
452	86005.6207463	74170.5084114	86159.6541665	74019.9776264	12707	25	252	0.11431681	0.035561878	0.047972586	6	1.3928572	0.15789473	2.9607918	0.64962846	1.1844386	3.461412	15.157895	18.752817	1.5730766	3.4103434	2.6658494	1.5730766	3.4103434	2.6658494	0.72359431	0.84189069	0.77282578	0.73863631	0.81727451	0.76510316	215.37366	5.0190678	1.8421053	2.5728154	473	39	104	0.017066106	0.045519203	0.03083952	0.70828849	0.13513513	0.20197044	0.63569695	0.29322559	0.37511495	2.3695054	2.0371735
453	85735.4948042	73608.3873356	85868.7375489	73864.7362066	28840	35	353	0.25945517	0.03875969	0.04862259	7	1.8180555	0.1627907	2.9549339	0.65879035	1.1687628	3.4729452	17.581396	21.803661	1.6378301	3.6193993	2.7814922	1.6378301	3.6193993	2.7814922	0.7274822	0.84959018	0.77876329	0.7675364	0.82819355	0.74653959	288.90894	4.8601694	1.8372093	2.586777	473	44	122	0.016391378	0.039867111	0.026446281	0.71982163	0.14285715	0.19665273	0.61056393	0.27628893	0.35951924	2.3228774	2.0317173
454	85868.7375489	73864.7362066	86026.2628609	74188.4817056	91604	296	1846	0.82410306	0.13387607	0.1398167	18	7.1123013	0.26865673	2.8382263	0.84824377	1.3228363	3.3510556	39.492538	46.306808	1.9019289	4.9390569	3.2637868	1.9019289	4.9390569	3.2637868	0.74226242	0.89842474	0.80120546	0.85617417	1.2016788	0.90393811	360.03525	4.3241525	1.7313433	2.4785275	473	68	164	0.014115297	0.022161918	0.018253427	0.74044663	0.25757575	0.25386998	0.52578199	0.2024678	0.30639255	2.1602013	1.7627845
455	86118.4599625	74056.1922192	86127.1604134	74263.2833523	77	2	9	0.00069272012	0.071428575	0.012145749	2	0.66666669	0.25	2.9873078	0.87218058	0.91163337	3.318048	4.5	5.7230768	1.2628551	1.4783703	1.6660911	1.2628551	1.4783703	1.6660911	0.70313221	0.69918031	0.69781578	0.59822041	1.569925	0.54425871	207.27382	6.0063558	1.75	2.7435896	473	9	40	0.021258412	0.21428572	0.091767885	0.66048849	0.14285715	0.093333334	0.79185653	0.67642051	0.60020727	2.6620924	1.5004418
456	86152.991319	74223.4220182	86752.8073847	74190.3280204	649	3	33	0.005838641	0.012987013	0.013279678	3	0.68803418	0.13636364	3.2376707	0.61099362	1.0760887	4.2361126	7.7727275	9.8431721	1.2439044	2.5449765	2.2390029	1.2439044	2.5449765	2.2390029	0.70176619	0.79858178	0.7465809	0.63862312	0.78071404	0.66791707	600.72833	6.0826273	1.8636364	2.6478872	473	23	72	0.021582281	0.082251079	0.047082495	0.65531611	0.095238097	0.15827338	0.80392039	0.39293092	0.44662738	2.6230989	2.0449286
457	86014.746102	74258.3739052	86134.1589232	74255.9631337	139	2	6	0.0012504949	0.095238097	0.010695187	2	0.69999999	0.2857143	2.9219158	0.92379493	0.92582911	3.1350381	4.2857141	5.4271355	1.2912706	1.3791449	1.5738505	1.2912706	1.3791449	1.5738505	0.70515221	0.68260622	0.68751311	0.59829706	1.8475899	0.55869001	119.43716	5.8961864	1.7142857	2.7352941	473	8	35	0.020790601	0.23809524	0.10516934	0.66795975	0.16666667	0.092307694	0.77443099	0.72508693	0.63538438	2.6615591	1.3792429
458	86018.6869586	74172.9117363	86025.9807544	74418.686025	13999	18	173	0.12594011	0.038709678	0.030506084	5	1.4484127	0.16129032	2.8929152	0.66184145	1.0565685	3.2501442	12.580646	15.897023	1.6009262	3.1184618	2.5517466	1.6009262	3.1184618	2.5517466	0.72528058	0.83117557	0.76620179	0.73448676	0.84715706	0.64468586	245.88249	4.9491525	1.8387097	2.6635513	473	32	108	0.016769225	0.055913977	0.031387761	0.71336305	0.13333334	0.1563981	0.62463844	0.3206709	0.39188844	2.3698416	2.0065205
459	86319.056413	74715.2483475	86787.3952625	74655.0996139	286	2	21	0.0025729605	0.011695907	0.0097902101	2	0.24358974	0.10526316	3.275666	0.5314883	1.0120797	4.2704997	5.3684211	6.8953614	1.1762422	2.2640812	2.1358438	1.1762422	2.2640812	2.1358438	0.69675899	0.77552384	0.73919052	0.61095822	0.66436034	0.61644858	472.18552	6.375	1.8947369	2.6818182	473	20	67	0.022823779	0.099415205	0.051748253	0.63548851	0.055555556	0.13953489	0.85016507	0.44168025	0.46819904	2.7035058	2.131665
460	84200.4132859	74275.0954468	85119.7163695	74581.5701638	1501	5	29	0.013503545	0.047619049	0.039136302	3	0.62424242	0.2	3.4394233	0.76409763	1.2435415	5.6763334	7.1999998	8.727273	0.97712064	2.1966166	1.8882366	0.97712064	2.1966166	1.8882366	0.68065423	0.78309184	0.7191478	0.53286839	1.1114148	0.84307897	969.04327	7.4703388	1.8	2.5384614	473	16	40	0.027474901	0.11428571	0.080971658	0.58818769	0.14285715	0.2	1.0234151	0.45524555	0.52959466	2.9279118	1.7844526
461	85989.194504	73552.3946944	86079.0791596	73818.9842962	6937	20	194	0.062407788	0.045977011	0.051857792	5	1.4553572	0.16666667	3.2024093	0.67483366	1.156702	5.4974284	12.5	15.531335	1.3551891	3.0896952	2.4806213	1.3551891	3.0896952	2.4806213	0.70957839	0.83077097	0.7622292	0.68820518	0.87166017	0.73760706	281.33481	5.6652541	1.8333334	2.5977011	473	31	88	0.019809997	0.057471264	0.037155841	0.66138703	0.13793103	0.1871345	0.73790437	0.32365653	0.40312481	2.5142047	1.9860212
462	86079.0791596	73818.9842962	86149.8628925	74037.7585499	9224	38	234	0.082982473	0.1005291	0.059754852	7	1.9777777	0.25	3.1298583	0.83218336	1.1567755	3.6523204	15.75	19.33585	1.4196606	3.3194182	2.4858317	1.4196606	3.3194182	2.4858317	0.713889	0.85487616	0.76250416	0.70462781	1.2066659	0.73316759	229.94023	5.4533896	1.75	2.6067417	473	29	90	0.01891036	0.055555556	0.036516853	0.69798851	0.22222222	0.18285714	0.70439374	0.30125761	0.40227982	2.4716098	1.7449753
463	86149.8229002	73988.9931388	86218.2601459	75487.5460404	10115	57	328	0.09099824	0.10795455	0.096385539	9	2.2678571	0.27272728	3.1759181	0.86228967	1.3071561	3.6890476	19.636364	23.151125	1.3834615	3.703697	2.6102371	1.3834615	3.703697	2.6102371	0.71148694	0.87241715	0.77040565	0.6967575	1.2746891	0.89269197	1500.1149	5.5699153	1.7272727	2.4939759	473	34	84	0.01940516	0.045454547	0.036438435	0.69008619	0.25	0.2392638	0.72282457	0.27000049	0.38310698	2.4891651	1.7056432
464	85100.7119927	74450.8041935	85230.2337489	74448.1734079	186	2	14	0.001673324	0.025641026	0.017073171	2	0.42424244	0.15384616	3.2863154	0.67441899	1.1053649	3.628906	5.0769229	6.3834195	1.0859267	1.8918658	1.8168314	1.0859267	1.8918658	1.8168314	0.68972939	0.74722171	0.71247357	0.56586355	0.94418663	0.70341408	129.54848	6.8220339	1.8461539	2.6341465	473	14	42	0.024722012	0.14102565	0.081707314	0.62944984	0.083333336	0.15189873	0.92087251	0.5285787	0.55040878	2.7919383	1.8895046
465	86533.4431867	72677.6580989	86758.5144259	74793.6519666	18941	144	955	0.17040016	0.10449927	0.16840063	13	3.755357	0.24528302	3.2234643	0.81529993	1.3983908	4.5725703	29.433962	33.211117	1.413608	4.3752298	3.0689926	1.413608	4.3752298	3.0689926	0.71349055	0.88322121	0.79450136	0.72260594	1.1288768	1.027389	2127.9302	5.4724574	1.754717	2.3831775	473	54	108	0.018991327	0.029027576	0.026097691	0.67538059	0.23076923	0.2985782	0.70740968	0.22855942	0.32583982	2.4714651	1.809165
466	85146.8157149	73762.0482012	86639.8367455	73390.4610972	52109	230	1335	0.4687916	0.13914095	0.15208475	16	5.2126374	0.27586207	3.0983043	0.85959262	1.3593367	5.4904485	34.758621	40.143368	1.6191679	4.7238264	3.1475785	1.6191679	4.7238264	3.1475785	0.72637343	0.89625472	0.79689175	0.79560143	1.2369747	0.95367086	1538.5671	4.9046612	1.7241379	2.443609	473	59	134	0.016580302	0.025408348	0.021872863	0.69511992	0.2631579	0.26996198	0.61760116	0.21169278	0.31770456	2.3005981	1.738081
467	84279.357726	73638.3518865	85146.8157149	73762.0482012	11859	21	198	0.1066879	0.04233871	0.056798622	6	1.3534091	0.1875	3.2169275	0.71816379	1.226409	5.5658684	14.625	17.828571	1.3274584	3.2677915	2.5302184	1.3274584	3.2677915	2.5302184	0.70767754	0.84123963	0.76541698	0.67717254	0.94797617	0.80809897	876.23291	5.762712	1.8125	2.5476191	473	33	85	0.02022383	0.052419353	0.037292026	0.65431339	0.16129032	0.21212122	0.75331926	0.30601707	0.39522281	2.5310667	1.9293759
468	85201.8883029	74670.0440421	85228.6856049	74342.6582412	675	4	18	0.0060725468	0.07272727	0.019933555	3	0.80952382	0.27272728	3.1767046	0.88997501	1.0454698	3.4471748	6.5454545	8.1702127	1.2003727	1.9585886	1.8096997	1.2003727	1.9585886	1.8096997	0.6985687	0.77397603	0.71189153	0.60466051	1.5256715	0.64789677	328.48068	6.2669492	1.7272727	2.6744187	473	12	44	0.022364965	0.14545454	0.079734221	0.66477883	0.2	0.13253012	0.83307463	0.51057172	0.55257785	2.6761789	1.5352949
469	85663.9752331	75526.5113082	85676.3876533	74334.1049611	1891	15	61	0.017012127	0.098039217	0.054078013	5	0.97619045	0.27777779	3.2181516	0.88143885	1.2772244	3.5690248	10.833333	12.892562	1.2076594	2.7184417	2.0861051	1.2076594	2.7184417	2.0861051	0.69910991	0.83435029	0.73581874	0.61626953	1.3956115	0.86922216	1192.4709	6.2351694	1.7222222	2.5208333	473	19	49	0.02223002	0.084967323	0.064716309	0.66680151	0.23529412	0.21505377	0.82804805	0.36785778	0.47936222	2.6575289	1.6200359
470	85042.8653212	74623.205524	86479.6607455	74709.1296827	1322	18	82	0.011893195	0.065217391	0.039423078	6	1.7353536	0.25	3.3249111	0.83536494	1.2523873	3.818223	13.5	16.21978	1.2013391	3.0693402	2.3216503	1.2013391	3.0693402	2.3216503	0.69864064	0.84499407	0.75257498	0.63338017	1.2284778	0.83492488	1439.3624	6.262712	1.75	2.5384614	473	25	66	0.022346972	0.065217391	0.048076924	0.66504854	0.2173913	0.21259843	0.83240443	0.32580292	0.43072811	2.658618	1.7270672
471	85206.5127274	74378.5354275	87684.2175643	74261.0763249	14067	36	293	0.12655187	0.060504202	0.064254388	7	1.5642247	0.2	3.1152647	0.74138761	1.2119509	3.4624643	16.799999	20.516516	1.4479022	3.4595265	2.6220415	1.4479022	3.4595265	2.6220415	0.7157318	0.85025191	0.77050704	0.71530104	0.98851675	0.78898811	2480.4875	5.3665257	1.8	2.5625	473	36	97	0.018541509	0.047058824	0.032894738	0.7038793	0.17647059	0.20634921	0.6906544	0.2890569	0.38138223	2.4421399	1.9015534
472	85094.0530001	75446.4224109	85112.3173284	72853.8416195	6877	94	483	0.061868005	0.14114115	0.2	11	3	0.2972973	3.4060855	0.89231938	1.4612974	5.9846563	23.18919	25.051094	1.1512834	4.0386419	2.7928827	1.1512834	4.0386419	2.7928827	0.69485778	0.88713509	0.78308821	0.62179798	1.3563255	1.1401331	2592.645	6.4915257	1.7027028	2.3142858	473	38	71	0.023318579	0.039039038	0.03809524	0.62758619	0.27777779	0.32846716	0.8685959	0.24760798	0.358053	2.737519	1.6583726
[truncated: 5 more columns]
